# Supplementary material for: Chromatin accessibility dynamics of Chlamydia-infected epithelial cells
Source: Epigenetics Chromatin. 2020 Oct 27;13:45. doi: 10.1186/s13072-020-00368-2 (PMC7590614; doi:10.1186/s13072-020-00368-2)
Supplement: Supplementary file 1 — Additional file 1. Summary of mapped reads by time and condition. Table summarising the number of mapped reads for each time and infection condition. [file 13072_2020_368_MOESM1_ESM.xlsx]

## Sheet: Sheet1
		Mock-infected			Infected
Time		Mean	S.D		Mean	S.D
	1	2603472	± 417,306		2686613	± 554,905
	12	6328838	± 2,952,657		6437002	± 2,511,144
	24	3841611	± 3,818,015		9903858	± 2,394,999
	48	6034896	± 1,553,435		14802374	± 8,475,785
Mapped reads per condition		52584839			98802927
Total mapped reads					151387766
