# Supplementary material for: Chromatin accessibility dynamics of Chlamydia-infected epithelial cells
Source: Epigenetics Chromatin. 2020 Oct 27;13:45. doi: 10.1186/s13072-020-00368-2 (PMC7590614; doi:10.1186/s13072-020-00368-2)
Supplement: Supplementary file 3 — Additional file 3. Annotation of all significant peaks. Annotation of all the significant peaks, with tabs separating genomic features and fold-change regulation. [file 13072_2020_368_MOESM3_ESM.xlsx]

## Sheet: Promoters 1hr
Peak.ID	Chr	Start	End	Strand	Detailed.Annotation	Distance.to.TSS	Nearest.Ensembl	Gene.name	Gene.Description	Gene.BioType	FDR	Fold.Change
Diff_peak_1hr_4	chr11	8681903	8682064	+	promoter-TSS (NM_000990)	-465	ENSG00000166441	RPL27A	ribosomal protein L27a	protein-coding	2.13e-16	7.03
Diff_peak_1hr_246	chr8	129241929	129242103	+	promoter-TSS (NR_033916)	-776	ENSG00000250400	LINC00977	long intergenic non-protein coding RNA 977	ncRNA	2.86e-10	6.12
Diff_peak_1hr_519	chrX	77909950	77910110	+	promoter-TSS (NM_000052)	-626	ENSG00000165240	ATP7A	ATPase copper transporting alpha	protein-coding	9.31e-05	4.17
Diff_peak_1hr_569	chr8	81842364	81842589	+	promoter-TSS (NM_022133)	-190	ENSG00000104497	SNX16	sorting nexin 16	protein-coding	0.000266	-4.6

## Sheet: Promoters 12hrs
Peak.ID	Chr	Start	End	Strand	Detailed.Annotation	Distance.to.TSS	Nearest.Ensembl	Gene.name	Gene.Description	Gene.BioType	FDR	Fold.Change
Diff_peak_12hrs_8	chr11	8681903	8682062	+	promoter-TSS (NM_000990)	-466	ENSG00000166441	RPL27A	ribosomal protein L27a	protein-coding	1.59e-13	6.13
Diff_peak_12hrs_213	chr8	129241929	129242099	+	promoter-TSS (NR_033916)	-774	ENSG00000250400	LINC00977	long intergenic non-protein coding RNA 977	ncRNA	8.38e-07	5.2
Diff_peak_12hrs_244	chr14	20343081	20343401	+	promoter-TSS (NM_001042618)	170	ENSG00000277209	RPPH1	ribonuclease P RNA component H1	ncRNA	0.00011	5.77
Diff_peak_12hrs_257	chr6	52995630	52995922	+	promoter-TSS (NM_001512)	156	ENSG00000202198	RN7SK	RNA, 7SK small nuclear	snRNA	0.00224	4.28
Diff_peak_12hrs_266	chr9	35657758	35658026	+	promoter-TSS (NM_001195200)	126	ENSG00000269900	RMRP	RNA component of mitochondrial RNA processing endoribonuclease	ncRNA	0.00938	3.42
Diff_peak_12hrs_269	chr1	150926083	150926412	+	promoter-TSS (NM_001243491)	-92	ENSG00000143379	SETDB1	SET domain bifurcated 1	protein-coding	0.0113	-2.99
Diff_peak_12hrs_272	chr8	77000075	77000313	+	promoter-TSS (NM_000318)	94	ENSG00000164751	PEX2	peroxisomal biogenesis factor 2	protein-coding	0.0167	-3.61
Diff_peak_12hrs_273	chr16	67893027	67893284	+	promoter-TSS (NM_006742)	-117	ENSG00000159792	PSKH1	protein serine kinase H1	protein-coding	0.0203	-3.14
Diff_peak_12hrs_276	chr5	109410019	109410441	+	promoter-TSS (NM_014819)	-256	ENSG00000198961	PJA2	praja ring finger ubiquitin ligase 2	protein-coding	0.0238	-2.67
Diff_peak_12hrs_279	chr3	5187396	5187732	+	promoter-TSS (NM_014674)	-110	ENSG00000134109	EDEM1	ER degradation enhancing alpha-mannosidase like protein 1	protein-coding	0.0265	-2.79
Diff_peak_12hrs_281	chr5	32312863	32313352	+	promoter-TSS (NM_001040446)	-99	ENSG00000150712	MTMR12	myotubularin related protein 12	protein-coding	0.0318	-1.65
Diff_peak_12hrs_285	chr1	243255529	243255976	+	promoter-TSS (NM_006642).2	-253	ENSG00000054282	SDCCAG8	serologically defined colon cancer antigen 8	protein-coding	0.036	-2.74
Diff_peak_12hrs_289	chr17	45051570	45051850	+	promoter-TSS (NM_001288655)	-49	ENSG00000172992	DCAKD	dephospho-CoA kinase domain containing	protein-coding	0.0386	-3.46
Diff_peak_12hrs_292	chr5	140711077	140711402	+	promoter-TSS (NR_026703)	-37	ENSG00000199990	VTRNA1-1	vault RNA 1-1	ncRNA	0.0499	1.9

## Sheet: Promoters 24hrs
Peak.ID	Chr	Start	End	Strand	Detailed.Annotation	Distance.to.TSS	Nearest.Ensembl	Gene.name	Gene.Description	Gene.BioType	FDR	Fold.Change
Diff_peak_24hrs_45	chr4	108649640	108649810	+	promoter-TSS (NM_001267817)	-860	ENSG00000198856	OSTC	oligosaccharyltransferase complex non-catalytic subunit	protein-coding	0.00907	4.15
Diff_peak_24hrs_109	chr10	86521791	86521967	+	promoter-TSS (NM_001318328)	-95	ENSG00000062650	WAPL	WAPL cohesin release factor	protein-coding	0.0124	-5.05
Diff_peak_24hrs_173	chr1	9129130	9129313	+	promoter-TSS (NM_024980)	-51	ENSG00000180758	GPR157	G protein-coupled receptor 157	protein-coding	0.0133	-4.91
Diff_peak_24hrs_325	chr11	8681903	8682068	+	promoter-TSS (NM_000990)	-463	ENSG00000166441	RPL27A	ribosomal protein L27a	protein-coding	0.0164	3.64
Diff_peak_24hrs_357	chr7	14841898	14842063	+	promoter-TSS (NM_004080)	-530	ENSG00000136267	DGKB	diacylglycerol kinase beta	protein-coding	0.0172	3.62
Diff_peak_24hrs_401	chr19	31591990	31592151	+	promoter-TSS (NM_001205273)	-211		THEG5	testis highly expressed protein 5	protein-coding	0.0183	3.61
Diff_peak_24hrs_417	chr19	44259477	44259646	+	promoter-TSS (NM_001207005)	-319	ENSG00000159915	ZNF233	zinc finger protein 233	protein-coding	0.0185	3.55
Diff_peak_24hrs_419	chr9	32384485	32384662	+	promoter-TSS (NM_001278352)	-30	ENSG00000122729	ACO1	aconitase 1	protein-coding	0.0187	-4
Diff_peak_24hrs_505	chr20	33993635	33993860	+	promoter-TSS (NM_016732)	95	ENSG00000125970	RALY	RALY heterogeneous nuclear ribonucleoprotein	protein-coding	0.0208	-4.22
Diff_peak_24hrs_518	chr22	50628112	50628354	+	promoter-TSS (NM_000487)	-60	ENSG00000100299	ARSA	arylsulfatase A	protein-coding	0.021	-3.86
Diff_peak_24hrs_679	chr16	2429128	2429408	+	promoter-TSS (NM_001323538)	-123	ENSG00000162063	CCNF	cyclin F	protein-coding	0.0246	-3.77
Diff_peak_24hrs_686	chr8	113377777	113377928	+	promoter-TSS (NM_198124)	-699	ENSG00000164796	CSMD3	CUB and Sushi multiple domains 3	protein-coding	0.0247	3.38
Diff_peak_24hrs_855	chr1	43358772	43359033	+	promoter-TSS (NM_001255)	-53	ENSG00000117399	CDC20	cell division cycle 20	protein-coding	0.0311	-3.8
Diff_peak_24hrs_856	chrX	77909950	77910112	+	promoter-TSS (NM_000052)	-625	ENSG00000165240	ATP7A	ATPase copper transporting alpha	protein-coding	0.0312	3.22
Diff_peak_24hrs_860	chr3	197298049	197298530	+	promoter-TSS (NR_038289)	42	ENSG00000227375	DLG1-AS1	DLG1 antisense RNA 1	ncRNA	0.0314	-3.68
Diff_peak_24hrs_975	chr7	96321801	96322298	+	promoter-TSS (NM_001160210)	98	ENSG00000004864	SLC25A13	solute carrier family 25 member 13	protein-coding	0.0347	-4.59
Diff_peak_24hrs_1090	chr21	45849613	45849767	+	promoter-TSS (NM_001130141)	-271	ENSG00000183570	PCBP3	poly(rC) binding protein 3	protein-coding	0.0389	3.02
Diff_peak_24hrs_1100	chr16	9091334	9091711	+	promoter-TSS (NM_014117)	-158	ENSG00000182831	C16orf72	chromosome 16 open reading frame 72	protein-coding	0.039	-3.2
Diff_peak_24hrs_1133	chr9	114610342	114610511	+	promoter-TSS (NM_153045)	-894	ENSG00000157693	TMEM268	transmembrane protein 268	protein-coding	0.0401	3.03
Diff_peak_24hrs_1138	chr7	123534619	123535080	+	promoter-TSS (NM_178827)	-185	ENSG00000164675	IQUB	IQ motif and ubiquitin domain containing	protein-coding	0.0405	-2.98
Diff_peak_24hrs_1215	chr18	80033953	80034434	+	promoter-TSS (NM_001171967)	-153	ENSG00000101546	RBFA	ribosome binding factor A (putative)	protein-coding	0.0433	-3.18

## Sheet: Promoters 48hrs
Peak.ID	Chr	Start	End	Strand	Detailed.Annotation	Distance.to.TSS	Nearest.Ensembl	Gene.name	Gene.Description	Gene.BioType	FDR	Fold.Change
Diff_peak_48hrs_12	chr4	108649640	108649810	+	promoter-TSS (NM_001267817)	-860	ENSG00000198856	OSTC	oligosaccharyltransferase complex non-catalytic subunit	protein-coding	7.28e-11	6.93
Diff_peak_48hrs_148	chr8	113377777	113377942	+	promoter-TSS (NM_198124)	-706	ENSG00000164796	CSMD3	CUB and Sushi multiple domains 3	protein-coding	6.22e-09	7.08
Diff_peak_48hrs_259	chr19	31591990	31592153	+	promoter-TSS (NM_001205273)	-210		THEG5	testis highly expressed protein 5	protein-coding	1.09e-08	6.91
Diff_peak_48hrs_911	chr19	44259477	44259646	+	promoter-TSS (NM_001207005)	-319	ENSG00000159915	ZNF233	zinc finger protein 233	protein-coding	6.84e-08	6.32
Diff_peak_48hrs_1062	chr7	14841898	14842065	+	promoter-TSS (NM_004080)	-531	ENSG00000136267	DGKB	diacylglycerol kinase beta	protein-coding	9.61e-08	6.2
Diff_peak_48hrs_1258	chr21	45849613	45849775	+	promoter-TSS (NM_001130141)	-267	ENSG00000183570	PCBP3	poly(rC) binding protein 3	protein-coding	1.51e-07	6.16
Diff_peak_48hrs_1443	chr1	11098667	11098830	+	promoter-TSS (NR_135061)	-927	ENSG00000230337	LOC105376736	uncharacterized LOC105376736	ncRNA	2.45e-07	6.08
Diff_peak_48hrs_1507	chrX	77909950	77910116	+	promoter-TSS (NM_000052)	-623	ENSG00000165240	ATP7A	ATPase copper transporting alpha	protein-coding	3.17e-07	5.97
Diff_peak_48hrs_1510	chr9	114610342	114610503	+	promoter-TSS (NM_001330760)	-898	ENSG00000157693	TMEM268	transmembrane protein 268	protein-coding	3.24e-07	6.02
Diff_peak_48hrs_1624	chr11	8681903	8682070	+	promoter-TSS (NM_000990)	-462	ENSG00000166441	RPL27A	ribosomal protein L27a	protein-coding	5.77e-07	4.91
Diff_peak_48hrs_1640	chr8	129241929	129242101	+	promoter-TSS (NR_033916)	-775	ENSG00000250400	LINC00977	long intergenic non-protein coding RNA 977	ncRNA	6.13e-07	6.01
Diff_peak_48hrs_1678	chr15	64387399	64387562	+	promoter-TSS (NM_016213)	207	ENSG00000166803	PCLAF	PCNA clamp associated factor	protein-coding	7.69e-07	5.67
Diff_peak_48hrs_1741	chr9	137241025	137241397	+	promoter-TSS (NM_006088)	-48	ENSG00000188229	TUBB4B	tubulin beta 4B class IVb	protein-coding	1.11e-06	-4.46
Diff_peak_48hrs_1852	chr1	9129140	9129681	+	promoter-TSS (NM_024980)	-240	ENSG00000180758	GPR157	G protein-coupled receptor 157	protein-coding	1.84e-06	-5.5
Diff_peak_48hrs_2002	chr19	38849906	38850684	+	promoter-TSS (NM_001533)	-318	ENSG00000104824	HNRNPL	heterogeneous nuclear ribonucleoprotein L	protein-coding	4.13e-06	-4.53
Diff_peak_48hrs_2041	chr8	65643720	65643889	+	promoter-TSS (NM_001145839)	-849	ENSG00000066855	MTFR1	mitochondrial fission regulator 1	protein-coding	5.29e-06	5.2
Diff_peak_48hrs_2155	chr11	10509222	10510236	+	promoter-TSS (NM_001190702)	-553	ENSG00000255823	MTRNR2L8	MT-RNR2-like 8	protein-coding	1.37e-05	-3.61
Diff_peak_48hrs_2165	chr8	81842364	81842583	+	promoter-TSS (NM_022133)	-187	ENSG00000104497	SNX16	sorting nexin 16	protein-coding	1.52e-05	-3.67
Diff_peak_48hrs_2213	chr2	55983706	55983862	+	promoter-TSS (NR_029630)	-708	ENSG00000207548	MIR217	microRNA 217	ncRNA	2.51e-05	4.9
Diff_peak_48hrs_2255	chr9	137605224	137605619	+	promoter-TSS (NM_001317968)	-219	ENSG00000197070	ARRDC1	arrestin domain containing 1	protein-coding	3.92e-05	-4.67
Diff_peak_48hrs_2261	chr19	5904122	5904767	+	promoter-TSS (NM_001193375)	-397	ENSG00000187650	VMAC	vimentin-type intermediate filament associated coiled-coil protein	protein-coding	4.17e-05	-3.73
Diff_peak_48hrs_2265	chr5	5422172	5422862	+	promoter-TSS (NM_015325)	-156	ENSG00000164151	ICE1	interactor of little elongation complex ELL subunit 1	protein-coding	4.49e-05	-3.6
Diff_peak_48hrs_2273	chr17	78187037	78187426	+	promoter-TSS (NM_003258)	-27	ENSG00000167900	TK1	thymidine kinase 1	protein-coding	4.83e-05	-4.51
Diff_peak_48hrs_2281	chr9	137551568	137552052	+	promoter-TSS (NM_032477)	-47	ENSG00000182154	MRPL41	mitochondrial ribosomal protein L41	protein-coding	5.29e-05	-4.97
Diff_peak_48hrs_2288	chr1	7783823	7784376	+	promoter-TSS (NM_001289861)	-330	ENSG00000049246	PER3	period circadian clock 3	protein-coding	5.64e-05	-3.9
Diff_peak_48hrs_2291	chr19	41263778	41264354	+	promoter-TSS (NM_007040)	-108	ENSG00000105323	HNRNPUL1	heterogeneous nuclear ribonucleoprotein U like 1	protein-coding	5.87e-05	-4.14
Diff_peak_48hrs_2318	chr19	18522206	18522659	+	promoter-TSS (NM_006532)	-305	ENSG00000105656	ELL	elongation factor for RNA polymerase II	protein-coding	8.3e-05	-4.81
Diff_peak_48hrs_2320	chr11	59615690	59616435	+	promoter-TSS (NM_002556)	82	ENSG00000110048	OSBP	oxysterol binding protein	protein-coding	8.57e-05	-3.25
Diff_peak_48hrs_2323	chr2	214809691	214810075	+	promoter-TSS (NR_104212)	-172	ENSG00000138376	BARD1	BRCA1 associated RING domain 1	protein-coding	8.87e-05	-4.6
Diff_peak_48hrs_2324	chr1	173867675	173868289	+	promoter-TSS (NR_002578)	5	ENSG00000234741	GAS5	growth arrest specific 5 (non-protein coding)	ncRNA	8.94e-05	-4.26
Diff_peak_48hrs_2325	chr19	14136600	14137193	+	promoter-TSS (NM_018154)	-256	ENSG00000267169	LOC100507373	uncharacterized LOC100507373	ncRNA	9.29e-05	-4.35
Diff_peak_48hrs_2347	chr1	41361100	41361339	+	promoter-TSS (NM_001291281)	-712		FOXO6	forkhead box O6	protein-coding	0.000123	-4.64
Diff_peak_48hrs_2353	chr8	144826989	144827484	+	promoter-TSS (NM_001330623)	-282	ENSG00000147789	ZNF7	zinc finger protein 7	protein-coding	0.000132	-3.66
Diff_peak_48hrs_2361	chr6	31827394	31827737	+	promoter-TSS (NM_005346).5	-170	ENSG00000204388	HSPA1B	heat shock protein family A (Hsp70) member 1B	protein-coding	0.000138	-4.03
Diff_peak_48hrs_2372	chr2	27394243	27394416	+	promoter-TSS (NR_002201)	-753		FTH1P3	ferritin heavy chain 1 pseudogene 3	pseudo	0.000166	4.56
Diff_peak_48hrs_2381	chr12	56360142	56360520	+	promoter-TSS (NM_005419)	-78	ENSG00000170581	STAT2	signal transducer and activator of transcription 2	protein-coding	0.000185	-4.54
Diff_peak_48hrs_2385	chr9	133375997	133376334	+	promoter-TSS (NM_001280789)	1	ENSG00000148248	SURF4	surfeit 4	protein-coding	0.000197	-4.71
Diff_peak_48hrs_2388	chr19	44890485	44891278	+	promoter-TSS (NM_001128916)	-339	ENSG00000130204	TOMM40	translocase of outer mitochondrial membrane 40	protein-coding	0.000204	-3.83
Diff_peak_48hrs_2393	chr17	5486160	5486435	+	promoter-TSS (NM_001304777)	-67	ENSG00000072849	DERL2	derlin 2	protein-coding	0.00021	-4.45
Diff_peak_48hrs_2394	chr8	144465779	144466034	+	promoter-TSS (NM_138496)	-258	ENSG00000187954	CYHR1	cysteine and histidine rich 1	protein-coding	0.000217	-4.7
Diff_peak_48hrs_2398	chr7	100586168	100586653	+	promoter-TSS (NM_002319)	77	ENSG00000106336	FBXO24	F-box protein 24	protein-coding	0.000241	-3.66
Diff_peak_48hrs_2400	chr19	4968843	4969126	+	promoter-TSS (NM_015015)	-129	ENSG00000127663	KDM4B	lysine demethylase 4B	protein-coding	0.000245	-4.56
Diff_peak_48hrs_2405	chr8	123274446	123274823	+	promoter-TSS (NM_001204180)	-147	ENSG00000165156	ZHX1	zinc fingers and homeoboxes 1	protein-coding	0.000269	-4.36
Diff_peak_48hrs_2412	chr22	44498269	44498807	+	promoter-TSS (NM_032287)	-413	ENSG00000188636	LDOC1L	leucine zipper down-regulated in cancer 1 like	protein-coding	0.000293	-4.12
Diff_peak_48hrs_2414	chr19	14529229	14529589	+	promoter-TSS (NM_001313964)	-87	ENSG00000132002	DNAJB1	DnaJ heat shock protein family (Hsp40) member B1	protein-coding	0.000317	-4.45
Diff_peak_48hrs_2416	chr5	271330	271727	+	promoter-TSS (NM_001267558)	-4		HRAT5	heart tissue-associated transcript 5	ncRNA	0.000337	-2.8
Diff_peak_48hrs_2423	chr9	134024980	134025419	+	promoter-TSS (NR_015427)	-240	ENSG00000235106	LINC00094	long intergenic non-protein coding RNA 94	ncRNA	0.000375	-3.98
Diff_peak_48hrs_2425	chr6	4135594	4136171	+	promoter-TSS (NR_028588)	-190	ENSG00000234817	LOC100507506	uncharacterized LOC100507506	ncRNA	0.000384	-4.57
Diff_peak_48hrs_2426	chr15	92882405	92882788	+	promoter-TSS (NR_037600)	-247		LINC01578	long intergenic non-protein coding RNA 1578	ncRNA	0.000384	-3.67
Diff_peak_48hrs_2427	chr22	28883177	28883564	+	promoter-TSS (NM_001206998)	-397	ENSG00000183579	ZNRF3	zinc and ring finger 3	protein-coding	0.000385	-4.38
Diff_peak_48hrs_2436	chr18	80033894	80034389	+	promoter-TSS (NM_001171967)	-205	ENSG00000101546	RBFA	ribosome binding factor A (putative)	protein-coding	0.000432	-4
Diff_peak_48hrs_2442	chr13	109786626	109787038	+	promoter-TSS (NM_003749)	-265	ENSG00000185950	IRS2	insulin receptor substrate 2	protein-coding	0.000461	-4.6
Diff_peak_48hrs_2443	chr17	56833753	56834143	+	promoter-TSS (NM_001085430)	-53	ENSG00000214226	C17orf67	chromosome 17 open reading frame 67	protein-coding	0.000462	-4.58
Diff_peak_48hrs_2444	chr5	43313268	43313872	+	promoter-TSS (NM_001324219)	-58	ENSG00000112972	HMGCS1	3-hydroxy-3-methylglutaryl-CoA synthase 1	protein-coding	0.000462	-3.56
Diff_peak_48hrs_2446	chr4	37686416	37686751	+	promoter-TSS (NM_001085399)	-206	ENSG00000181826	RELL1	RELT like 1	protein-coding	0.000474	-4.36
Diff_peak_48hrs_2453	chr11	64185678	64186301	+	promoter-TSS (NM_006819)	-126	ENSG00000168439	STIP1	stress induced phosphoprotein 1	protein-coding	0.000507	-2.94
Diff_peak_48hrs_2456	chr9	37465237	37465909	+	promoter-TSS (NM_014872)	-163	ENSG00000168795	ZBTB5	zinc finger and BTB domain containing 5	protein-coding	0.000521	-2.87
Diff_peak_48hrs_2458	chr11	9460760	9461201	+	promoter-TSS (NR_036539)	15	ENSG00000166478	ZNF143	zinc finger protein 143	protein-coding	0.000541	-4.03
Diff_peak_48hrs_2461	chr2	219387840	219388416	+	promoter-TSS (NM_001319118)	-188	ENSG00000123992	DNPEP	aspartyl aminopeptidase	protein-coding	0.000552	-3.6
Diff_peak_48hrs_2464	chr16	15643009	15643327	+	promoter-TSS (NM_001184998)	-2	ENSG00000166783	KIAA0430	KIAA0430	protein-coding	0.000562	-4.03
Diff_peak_48hrs_2466	chr7	152463788	152464117	+	promoter-TSS (NR_027387)	-172	ENSG00000261455	LINC01003	long intergenic non-protein coding RNA 1003	ncRNA	0.000571	-4.24
Diff_peak_48hrs_2474	chr7	92528511	92528806	+	promoter-TSS (NM_000466)	-115	ENSG00000127993	RBM48	RNA binding motif protein 48	protein-coding	0.00063	-4.38
Diff_peak_48hrs_2478	chr11	64778715	64779216	+	promoter-TSS (NM_004630)	-121	ENSG00000168066	SF1	splicing factor 1	protein-coding	0.000651	-3.36
Diff_peak_48hrs_2480	chr15	90233924	90234249	+	promoter-TSS (NM_001013657)	-39	ENSG00000185043	CIB1	calcium and integrin binding 1	protein-coding	0.000683	-4.01
Diff_peak_48hrs_2481	chr10	99620410	99620855	+	promoter-TSS (NM_031212)	-168	ENSG00000155287	SLC25A28	solute carrier family 25 member 28	protein-coding	0.000697	-4.39
Diff_peak_48hrs_2483	chr9	136790830	136791231	+	promoter-TSS (NM_032928)	-295	ENSG00000244187	TMEM141	transmembrane protein 141	protein-coding	0.000722	-3.35
Diff_peak_48hrs_2500	chr1	181022957	181023257	+	promoter-TSS (NM_001286210)	14	ENSG00000135823	STX6	syntaxin 6	protein-coding	0.000813	-4.31
Diff_peak_48hrs_2504	chr11	10858072	10858669	+	promoter-TSS (NM_001143667)	153	ENSG00000247271	ZBED5-AS1	ZBED5 antisense RNA 1	ncRNA	0.000852	-4.09
Diff_peak_48hrs_2505	chr1	207052978	207053289	+	promoter-TSS (NM_006212)	-142	ENSG00000123836	PFKFB2	6-phosphofructo-2-kinase/fructose-2,6-biphosphatase 2	protein-coding	0.000862	-4.31
Diff_peak_48hrs_2517	chr6	158869650	158869924	+	promoter-TSS (NM_001302839)	-80		C6orf99	chromosome 6 open reading frame 99	protein-coding	0.000994	-4.34
Diff_peak_48hrs_2518	chr17	64506275	64506510	+	promoter-TSS (NM_001320597)	129	ENSG00000108654	DDX5	DEAD-box helicase 5	protein-coding	0.00101	-4.32
Diff_peak_48hrs_2521	chr3	9843942	9844295	+	promoter-TSS (NM_001142547)	-100	ENSG00000156990	RPUSD3	RNA pseudouridylate synthase domain containing 3	protein-coding	0.00103	-4.2
Diff_peak_48hrs_2523	chr10	3172711	3173317	+	promoter-TSS (NM_014889)	-173	ENSG00000107959	PITRM1	pitrilysin metallopeptidase 1	protein-coding	0.00104	-3.82
Diff_peak_48hrs_2529	chr1	27322057	27322299	+	promoter-TSS (NR_037576)	33	ENSG00000186501	TMEM222	transmembrane protein 222	protein-coding	0.00109	-4.18
Diff_peak_48hrs_2531	chr17	47895898	47896177	+	promoter-TSS (NM_003110)	-113	ENSG00000167182	SP2	Sp2 transcription factor	protein-coding	0.00111	-3.92
Diff_peak_48hrs_2537	chr17	41786800	41787043	+	promoter-TSS (NM_021991)	-209	ENSG00000173801	JUP	junction plakoglobin	protein-coding	0.00122	-4.02
Diff_peak_48hrs_2542	chr12	55817689	55818143	+	promoter-TSS (NR_026722)	-106	ENSG00000123353	ORMDL2	ORMDL sphingolipid biosynthesis regulator 2	protein-coding	0.00129	-3.55
Diff_peak_48hrs_2543	chr7	100538846	100539218	+	promoter-TSS (NM_006076)	-179	ENSG00000106351	AGFG2	ArfGAP with FG repeats 2	protein-coding	0.00133	-3.48
Diff_peak_48hrs_2544	chr11	62621933	62622337	+	promoter-TSS (NM_001288721)	40	ENSG00000149541	B3GAT3	beta-1,3-glucuronyltransferase 3	protein-coding	0.00135	-3.62
Diff_peak_48hrs_2549	chr9	35115964	35116349	+	promoter-TSS (NM_025182)	-184	ENSG00000005238	FAM214B	family with sequence similarity 214 member B	protein-coding	0.0014	-3.04
Diff_peak_48hrs_2551	chr1	214602989	214603187	+	promoter-TSS (NM_016343)	-101	ENSG00000117724	CENPF	centromere protein F	protein-coding	0.00143	-3.86
Diff_peak_48hrs_2552	chr22	35840471	35840657	+	promoter-TSS (NM_014309).2	19	ENSG00000100320	RBFOX2	RNA binding protein, fox-1 homolog 2	protein-coding	0.00143	-4.19
Diff_peak_48hrs_2553	chr19	12890825	12891155	+	promoter-TSS (NR_102316)	-139	ENSG00000105607	GCDH	glutaryl-CoA dehydrogenase	protein-coding	0.00144	-4.16
Diff_peak_48hrs_2577	chr2	47906489	47906917	+	promoter-TSS (NM_001190274)	-910	ENSG00000138081	FBXO11	F-box protein 11	protein-coding	0.00174	-3.57
Diff_peak_48hrs_2585	chr2	177212498	177212749	+	promoter-TSS (NR_049831).2	-71	ENSG00000170144	HNRNPA3	heterogeneous nuclear ribonucleoprotein A3	protein-coding	0.00183	-3.81
Diff_peak_48hrs_2586	chr7	7182302	7182706	+	promoter-TSS (NM_020156)	-111	ENSG00000106392	C1GALT1	core 1 synthase, glycoprotein-N-acetylgalactosamine 3-beta-galactosyltransferase 1	protein-coding	0.00183	-3.59
Diff_peak_48hrs_2592	chr10	102917986	102918346	+	promoter-TSS (NM_199077)	-152	ENSG00000148842	CNNM2	cyclin and CBS domain divalent metal cation transport mediator 2	protein-coding	0.00196	-3.75
Diff_peak_48hrs_2594	chr19	14518315	14518674	+	promoter-TSS (NM_001300914)	65	ENSG00000132002	DNAJB1	DnaJ heat shock protein family (Hsp40) member B1	protein-coding	0.00199	-3.68
Diff_peak_48hrs_2596	chr3	5187457	5187760	+	promoter-TSS (NM_014674)	-66	ENSG00000134109	EDEM1	ER degradation enhancing alpha-mannosidase like protein 1	protein-coding	0.002	-4.05
Diff_peak_48hrs_2599	chr4	48341230	48341582	+	promoter-TSS (NM_020846)	-190	ENSG00000109171	SLAIN2	SLAIN motif family member 2	protein-coding	0.00206	-3.39
Diff_peak_48hrs_2601	chr22	41621007	41621236	+	promoter-TSS (NM_015704)	-42	ENSG00000196419	XRCC6	X-ray repair cross complementing 6	protein-coding	0.00206	-3.79
Diff_peak_48hrs_2602	chr19	58408426	58408766	+	promoter-TSS (NM_001318002)	-78	ENSG00000171574	ZNF584	zinc finger protein 584	protein-coding	0.00208	-4.04
Diff_peak_48hrs_2603	chr19	39341968	39342530	+	promoter-TSS (NM_001303614)	-210	ENSG00000179134	SAMD4B	sterile alpha motif domain containing 4B	protein-coding	0.00209	-3.63
Diff_peak_48hrs_2604	chr1	113390232	113390492	+	promoter-TSS (NM_001142782)	-491	ENSG00000081026	MAGI3	membrane associated guanylate kinase, WW and PDZ domain containing 3	protein-coding	0.0021	-3.8
Diff_peak_48hrs_2611	chr2	207769832	207770151	+	promoter-TSS (NM_003468)	-572	ENSG00000163251	FZD5	frizzled class receptor 5	protein-coding	0.00222	-3.83
Diff_peak_48hrs_2615	chr9	129835177	129835530	+	promoter-TSS (NM_006676)	-60	ENSG00000136819	C9orf78	chromosome 9 open reading frame 78	protein-coding	0.00227	-3.78
Diff_peak_48hrs_2617	chr9	137590478	137590846	+	promoter-TSS (NM_138462)	-177	ENSG00000165724	ZMYND19	zinc finger MYND-type containing 19	protein-coding	0.00229	-3.61
Diff_peak_48hrs_2619	chr1	31296804	31297185	+	promoter-TSS (NM_004814)	12	ENSG00000121766	ZCCHC17	zinc finger CCHC-type containing 17	protein-coding	0.00232	-3.09
Diff_peak_48hrs_2621	chr1	65420176	65420785	+	promoter-TSS (NM_001198683)	32	ENSG00000213625	LEPROT	leptin receptor overlapping transcript	protein-coding	0.00234	-3.33
Diff_peak_48hrs_2622	chr14	74084390	74084840	+	promoter-TSS (NM_001278593)	-122	ENSG00000119711	ALDH6A1	aldehyde dehydrogenase 6 family member A1	protein-coding	0.00236	-3.23
Diff_peak_48hrs_2627	chr12	49623300	49623556	+	promoter-TSS (NM_001031698)	14	ENSG00000110844	PRPF40B	pre-mRNA processing factor 40 homolog B	protein-coding	0.00246	-3.96
Diff_peak_48hrs_2632	chr3	9730925	9731386	+	promoter-TSS (NM_001319050)	-574	ENSG00000156983	BRPF1	bromodomain and PHD finger containing 1	protein-coding	0.0025	-3.7
Diff_peak_48hrs_2634	chr11	66958483	66958771	+	promoter-TSS (NM_000920)	-251	ENSG00000173599	PC	pyruvate carboxylase	protein-coding	0.00255	-3.83
Diff_peak_48hrs_2637	chr5	32312842	32313315	+	promoter-TSS (NM_001040446)	-70	ENSG00000150712	MTMR12	myotubularin related protein 12	protein-coding	0.00257	-2.89
Diff_peak_48hrs_2639	chr7	1459487	1459825	+	promoter-TSS (NM_182924)	-183	ENSG00000164877	MICALL2	MICAL like 2	protein-coding	0.0026	-3.55
Diff_peak_48hrs_2642	chr9	33167122	33167516	+	promoter-TSS (NM_001497)	39	ENSG00000086062	B4GALT1	beta-1,4-galactosyltransferase 1	protein-coding	0.00262	-2.96
Diff_peak_48hrs_2644	chr3	12967732	12967965	+	promoter-TSS (NM_014869)	-150	ENSG00000144711	IQSEC1	IQ motif and Sec7 domain 1	protein-coding	0.00266	-3.89
Diff_peak_48hrs_2645	chr2	241355560	241356185	+	promoter-TSS (NM_001282983)	-377	ENSG00000006607	FARP2	FERM, ARH/RhoGEF and pleckstrin domain protein 2	protein-coding	0.00271	-3.97
Diff_peak_48hrs_2649	chr9	99104813	99105075	+	promoter-TSS (NM_004612)	-145	ENSG00000106799	TGFBR1	transforming growth factor beta receptor 1	protein-coding	0.00285	-3.69
Diff_peak_48hrs_2650	chr7	65873017	65873241	+	promoter-TSS (NM_001284342)	30	ENSG00000196715	VKORC1L1	vitamin K epoxide reductase complex subunit 1 like 1	protein-coding	0.00289	-3.89
Diff_peak_48hrs_2657	chr21	42974287	42974560	+	promoter-TSS (NM_001320694)	-87	ENSG00000160199	PKNOX1	PBX/knotted 1 homeobox 1	protein-coding	0.003	-3.48
Diff_peak_48hrs_2658	chr16	352663	353227	+	promoter-TSS (NM_003502)	-269	ENSG00000103126	AXIN1	axin 1	protein-coding	0.00301	-2.67
Diff_peak_48hrs_2660	chr5	41904032	41904522	+	promoter-TSS (NM_175921)	-67	ENSG00000205765	C5orf51	chromosome 5 open reading frame 51	protein-coding	0.00301	-2.44
Diff_peak_48hrs_2661	chr3	115147324	115148055	+	promoter-TSS (NM_015642)	-409	ENSG00000181722	ZBTB20	zinc finger and BTB domain containing 20	protein-coding	0.00304	-3.53
Diff_peak_48hrs_2664	chr9	86354426	86354667	+	promoter-TSS (NM_001185074)	-59	ENSG00000083223	ZCCHC6	zinc finger CCHC-type containing 6	protein-coding	0.0031	-3.8
Diff_peak_48hrs_2666	chr9	93095533	93096191	+	promoter-TSS (NM_001318010)	-261	ENSG00000165233	CARD19	caspase recruitment domain family member 19	protein-coding	0.00314	-3.44
Diff_peak_48hrs_2667	chr9	113401271	113401567	+	promoter-TSS (NM_001317745)	-81	ENSG00000148218	ALAD	aminolevulinate dehydratase	protein-coding	0.00315	-3.82
Diff_peak_48hrs_2670	chr7	128739127	128739358	+	promoter-TSS (NR_074086)	-50	ENSG00000128595	CALU	calumenin	protein-coding	0.00331	-3.51
Diff_peak_48hrs_2673	chr11	13277635	13277855	+	promoter-TSS (NM_001297719)	18	ENSG00000133794	ARNTL	aryl hydrocarbon receptor nuclear translocator like	protein-coding	0.00341	-3.4
Diff_peak_48hrs_2674	chr17	31487835	31488062	+	promoter-TSS (NM_001303542)	-53	ENSG00000131242	RAB11FIP4	RAB11 family interacting protein 4	protein-coding	0.00342	-3.82
Diff_peak_48hrs_2678	chr19	13795149	13795432	+	promoter-TSS (NM_023072)	-170	ENSG00000132003	ZSWIM4	zinc finger SWIM-type containing 4	protein-coding	0.00345	-3.74
Diff_peak_48hrs_2679	chr11	67805439	67805918	+	promoter-TSS (NR_024249)	-342	ENSG00000160172	FAM86C2P	family with sequence similarity 86, member A pseudogene	pseudo	0.00347	-3.72
Diff_peak_48hrs_2684	chr11	83193563	83193821	+	promoter-TSS (NM_001300976)	-47	ENSG00000137494	ANKRD42	ankyrin repeat domain 42	protein-coding	0.0036	-3.8
Diff_peak_48hrs_2686	chr10	102245165	102245527	+	promoter-TSS (NM_004193)	-152	ENSG00000107862	GBF1	golgi brefeldin A resistant guanine nucleotide exchange factor 1	protein-coding	0.0037	-3.55
Diff_peak_48hrs_2687	chr8	143609544	143609986	+	promoter-TSS (NM_001329866)	-151	ENSG00000104524	PYCRL	pyrroline-5-carboxylate reductase-like	protein-coding	0.00373	-2.97
Diff_peak_48hrs_2691	chr4	112231532	112231779	+	promoter-TSS (NM_018569)	-84	ENSG00000138660	AP1AR	adaptor related protein complex 1 associated regulatory protein	protein-coding	0.00379	-3.76
Diff_peak_48hrs_2694	chr7	108526039	108526496	+	promoter-TSS (NM_015723)	51	ENSG00000135241	PNPLA8	patatin like phospholipase domain containing 8	protein-coding	0.00385	-3.22
Diff_peak_48hrs_2698	chr5	34929297	34929550	+	promoter-TSS (NM_001012339)	-170	ENSG00000168724	DNAJC21	DnaJ heat shock protein family (Hsp40) member C21	protein-coding	0.00394	-3.42
Diff_peak_48hrs_2699	chr9	37485838	37486104	+	promoter-TSS (NM_001282766)	36	ENSG00000137054	POLR1E	RNA polymerase I subunit E	protein-coding	0.00399	-3.7
Diff_peak_48hrs_2700	chr1	244652738	244653032	+	promoter-TSS (NM_001297746)	-163	ENSG00000121644	DESI2	desumoylating isopeptidase 2	protein-coding	0.00423	-3.47
Diff_peak_48hrs_2701	chr21	36156354	36156738	+	promoter-TSS (NR_038892)	-236	ENSG00000142197	DOPEY2	dopey family member 2	protein-coding	0.00431	-3.41
Diff_peak_48hrs_2703	chr22	41381278	41382261	+	promoter-TSS (NM_003216)	-160	ENSG00000167074	TEF	TEF, PAR bZIP transcription factor	protein-coding	0.00438	-3.34
Diff_peak_48hrs_2706	chr7	23014103	23014341	+	promoter-TSS (NM_032581)	-71	ENSG00000122591	FAM126A	family with sequence similarity 126 member A	protein-coding	0.00445	-3.35
Diff_peak_48hrs_2714	chr5	81971765	81972002	+	promoter-TSS (NM_031482)	-142	ENSG00000152348	ATG10	autophagy related 10	protein-coding	0.00471	-3.67
Diff_peak_48hrs_2722	chr3	125915826	125916593	+	promoter-TSS (NR_024250)	-392	ENSG00000171084	FAM86JP	family with sequence similarity 86, member A pseudogene	pseudo	0.00512	-3.49
Diff_peak_48hrs_2730	chr2	88627510	88627861	+	promoter-TSS (NR_135540)	-109	ENSG00000172071	EIF2AK3	eukaryotic translation initiation factor 2 alpha kinase 3	protein-coding	0.00532	-3.52
Diff_peak_48hrs_2732	chr11	6234706	6235140	+	promoter-TSS (NM_001098794)	-212	ENSG00000051009	FAM160A2	family with sequence similarity 160 member A2	protein-coding	0.00548	-3.12
Diff_peak_48hrs_2733	chr16	81096348	81096778	+	promoter-TSS (NM_004483)	-188	ENSG00000140905	GCSH	glycine cleavage system protein H	protein-coding	0.00553	-3.55
Diff_peak_48hrs_2734	chr4	1346741	1347124	+	promoter-TSS (NM_001317934)	-334	ENSG00000163945	UVSSA	UV stimulated scaffold protein A	protein-coding	0.00557	-3.53
Diff_peak_48hrs_2737	chr1	32394389	32394683	+	promoter-TSS (NM_001143888)	-75	ENSG00000160058	BSDC1	BSD domain containing 1	protein-coding	0.00561	-3.43
Diff_peak_48hrs_2739	chr1	24744989	24745289	+	promoter-TSS (NM_013943)	-130	ENSG00000169504	CLIC4	chloride intracellular channel 4	protein-coding	0.00568	-3.53
Diff_peak_48hrs_2743	chr20	62238234	62238499	+	promoter-TSS (NM_001278649)	-119	ENSG00000130703	OSBPL2	oxysterol binding protein like 2	protein-coding	0.00575	-3.54
Diff_peak_48hrs_2750	chr1	244048225	244048486	+	promoter-TSS (NM_001278196)	-584	ENSG00000179456	ZBTB18	zinc finger and BTB domain containing 18	protein-coding	0.00595	-3.36
Diff_peak_48hrs_2753	chr1	5992433	5992671	+	promoter-TSS (NM_015102)	-79	ENSG00000131697	NPHP4	nephrocystin 4	protein-coding	0.00602	-3.45
Diff_peak_48hrs_2754	chr12	53984936	53985146	+	promoter-TSS (NM_017409)	-121	ENSG00000180818	HOXC10	homeobox C10	protein-coding	0.00602	-3.45
Diff_peak_48hrs_2755	chr5	33440564	33441011	+	promoter-TSS (NM_152295)	11	ENSG00000113407	TARS	threonyl-tRNA synthetase	protein-coding	0.00604	-2.11
Diff_peak_48hrs_2756	chr19	4471560	4472220	+	promoter-TSS (NM_001001520)	-306	ENSG00000167674	HDGFRP2	hepatoma-derived growth factor-related protein 2	protein-coding	0.00606	-2.72
Diff_peak_48hrs_2759	chr3	47164029	47164243	+	promoter-TSS (NM_014159)	-159	ENSG00000181555	SETD2	SET domain containing 2	protein-coding	0.00616	-3.57
Diff_peak_48hrs_2766	chr17	21284435	21284924	+	promoter-TSS (NM_145109)	23	ENSG00000034152	MAP2K3	mitogen-activated protein kinase kinase 3	protein-coding	0.00636	-3.25
Diff_peak_48hrs_2771	chr15	89088022	89088421	+	promoter-TSS (NM_007011)	71	ENSG00000140526	ABHD2	abhydrolase domain containing 2	protein-coding	0.00649	-2.63
Diff_peak_48hrs_2772	chr8	123416416	123416859	+	promoter-TSS (NM_001283024)	-88	ENSG00000156795	WDYHV1	WDYHV motif containing 1	protein-coding	0.00649	-2.87
Diff_peak_48hrs_2775	chr1	179293590	179293807	+	promoter-TSS (NM_001252512)	-16	ENSG00000057252	SOAT1	sterol O-acyltransferase 1	protein-coding	0.00657	-3.46
Diff_peak_48hrs_2780	chr12	111405460	111405829	+	promoter-TSS (NM_005475)	-304	ENSG00000111252	SH2B3	SH2B adaptor protein 3	protein-coding	0.00669	-3.2
Diff_peak_48hrs_2781	chr17	40417860	40418112	+	promoter-TSS (NM_001067)	-36	ENSG00000131747	TOP2A	topoisomerase (DNA) II alpha	protein-coding	0.00676	-3.46
Diff_peak_48hrs_2783	chr3	25783441	25783866	+	promoter-TSS (NM_001145293)	-155	ENSG00000151092	NGLY1	N-glycanase 1	protein-coding	0.00681	-3.45
Diff_peak_48hrs_2784	chr20	17682244	17682616	+	promoter-TSS (NM_004587)	-147	ENSG00000125844	RRBP1	ribosome binding protein 1	protein-coding	0.00682	-3.45
Diff_peak_48hrs_2785	chr12	8243008	8243772	+	promoter-TSS (NR_024254)	-444		FAM86FP	family with sequence similarity 86, member A pseudogene	pseudo	0.00687	-3.06
Diff_peak_48hrs_2786	chr10	103918263	103918554	+	promoter-TSS (NM_024928)	-121	ENSG00000107960	STN1	STN1, CST complex subunit	protein-coding	0.00697	-3.03
Diff_peak_48hrs_2789	chr4	781816	782019	+	promoter-TSS (NR_036511)	-69	ENSG00000249592	LOC100129917	uncharacterized LOC100129917	ncRNA	0.00707	-3.2
Diff_peak_48hrs_2794	chr18	12377301	12377680	+	promoter-TSS (NM_006796)	-214	ENSG00000141385	AFG3L2	AFG3 like matrix AAA peptidase subunit 2	protein-coding	0.0073	-2.75
Diff_peak_48hrs_2796	chr1	88992768	88993032	+	promoter-TSS (NM_001008661)	60	ENSG00000137944	KYAT3	kynurenine aminotransferase 3	protein-coding	0.00731	-3.14
Diff_peak_48hrs_2799	chr3	27484381	27484595	+	promoter-TSS (NM_001258379)	-68	ENSG00000033867	SLC4A7	solute carrier family 4 member 7	protein-coding	0.00736	-3.39
Diff_peak_48hrs_2801	chr12	113221075	113221410	+	promoter-TSS (NM_138451)	-148	ENSG00000166578	IQCD	IQ motif containing D	protein-coding	0.00739	-3.05
Diff_peak_48hrs_2804	chr16	30527346	30527578	+	promoter-TSS (NM_024671)	-873	ENSG00000169957	ZNF768	zinc finger protein 768	protein-coding	0.00762	-3.33
Diff_peak_48hrs_2805	chr19	54137050	54137432	+	promoter-TSS (NM_014516).2	-479	ENSG00000088038	CNOT3	CCR4-NOT transcription complex subunit 3	protein-coding	0.00763	-2.85
Diff_peak_48hrs_2807	chr19	45178381	45178670	+	promoter-TSS (NM_001270891)	-220	ENSG00000189114	BLOC1S3	biogenesis of lysosomal organelles complex 1 subunit 3	protein-coding	0.00781	-3.03
Diff_peak_48hrs_2809	chr9	33264619	33265009	+	promoter-TSS (NM_001172415)	-53	ENSG00000107262	BAG1	BCL2 associated athanogene 1	protein-coding	0.00785	-2.6
Diff_peak_48hrs_2810	chr17	43483648	43483951	+	promoter-TSS (NM_001322216)	-66	ENSG00000067596	DHX8	DEAH-box helicase 8	protein-coding	0.00794	-3.25
Diff_peak_48hrs_2815	chr19	1490727	1491141	+	promoter-TSS (NM_017573)	-71	ENSG00000115255	REEP6	receptor accessory protein 6	protein-coding	0.00833	-2.91
Diff_peak_48hrs_2816	chr17	82022513	82023193	+	promoter-TSS (NM_001271006)	56	ENSG00000169689	CENPX	centromere protein X	protein-coding	0.00839	-2.61
Diff_peak_48hrs_2819	chr11	65918865	65919338	+	promoter-TSS (NM_006442)	-41	ENSG00000175573	C11orf68	chromosome 11 open reading frame 68	protein-coding	0.00844	-3.08
Diff_peak_48hrs_2822	chr12	53379525	53380118	+	promoter-TSS (NM_001251825)	-374	ENSG00000185591	SP1	Sp1 transcription factor	protein-coding	0.00863	-2.46
Diff_peak_48hrs_2823	chr7	151519784	151520221	+	promoter-TSS (NM_005614)	-78	ENSG00000106615	RHEB	Ras homolog enriched in brain	protein-coding	0.00865	-3.16
Diff_peak_48hrs_2824	chr17	80260431	80260946	+	promoter-TSS (NM_020954)	-173	ENSG00000173821	RNF213	ring finger protein 213	protein-coding	0.00872	-3.29
Diff_peak_48hrs_2825	chr3	133573256	133573525	+	promoter-TSS (NM_001134422)	-200	ENSG00000091527	CDV3	CDV3 homolog	protein-coding	0.00875	-3.28
Diff_peak_48hrs_2832	chr12	53079207	53079529	+	promoter-TSS (NM_032840)	52	ENSG00000167778	SPRYD3	SPRY domain containing 3	protein-coding	0.00887	-3.23
Diff_peak_48hrs_2835	chr12	53500760	53501000	+	promoter-TSS (NM_004178)	-41	ENSG00000139546	TARBP2	TARBP2, RISC loading complex RNA binding subunit	protein-coding	0.00889	-3.34
Diff_peak_48hrs_2839	chr14	95534696	95535104	+	promoter-TSS (NR_001459)	-28		SNHG10	small nucleolar RNA host gene 10	ncRNA	0.00905	-2.74
Diff_peak_48hrs_2841	chr9	79571479	79571961	+	promoter-TSS (NM_001282748)	-53	ENSG00000106829	TLE4	transducin like enhancer of split 4	protein-coding	0.00914	-3.03
Diff_peak_48hrs_2844	chr17	51120899	51121197	+	promoter-TSS (NM_001130527)	-183	ENSG00000008294	SPAG9	sperm associated antigen 9	protein-coding	0.00934	-3.32
Diff_peak_48hrs_2845	chr11	83156778	83157094	+	promoter-TSS (NM_001346415)	-159	ENSG00000165494	PCF11	PCF11 cleavage and polyadenylation factor subunit	protein-coding	0.00937	-2.68
Diff_peak_48hrs_2849	chr1	10210237	10210592	+	promoter-TSS (NM_183416)	-292	ENSG00000054523	KIF1B	kinesin family member 1B	protein-coding	0.00949	-3.01
Diff_peak_48hrs_2850	chr1	225999334	225999634	+	promoter-TSS (NM_152608)	-119	ENSG00000143751	SDE2	SDE2 telomere maintenance homolog	protein-coding	0.00951	-3.33
Diff_peak_48hrs_2852	chr1	23800661	23800980	+	promoter-TSS (NM_000403)	-16	ENSG00000117308	GALE	UDP-galactose-4-epimerase	protein-coding	0.00958	-3.2
Diff_peak_48hrs_2856	chr1	221742124	221742308	+	promoter-TSS (NM_007207)	-40	ENSG00000143507	DUSP10	dual specificity phosphatase 10	protein-coding	0.00978	-3.02
Diff_peak_48hrs_2859	chr1	30718049	30718572	+	promoter-TSS (NR_034182)	-462	ENSG00000186056	MATN1-AS1	MATN1 antisense RNA 1	ncRNA	0.00997	-2.93
Diff_peak_48hrs_2860	chr3	48595387	48595919	+	promoter-TSS (NM_000094)	-493	ENSG00000114270	COL7A1	collagen type VII alpha 1 chain	protein-coding	0.01	-2.9
Diff_peak_48hrs_2868	chr9	34989320	34989705	+	promoter-TSS (NR_109756)	-129	ENSG00000137094	DNAJB5	DnaJ heat shock protein family (Hsp40) member B5	protein-coding	0.0104	-2.42
Diff_peak_48hrs_2870	chr21	16587322	16587922	+	promoter-TSS (NR_136548)	-976		MIR99AHG	mir-99a-let-7c cluster host gene	ncRNA	0.0106	-3.27
Diff_peak_48hrs_2871	chr7	73578598	73578974	+	promoter-TSS (NM_012453)	-103	ENSG00000106638	TBL2	transducin beta like 2	protein-coding	0.0107	-2.77
Diff_peak_48hrs_2881	chr11	71786699	71787075	+	promoter-TSS (NM_001099653)	-624	ENSG00000158483	FAM86C1	family with sequence similarity 86 member C1	protein-coding	0.0117	-2.82
Diff_peak_48hrs_2882	chr2	36696077	36696399	+	promoter-TSS (NM_001177972)	-452	ENSG00000205221	VIT	vitrin	protein-coding	0.0118	-3.22
Diff_peak_48hrs_2886	chr1	6785075	6785415	+	promoter-TSS (NM_001195563)	-79	ENSG00000171735	CAMTA1	calmodulin binding transcription activator 1	protein-coding	0.0119	-2.86
Diff_peak_48hrs_2887	chr11	47767351	47767666	+	promoter-TSS (NM_015308)	-30	ENSG00000109920	FNBP4	formin binding protein 4	protein-coding	0.012	-2.56
Diff_peak_48hrs_2900	chr2	26785801	26786045	+	promoter-TSS (NM_001809)	-91	ENSG00000115163	CENPA	centromere protein A	protein-coding	0.013	-3.08
Diff_peak_48hrs_2901	chr2	207166081	207166413	+	promoter-TSS (NM_003709)	-61	ENSG00000118263	KLF7	Kruppel like factor 7	protein-coding	0.013	-2.83
Diff_peak_48hrs_2902	chr19	48468855	48469231	+	promoter-TSS (NM_004228)	-165	ENSG00000105443	CYTH2	cytohesin 2	protein-coding	0.013	-3.04
Diff_peak_48hrs_2903	chr17	40140217	40140489	+	promoter-TSS (NM_007359)	99	ENSG00000108349	CASC3	cancer susceptibility candidate 3	protein-coding	0.013	-3.19
Diff_peak_48hrs_2904	chr9	137302196	137302511	+	promoter-TSS (NM_001004354)	-102	ENSG00000198435	NRARP	NOTCH-regulated ankyrin repeat protein	protein-coding	0.013	-3.09
Diff_peak_48hrs_2910	chr19	797118	797415	+	promoter-TSS (NM_002819)	-126	ENSG00000011304	PTBP1	polypyrimidine tract binding protein 1	protein-coding	0.0136	-2.86
Diff_peak_48hrs_2914	chr17	75525544	75525731	+	promoter-TSS (NM_001015002)	-65	ENSG00000073350	LLGL2	LLGL2, scribble cell polarity complex component	protein-coding	0.0139	-3.13
Diff_peak_48hrs_2917	chr7	138002053	138002433	+	promoter-TSS (NM_001253775)	-142	ENSG00000182158	CREB3L2	cAMP responsive element binding protein 3 like 2	protein-coding	0.0142	-2.86
Diff_peak_48hrs_2919	chr21	46323872	46324117	+	promoter-TSS (NM_001286477)	-95	ENSG00000160298	C21orf58	chromosome 21 open reading frame 58	protein-coding	0.0145	-3.06
Diff_peak_48hrs_2923	chr5	34839035	34839339	+	promoter-TSS (NM_144725)	23	ENSG00000205838	TTC23L	tetratricopeptide repeat domain 23 like	protein-coding	0.0147	-2.83
Diff_peak_48hrs_2929	chr19	7829494	7830116	+	promoter-TSS (NM_145245)	-470	ENSG00000142459	EVI5L	ecotropic viral integration site 5 like	protein-coding	0.015	-2.52
Diff_peak_48hrs_2930	chr3	9749737	9750267	+	promoter-TSS (NM_016820)	58	ENSG00000114026	OGG1	8-oxoguanine DNA glycosylase	protein-coding	0.0152	-2.67
Diff_peak_48hrs_2934	chr17	17206454	17206767	+	promoter-TSS (NM_178836)	-278	ENSG00000179598	PLD6	phospholipase D family member 6	protein-coding	0.0156	-2.86
Diff_peak_48hrs_2937	chr8	8227830	8228429	+	promoter-TSS (NR_024362)	-441	ENSG00000173295	FAM86B3P	family with sequence similarity 86, member A pseudogene	pseudo	0.0161	-3.25
Diff_peak_48hrs_2940	chr17	17972437	17972851	+	promoter-TSS (NM_001033551)	-169	ENSG00000171962	DRC3	dynein regulatory complex subunit 3	protein-coding	0.0163	-2.53
Diff_peak_48hrs_2941	chr8	144462863	144463085	+	promoter-TSS (NM_001330618)	-123	ENSG00000187954	CYHR1	cysteine and histidine rich 1	protein-coding	0.0164	-2.96
Diff_peak_48hrs_2942	chr8	93916637	93916849	+	promoter-TSS (NR_039602)	-112	ENSG00000164951	PDP1	pyruvate dehyrogenase phosphatase catalytic subunit 1	protein-coding	0.0165	-3.09
Diff_peak_48hrs_2946	chr19	49676763	49677139	+	promoter-TSS (NM_198318)	-201	ENSG00000126457	PRMT1	protein arginine methyltransferase 1	protein-coding	0.0168	-2.6
Diff_peak_48hrs_2947	chr11	62787291	62787492	+	promoter-TSS (NM_199337)	-11	ENSG00000185475	TMEM179B	transmembrane protein 179B	protein-coding	0.0169	-2.74
Diff_peak_48hrs_2949	chr20	34876197	34876557	+	promoter-TSS (NM_001076552)	-148	ENSG00000131069	ACSS2	acyl-CoA synthetase short-chain family member 2	protein-coding	0.0172	-2.72
Diff_peak_48hrs_2952	chr6	26216702	26216905	+	promoter-TSS (NM_003518)	-117	ENSG00000277075	HIST1H2AE	histone cluster 1 H2A family member e	protein-coding	0.0174	-2.7
Diff_peak_48hrs_2960	chr22	49918436	49918654	+	promoter-TSS (NM_024105)	-85	ENSG00000184164	CRELD2	cysteine rich with EGF like domains 2	protein-coding	0.018	-2.86
Diff_peak_48hrs_2965	chr15	41332583	41332915	+	promoter-TSS (NM_001317860)	55	ENSG00000137804	NUSAP1	nucleolar and spindle associated protein 1	protein-coding	0.0183	-2.81
Diff_peak_48hrs_2967	chr5	138331809	138332173	+	promoter-TSS (NM_001287582)	-114	ENSG00000158402	CDC25C	cell division cycle 25C	protein-coding	0.0185	-2.81
Diff_peak_48hrs_2969	chr2	55050377	55050790	+	promoter-TSS (NM_207520)	15	ENSG00000115310	RTN4	reticulon 4	protein-coding	0.0186	-3.06
Diff_peak_48hrs_2970	chr22	17200196	17200362	+	promoter-TSS (NM_177405)	-496	ENSG00000093072	CECR1	cat eye syndrome chromosome region, candidate 1	protein-coding	0.0188	3.18
Diff_peak_48hrs_2978	chr3	130111895	130112305	+	promoter-TSS (NR_024252)	-667		FAM86HP	family with sequence similarity 86, member A pseudogene	pseudo	0.0193	-3.04
Diff_peak_48hrs_2982	chr19	6737597	6738012	+	promoter-TSS (NM_001080452)	-182	ENSG00000125734	GPR108	G protein-coupled receptor 108	protein-coding	0.0205	-2.91
Diff_peak_48hrs_2983	chr15	74540904	74541262	+	promoter-TSS (NM_001307939)	-94	ENSG00000179361	ARID3B	AT-rich interaction domain 3B	protein-coding	0.0205	-2.67
Diff_peak_48hrs_2986	chr3	48663707	48664094	+	promoter-TSS (NM_001407)	132	ENSG00000228350	CELSR3-AS1	CELSR3 antisense RNA 1 (head to head)	ncRNA	0.0212	-3
Diff_peak_48hrs_2987	chr3	121749583	121749993	+	promoter-TSS (NM_001256487)	-21	ENSG00000173230	GOLGB1	golgin B1	protein-coding	0.0214	-2.82
Diff_peak_48hrs_2991	chr1	85580426	85580762	+	promoter-TSS (NM_001554)	-167	ENSG00000142871	CYR61	cysteine rich angiogenic inducer 61	protein-coding	0.0216	-2.93
Diff_peak_48hrs_2995	chr9	127396762	127397180	+	promoter-TSS (NM_001271711)	-167	ENSG00000136856	SLC2A8	solute carrier family 2 member 8	protein-coding	0.022	-2.67
Diff_peak_48hrs_2996	chr9	12814442	12814724	+	promoter-TSS (NR_125775)	-194	ENSG00000235448	LURAP1L-AS1	LURAP1L antisense RNA 1	ncRNA	0.0222	-2.17
Diff_peak_48hrs_2999	chr19	55461645	55462005	+	promoter-TSS (NM_001136201)	-143	ENSG00000063241	ISOC2	isochorismatase domain containing 2	protein-coding	0.0226	-2.7
Diff_peak_48hrs_3001	chr19	8389944	8390799	+	promoter-TSS (NR_049795)	50	ENSG00000185236	RAB11B	RAB11B, member RAS oncogene family	protein-coding	0.0228	-2.74
Diff_peak_48hrs_3002	chr9	33473692	33474140	+	promoter-TSS (NM_022917)	27	ENSG00000165271	NOL6	nucleolar protein 6	protein-coding	0.0229	-2.19
Diff_peak_48hrs_3005	chr11	66289080	66289391	+	promoter-TSS (NM_001300861)	-68	ENSG00000174851	YIF1A	Yip1 interacting factor homolog A, membrane trafficking protein	protein-coding	0.023	-2.76
Diff_peak_48hrs_3008	chr16	4253748	4254076	+	promoter-TSS (NR_039999)	-123	ENSG00000262468	LINC01569	long intergenic non-protein coding RNA 1569	ncRNA	0.0233	-2.25
Diff_peak_48hrs_3013	chr14	24141494	24141802	+	promoter-TSS (NM_016049)	-60	ENSG00000100908	EMC9	ER membrane protein complex subunit 9	protein-coding	0.0247	-2.6
Diff_peak_48hrs_3023	chr17	41919011	41919331	+	promoter-TSS (NM_001303274)	-149	ENSG00000131473	ACLY	ATP citrate lyase	protein-coding	0.0257	-2.43
Diff_peak_48hrs_3025	chr1	153670956	153671341	+	promoter-TSS (NM_001267809)	-120	ENSG00000143621	ILF2	interleukin enhancer binding factor 2	protein-coding	0.026	-2.36
Diff_peak_48hrs_3030	chr9	35815023	35815518	+	promoter-TSS (NM_032593)	-225	ENSG00000137133	HINT2	histidine triad nucleotide binding protein 2	protein-coding	0.0264	-2.29
Diff_peak_48hrs_3031	chr7	72828255	72828480	+	promoter-TSS (NM_001145440)	-133	ENSG00000277149	TYW1B	tRNA-yW synthesizing protein 1 homolog B	protein-coding	0.0265	-2.77
Diff_peak_48hrs_3032	chr7	6009010	6009267	+	promoter-TSS (NM_000535)	-32	ENSG00000122512	PMS2	PMS1 homolog 2, mismatch repair system component	protein-coding	0.0266	-2.55
Diff_peak_48hrs_3035	chr9	129028155	129028799	+	promoter-TSS (NM_001287045)	-124	ENSG00000148341	SH3GLB2	SH3 domain containing GRB2 like endophilin B2	protein-coding	0.0268	-2.31
Diff_peak_48hrs_3038	chr3	49094100	49094416	+	promoter-TSS (NM_001320580)	115	ENSG00000198218	QRICH1	glutamine rich 1	protein-coding	0.0282	-2.77
Diff_peak_48hrs_3049	chr19	35868358	35868632	+	promoter-TSS (NM_005166)	50	ENSG00000105290	APLP1	amyloid beta precursor like protein 1	protein-coding	0.0313	-2.77
Diff_peak_48hrs_3053	chr9	127916974	127917271	+	promoter-TSS (NM_175040)	-96	ENSG00000136840	ST6GALNAC4	ST6 N-acetylgalactosaminide alpha-2,6-sialyltransferase 4	protein-coding	0.0316	-2.65
Diff_peak_48hrs_3055	chr17	42682074	42682242	+	promoter-TSS (NM_003632)	-331	ENSG00000184451	CCR10	C-C motif chemokine receptor 10	protein-coding	0.0317	2.88
Diff_peak_48hrs_3062	chr1	84690460	84690721	+	promoter-TSS (NM_001166417)	-33	ENSG00000117155	SSX2IP	SSX family member 2 interacting protein	protein-coding	0.0322	-2.64
Diff_peak_48hrs_3063	chr12	49741326	49741539	+	promoter-TSS (NM_003217)	-78	ENSG00000139644	TMBIM6	transmembrane BAX inhibitor motif containing 6	protein-coding	0.0323	-2.76
Diff_peak_48hrs_3065	chr9	136245769	136246032	+	promoter-TSS (NM_181701)	-59	ENSG00000165661	QSOX2	quiescin sulfhydryl oxidase 2	protein-coding	0.0329	-2.52
Diff_peak_48hrs_3067	chr2	44168454	44168735	+	promoter-TSS (NM_001033557)	-209	ENSG00000138032	PPM1B	protein phosphatase, Mg2+/Mn2+ dependent 1B	protein-coding	0.0334	-2.51
Diff_peak_48hrs_3068	chr14	69611444	69611690	+	promoter-TSS (NM_014734)	-26	ENSG00000100647	SUSD6	sushi domain containing 6	protein-coding	0.0336	-2.52
Diff_peak_48hrs_3069	chr3	43621963	43622199	+	promoter-TSS (NM_001346464)	-4	ENSG00000160746	ANO10	anoctamin 10	protein-coding	0.0347	-2.54
Diff_peak_48hrs_3071	chr16	2155355	2155620	+	promoter-TSS (NR_132114)	-129	ENSG00000260260	SNHG19	small nucleolar RNA host gene 19	ncRNA	0.0348	-2.38
Diff_peak_48hrs_3077	chr22	41832792	41833150	+	promoter-TSS (NR_103834)	-108	ENSG00000198911	SREBF2	sterol regulatory element binding transcription factor 2	protein-coding	0.0366	-2.61
Diff_peak_48hrs_3079	chr1	212608354	212608832	+	promoter-TSS (NM_001674)	-35	ENSG00000162772	ATF3	activating transcription factor 3	protein-coding	0.037	-2.3
Diff_peak_48hrs_3080	chr16	4958027	4958343	+	promoter-TSS (NM_014692)	-132	ENSG00000103184	SEC14L5	SEC14 like lipid binding 5	protein-coding	0.037	-2.54
Diff_peak_48hrs_3083	chr17	82698725	82699007	+	promoter-TSS (NM_006822)	-144	ENSG00000141542	RAB40B	RAB40B, member RAS oncogene family	protein-coding	0.0374	-2.43
Diff_peak_48hrs_3087	chr5	140711177	140711552	+	promoter-TSS (NR_026703)	88	ENSG00000199990	VTRNA1-1	vault RNA 1-1	ncRNA	0.0385	-2.19
Diff_peak_48hrs_3096	chr16	89872752	89872915	+	promoter-TSS (NM_014972)	-753	ENSG00000141002	TCF25	transcription factor 25	protein-coding	0.0414	2.86
Diff_peak_48hrs_3098	chr15	97960322	97960649	+	promoter-TSS (NM_183376)	-218	ENSG00000140450	ARRDC4	arrestin domain containing 4	protein-coding	0.0416	-2.21
Diff_peak_48hrs_3103	chr8	125429734	125430391	+	promoter-TSS (NM_025195)	-259	ENSG00000173334	TRIB1	tribbles pseudokinase 1	protein-coding	0.0421	-2.13
Diff_peak_48hrs_3105	chr1	11979991	11980471	+	promoter-TSS (NM_001127660)	50	ENSG00000116688	MFN2	mitofusin 2	protein-coding	0.0422	-2.44
Diff_peak_48hrs_3108	chr7	77798418	77798950	+	promoter-TSS (NM_032936)	-108	ENSG00000006576	PHTF2	putative homeodomain transcription factor 2	protein-coding	0.0435	-2.5
Diff_peak_48hrs_3113	chr1	206202863	206203466	+	promoter-TSS (NM_001123168)	-289	ENSG00000196550	FAM72A	family with sequence similarity 72 member A	protein-coding	0.0453	-2.64
Diff_peak_48hrs_3117	chr12	49828384	49828705	+	promoter-TSS (NR_027499)	1	ENSG00000258057	BCDIN3D-AS1	BCDIN3D antisense RNA 1	ncRNA	0.0471	-2.05
Diff_peak_48hrs_3118	chr17	74872993	74873436	+	promoter-TSS (NM_001258012)	-183	ENSG00000161513	FDXR	ferredoxin reductase	protein-coding	0.0472	-2.36
Diff_peak_48hrs_3126	chr5	36241835	36242309	+	promoter-TSS (NM_001287340)	207	ENSG00000152620	NADK2	NAD kinase 2, mitochondrial	protein-coding	0.0481	-2.33

## Sheet: Intragenic 1hr
Peak.ID	Chr	Start	End	Strand	Detailed.Annotation	Nearest.Ensembl	Gene.name	Gene.Description	Gene.BioType	FDR	Fold.Change
Diff_peak_1hr_1	chr2	157764945	157765119	+	intron (NM_001347663, intron 8 of 10)	ENSG00000115170	ACVR1	activin A receptor type 1	protein-coding	1.52e-17	6.85
Diff_peak_1hr_3	chr4	70078835	70079000	+	FLAM_C|SINE|Alu	ENSG00000234124	CSN1S2AP	casein alpha s2-like A, pseudogene	pseudo	2.13e-16	7.74
Diff_peak_1hr_6	chr3	121319168	121319325	+	intron (NM_014980, intron 21 of 27)	ENSG00000051341	POLQ	DNA polymerase theta	protein-coding	5.6e-16	6.51
Diff_peak_1hr_7	chr10	51179304	51179465	+	intron (NM_001098512, intron 2 of 17)	ENSG00000185532	PRKG1	protein kinase, cGMP-dependent, type I	protein-coding	8.3e-16	8.33
Diff_peak_1hr_8	chr8	58825430	58825597	+	intron (NM_014729, intron 6 of 8)	ENSG00000035681	NSMAF	neutral sphingomyelinase activation associated factor	protein-coding	8.3e-16	8.31
Diff_peak_1hr_9	chr13	21452850	21453003	+	L1MEc|LINE|L1	ENSG00000180776	ZDHHC20	zinc finger DHHC-type containing 20	protein-coding	1.45e-15	7.41
Diff_peak_1hr_11	chr5	83711128	83711293	+	intron (NM_001884, intron 1 of 4)	ENSG00000145681	HAPLN1	hyaluronan and proteoglycan link protein 1	protein-coding	8.35e-15	6.58
Diff_peak_1hr_17	chr17	56196245	56196412	+	intron (NM_153228, intron 1 of 16)	ENSG00000153930	ANKFN1	ankyrin repeat and fibronectin type III domain containing 1	protein-coding	2.21e-14	6.84
Diff_peak_1hr_19	chr19	37910243	37910408	+	AluJb|SINE|Alu	ENSG00000105738	SIPA1L3	signal induced proliferation associated 1 like 3	protein-coding	2.29e-14	6.22
Diff_peak_1hr_20	chr2	121346074	121346244	+	intron (NM_001142274, intron 37 of 37)	ENSG00000115112	TFCP2L1	transcription factor CP2 like 1	protein-coding	2.3e-14	6.82
Diff_peak_1hr_21	chr10	61745412	61745577	+	intron (NM_173554, intron 4 of 6)	ENSG00000183346	C10orf107	chromosome 10 open reading frame 107	protein-coding	2.73e-14	6.35
Diff_peak_1hr_22	chr13	95449256	95449412	+	AluSz|SINE|Alu	ENSG00000134873	CLDN10	claudin 10	protein-coding	2.9e-14	6.25
Diff_peak_1hr_23	chr4	114942372	114942544	+	intron (NM_022569, intron 4 of 13)	ENSG00000138653	NDST4	N-deacetylase and N-sulfotransferase 4	protein-coding	2.9e-14	7.74
Diff_peak_1hr_25	chr9	123802646	123802807	+	AluSp|SINE|Alu	ENSG00000119522	DENND1A	DENN domain containing 1A	protein-coding	3.7e-14	6.22
Diff_peak_1hr_26	chr8	14274716	14274880	+	(AAT)n|Simple_repeat|Simple_repeat	ENSG00000199127	MIR383	microRNA 383	ncRNA	4.06e-14	5.67
Diff_peak_1hr_27	chr4	26381068	26381232	+	intron (NM_203284, intron 2 of 11)	ENSG00000168214	RBPJ	recombination signal binding protein for immunoglobulin kappa J region	protein-coding	4.06e-14	7.64
Diff_peak_1hr_28	chr18	70157824	70157994	+	L1PA16|LINE|L1	ENSG00000176225	RTTN	rotatin	protein-coding	4.06e-14	6.22
Diff_peak_1hr_30	chr14	64489284	64489451	+	MIR|SINE|MIR	ENSG00000089775	ZBTB25	zinc finger and BTB domain containing 25	protein-coding	5.97e-14	5.77
Diff_peak_1hr_31	chr9	9805074	9805243	+	MIRb|SINE|MIR	ENSG00000230920	LOC105375972	uncharacterized LOC105375972	ncRNA	6.77e-14	7.55
Diff_peak_1hr_33	chr15	50911030	50911199	+	intron (NM_007347, intron 1 of 20)	ENSG00000081014	AP4E1	adaptor related protein complex 4 epsilon 1 subunit	protein-coding	7.39e-14	7.54
Diff_peak_1hr_34	chr3	64963513	64963680	+	L1M4b|LINE|L1	ENSG00000163638	ADAMTS9	ADAM metallopeptidase with thrombospondin type 1 motif 9	protein-coding	7.45e-14	7.52
Diff_peak_1hr_37	chr2	108294606	108294773	+	intron (NM_001056, intron 3 of 7)	ENSG00000198203	SULT1C2	sulfotransferase family 1C member 2	protein-coding	9.62e-14	5.7
Diff_peak_1hr_38	chr2	31026562	31026726	+	MIR3|SINE|MIR	ENSG00000158089	GALNT14	polypeptide N-acetylgalactosaminyltransferase 14	protein-coding	1.07e-13	6.59
Diff_peak_1hr_40	chr5	115888546	115888721	+	intron (NM_001318091, intron 3 of 4)	ENSG00000145782	ATG12	autophagy related 12	protein-coding	1.19e-13	5.69
Diff_peak_1hr_42	chr5	79719324	79719481	+	intron (NM_153610, intron 1 of 12)	ENSG00000164309	CMYA5	cardiomyopathy associated 5	protein-coding	1.44e-13	6.09
Diff_peak_1hr_43	chr14	33472478	33472649	+	L2a|LINE|L2		SNORA89	small nucleolar RNA, H/ACA box 89	snoRNA	1.55e-13	7.37
Diff_peak_1hr_49	chrX	99604488	99604660	+	intron (NR_024608, intron 10 of 10)		XRCC6P5	X-ray repair cross complementing 6 pseudogene 5	pseudo	1.89e-13	6.53
Diff_peak_1hr_50	chr12	22516813	22516985	+	intron (NM_001286177, intron 8 of 26)	ENSG00000111731	C2CD5	C2 calcium dependent domain containing 5	protein-coding	1.89e-13	7.32
Diff_peak_1hr_53	chr15	100575071	100575234	+	intron (NM_001040616, intron 3 of 6)		PRKXP1	protein kinase, X-linked, pseudogene 1	pseudo	2.09e-13	5.45
Diff_peak_1hr_55	chr6	113991482	113991652	+	L2c|LINE|L2	ENSG00000196591	HDAC2	histone deacetylase 2	protein-coding	2.25e-13	7.27
Diff_peak_1hr_56	chr12	104642380	104642550	+	AluJb|SINE|Alu	ENSG00000264295	MIR3922	microRNA 3922	ncRNA	2.26e-13	7.27
Diff_peak_1hr_60	chr10	82952873	82953044	+	L1MC3|LINE|L1	ENSG00000225738	NRG3-AS1	NRG3 antisense RNA 1	ncRNA	3.06e-13	6.44
Diff_peak_1hr_63	chr5	73761346	73761507	+	intron (NM_001177693, intron 4 of 35)	ENSG00000214944	ARHGEF28	Rho guanine nucleotide exchange factor 28	protein-coding	3.31e-13	7.19
Diff_peak_1hr_64	chr1	214447961	214448120	+	intron (NM_005401, intron 3 of 18)	ENSG00000152104	PTPN14	protein tyrosine phosphatase, non-receptor type 14	protein-coding	3.31e-13	5.42
Diff_peak_1hr_68	chr15	101413873	101414039	+	L1MDa|LINE|L1	ENSG00000140479	PCSK6	proprotein convertase subtilisin/kexin type 6	protein-coding	3.58e-13	7.2
Diff_peak_1hr_71	chr13	34622132	34622294	+	Charlie4|DNA|hAT-Charlie	ENSG00000225179	LINC00457	long intergenic non-protein coding RNA 457	ncRNA	4.48e-13	6.38
Diff_peak_1hr_72	chr19	42568198	42568372	+	intron (NR_073180, intron 2 of 2)	ENSG00000124469	CEACAM8	carcinoembryonic antigen related cell adhesion molecule 8	protein-coding	4.48e-13	6.37
Diff_peak_1hr_73	chr8	9639256	9639418	+	intron (NM_003747, intron 3 of 26)	ENSG00000173273	TNKS	tankyrase	protein-coding	4.48e-13	7.12
Diff_peak_1hr_76	chr19	22660963	22661124	+	L1M2|LINE|L1	ENSG00000229676	ZNF492	zinc finger protein 492	protein-coding	5.15e-13	5.91
Diff_peak_1hr_80	chr16	89450868	89451033	+	non-coding (NR_110932, exon 2 of 3)		LOC101927817	uncharacterized LOC101927817	ncRNA	5.4e-13	5.8
Diff_peak_1hr_85	chr2	119629071	119629243	+	intron (NR_073132, intron 17 of 24)	ENSG00000144120	TMEM177	transmembrane protein 177	protein-coding	6.49e-13	7.05
Diff_peak_1hr_86	chr5	94551784	94551945	+	L1M2|LINE|L1	ENSG00000185261	KIAA0825	KIAA0825	protein-coding	6.49e-13	7.08
Diff_peak_1hr_87	chr22	32411642	32411814	+	intron (NM_014306, intron 1 of 11)	ENSG00000100220	RTCB	RNA 2',3'-cyclic phosphate and 5'-OH ligase	protein-coding	6.52e-13	5.31
Diff_peak_1hr_90	chr3	134542945	134543161	+	intron (NM_025180, intron 7 of 15)	ENSG00000182923	CEP63	centrosomal protein 63	protein-coding	8.37e-13	5.84
Diff_peak_1hr_91	chr19	36663177	36663333	+	AluJr|SINE|Alu	ENSG00000197808	ZNF461	zinc finger protein 461	protein-coding	8.37e-13	4.82
Diff_peak_1hr_93	chr2	38731418	38731583	+	intron (NM_138801, intron 5 of 6)	ENSG00000115875	SRSF7	serine and arginine rich splicing factor 7	protein-coding	8.52e-13	6.99
Diff_peak_1hr_94	chr1	56858440	56858607	+	intron (NM_000562, intron 1 of 10)	ENSG00000157131	C8A	complement C8 alpha chain	protein-coding	8.81e-13	6.99
Diff_peak_1hr_95	chr13	28267431	28267597	+	intron (NM_175854, intron 12 of 18)		PAN3-AS1	PAN3 antisense RNA 1	ncRNA	8.81e-13	6.99
Diff_peak_1hr_97	chr6	129069026	129069189	+	intron (NM_001079823, intron 3 of 63)	ENSG00000196569	LAMA2	laminin subunit alpha 2	protein-coding	9.65e-13	6.97
Diff_peak_1hr_102	chr17	8227000	8227171	+	non-coding (NR_046431, exon 22 of 22)	ENSG00000178977	LINC00324	long intergenic non-protein coding RNA 324	ncRNA	1.15e-12	6.14
Diff_peak_1hr_103	chr7	102198272	102198437	+	intron (NM_181552, intron 15 of 23)	ENSG00000160999	SH2B2	SH2B adaptor protein 2	protein-coding	1.19e-12	5.78
Diff_peak_1hr_104	chr1	202248795	202248956	+	intron (NM_001017404, intron 4 of 15)	ENSG00000133067	LGR6	leucine rich repeat containing G protein-coupled receptor 6	protein-coding	1.3e-12	6.11
Diff_peak_1hr_105	chr19	53253019	53253186	+	5' UTR (NM_182609, exon 2 of 5)	ENSG00000197928	ZNF677	zinc finger protein 677	protein-coding	1.41e-12	5.37
Diff_peak_1hr_106	chr16	83520873	83521038	+	intron (NM_001257, intron 7 of 13)	ENSG00000263785	MIR3182	microRNA 3182	ncRNA	1.41e-12	6.9
Diff_peak_1hr_109	chr13	44574574	44574723	+	exon (NM_183422, exon 1 of 3)	ENSG00000278156	TSC22D1-AS1	TSC22D1 antisense RNA 1	ncRNA	1.49e-12	5.26
Diff_peak_1hr_110	chr6	130262296	130262467	+	Harlequin-int|LTR|ERV1	ENSG00000164483	SAMD3	sterile alpha motif domain containing 3	protein-coding	1.57e-12	6.89
Diff_peak_1hr_112	chr9	29005565	29005732	+	MER8|DNA|TcMar-Tigger	ENSG00000215939	MIR873	microRNA 873	ncRNA	1.6e-12	5.44
Diff_peak_1hr_113	chr11	102189053	102189222	+	intron (NM_001130145, intron 4 of 8)	ENSG00000137693	YAP1	Yes associated protein 1	protein-coding	1.73e-12	6.87
Diff_peak_1hr_114	chr15	69248131	69248274	+	intron (NM_001324092, intron 2 of 3)	ENSG00000137819	PAQR5	progestin and adipoQ receptor family member 5	protein-coding	1.76e-12	6.17
Diff_peak_1hr_117	chrX	108402406	108402578	+	L1MEd|LINE|L1	ENSG00000197565	COL4A6	collagen type IV alpha 6 chain	protein-coding	2.01e-12	6.84
Diff_peak_1hr_118	chr9	9396577	9396744	+	intron (NM_002839, intron 9 of 45)	ENSG00000230920	LOC105375972	uncharacterized LOC105375972	ncRNA	2.01e-12	6.04
Diff_peak_1hr_121	chr22	32242752	32242917	+	L1MC4|LINE|L1	ENSG00000100191	SLC5A4	solute carrier family 5 member 4	protein-coding	2.13e-12	5.74
Diff_peak_1hr_122	chr13	60041966	60042117	+	intron (NR_109838, intron 3 of 4)	ENSG00000227528	DIAPH3-AS1	DIAPH3 antisense RNA 1	ncRNA	2.13e-12	6.85
Diff_peak_1hr_123	chr15	29367941	29368103	+	L1M4|LINE|L1	ENSG00000185115	NSMCE3	NSE3 homolog, SMC5-SMC6 complex component	protein-coding	2.13e-12	5.58
Diff_peak_1hr_125	chr1	241775861	241776017	+	intron (NM_144625, intron 20 of 26)	ENSG00000174371	EXO1	exonuclease 1	protein-coding	2.17e-12	6.14
Diff_peak_1hr_126	chr2	84441074	84441315	+	intron (NM_003849, intron 4 of 8)	ENSG00000163541	SUCLG1	succinate-CoA ligase alpha subunit	protein-coding	2.22e-12	6.13
Diff_peak_1hr_127	chr3	186619825	186619983	+	exon (NM_001622, exon 6 of 7)	ENSG00000145192	AHSG	alpha 2-HS glycoprotein	protein-coding	2.3e-12	5.74
Diff_peak_1hr_130	chr4	61498241	61498412	+	AluYf1|SINE|Alu	ENSG00000150471	ADGRL3	adhesion G protein-coupled receptor L3	protein-coding	2.61e-12	6.11
Diff_peak_1hr_132	chr14	51999842	52000003	+	intron (NM_016039, intron 5 of 7)	ENSG00000087302	C14orf166	chromosome 14 open reading frame 166	protein-coding	2.75e-12	6.8
Diff_peak_1hr_133	chr1	7101551	7101715	+	intron (NM_015215, intron 4 of 22)	ENSG00000171735	CAMTA1	calmodulin binding transcription activator 1	protein-coding	2.79e-12	6.77
Diff_peak_1hr_135	chr7	21777748	21777906	+	intron (NM_001277115, intron 56 of 81)	ENSG00000164649	CDCA7L	cell division cycle associated 7 like	protein-coding	3.23e-12	5.57
Diff_peak_1hr_143	chr5	37726679	37726834	+	intron (NM_001345998, intron 16 of 17)	ENSG00000168621	GDNF	glial cell derived neurotrophic factor	protein-coding	4.38e-12	6.71
Diff_peak_1hr_144	chr13	93998694	93998857	+	L1MA8|LINE|L1		GPC6-AS2	GPC6 antisense RNA 2	ncRNA	5.02e-12	6.77
Diff_peak_1hr_147	chr6	161002040	161002211	+	intron (NR_120425, intron 1 of 27)	ENSG00000085511	MAP3K4	mitogen-activated protein kinase kinase kinase 4	protein-coding	5.26e-12	6.67
Diff_peak_1hr_148	chr20	8620303	8620458	+	MIR|SINE|MIR	ENSG00000201348	RNU105B	RNA, U105B small nucleolar	snoRNA	5.37e-12	6.74
Diff_peak_1hr_150	chr1	57201264	57201482	+	intron (NM_021080, intron 4 of 16)	ENSG00000021852	C8B	complement C8 beta chain	protein-coding	5.57e-12	4.91
Diff_peak_1hr_153	chr5	69360800	69360959	+	intron (NM_001015891, intron 2 of 4)	ENSG00000152942	RAD17	RAD17 checkpoint clamp loader component	protein-coding	6.86e-12	6.64
Diff_peak_1hr_154	chr12	19233064	19233224	+	intron (NM_001256787, intron 1 of 25)	ENSG00000052126	PLEKHA5	pleckstrin homology domain containing A5	protein-coding	7.62e-12	6.62
Diff_peak_1hr_155	chr21	14155060	14155221	+	tRNA-Arg-AGA|tRNA|tRNA	ENSG00000188992	LIPI	lipase I	protein-coding	8.88e-12	5.22
Diff_peak_1hr_157	chr1	224432239	224432402	+	intron (NM_001115113, intron 1 of 13)	ENSG00000162923	WDR26	WD repeat domain 26	protein-coding	9.83e-12	6.59
Diff_peak_1hr_158	chr12	71474821	71474982	+	intron (NR_110596, intron 1 of 19)	ENSG00000139292	LGR5	leucine rich repeat containing G protein-coupled receptor 5	protein-coding	1.01e-11	6.6
Diff_peak_1hr_159	chr8	14357387	14357550	+	intron (NM_001322881, intron 2 of 6)	ENSG00000199127	MIR383	microRNA 383	ncRNA	1.09e-11	6.57
Diff_peak_1hr_160	chr2	141476499	141476667	+	intron (NM_018557, intron 3 of 90)	ENSG00000168702	LRP1B	LDL receptor related protein 1B	protein-coding	1.09e-11	5.54
Diff_peak_1hr_161	chr3	12323211	12323368	+	intron (NM_001330615, intron 1 of 5)	ENSG00000132170	PPARG	peroxisome proliferator activated receptor gamma	protein-coding	1.09e-11	5.54
Diff_peak_1hr_163	chr6	139275683	139275848	+	Arthur1A|DNA|hAT-Tip100	ENSG00000164440	TXLNB	taxilin beta	protein-coding	1.22e-11	5.82
Diff_peak_1hr_165	chr9	5791620	5791780	+	intron (NM_024896, intron 13 of 14)	ENSG00000099219	ERMP1	endoplasmic reticulum metallopeptidase 1	protein-coding	1.29e-11	6.55
Diff_peak_1hr_168	chr8	122670541	122670708	+	HAL1|LINE|L1	ENSG00000253819	LINC01151	long intergenic non-protein coding RNA 1151	ncRNA	1.33e-11	6.54
Diff_peak_1hr_172	chr2	208122745	208122914	+	AluSg7|SINE|Alu	ENSG00000118231	CRYGD	crystallin gamma D	protein-coding	1.47e-11	6.52
Diff_peak_1hr_174	chr9	72238575	72238736	+	intron (NM_004293, intron 10 of 13)	ENSG00000225434	LINC01504	long intergenic non-protein coding RNA 1504	ncRNA	1.59e-11	6.52
Diff_peak_1hr_176	chr19	21809812	21809979	+	intron (NM_003423, intron 3 of 3)	ENSG00000198521	ZNF43	zinc finger protein 43	protein-coding	1.6e-11	6.51
Diff_peak_1hr_178	chr15	81135308	81135476	+	L1PA4|LINE|L1	ENSG00000156206	CFAP161	cilia and flagella associated protein 161	protein-coding	1.66e-11	6.5
Diff_peak_1hr_179	chr10	25150637	25150800	+	AluJr|SINE|Alu	ENSG00000151025	GPR158	G protein-coupled receptor 158	protein-coding	1.66e-11	6.5
Diff_peak_1hr_189	chr12	81955076	81955245	+	AluSx|SINE|Alu	ENSG00000257747	LOC101928449	uncharacterized LOC101928449	ncRNA	2.35e-11	6.46
Diff_peak_1hr_191	chrX	9563545	9563712	+	MER3|DNA|hAT-Charlie	ENSG00000101849	TBL1X	transducin beta like 1X-linked	protein-coding	2.66e-11	6.43
Diff_peak_1hr_192	chr2	1082245	1082412	+	intron (NM_018968, intron 1 of 16)		LOC101060391	uncharacterized LOC101060391	ncRNA	2.66e-11	5.73
Diff_peak_1hr_195	chr2	109254630	109254799	+	intron (NM_001099289, intron 1 of 9)	ENSG00000265965	MIR4266	microRNA 4266	ncRNA	2.73e-11	5.29
Diff_peak_1hr_196	chr14	89279384	89279541	+	intron (NM_001085471, intron 4 of 6)	ENSG00000053254	FOXN3	forkhead box N3	protein-coding	2.81e-11	5.83
Diff_peak_1hr_207	chr12	21303327	21303499	+	intron (NM_134431, intron 7 of 15)	ENSG00000084453	SLCO1A2	solute carrier organic anion transporter family member 1A2	protein-coding	3.78e-11	6.38
Diff_peak_1hr_209	chr8	140347834	140347993	+	intron (NM_031466, intron 9 of 22)	ENSG00000167632	TRAPPC9	trafficking protein particle complex 9	protein-coding	4.3e-11	6.37
Diff_peak_1hr_211	chr9	85651070	85651235	+	intron (NM_001330701, intron 11 of 25)	ENSG00000135049	AGTPBP1	ATP/GTP binding protein 1	protein-coding	5.24e-11	6.34
Diff_peak_1hr_213	chr11	35143452	35143625	+	MIRb|SINE|MIR	ENSG00000026508	CD44	CD44 molecule (Indian blood group)	protein-coding	5.38e-11	5.76
Diff_peak_1hr_217	chr11	99069492	99069645	+	L2a|LINE|L2	ENSG00000149972	CNTN5	contactin 5	protein-coding	5.88e-11	5.3
Diff_peak_1hr_219	chr18	31840913	31841075	+	intron (NM_014939, intron 26 of 28)	ENSG00000141437	SLC25A52	solute carrier family 25 member 52	protein-coding	6.12e-11	6.31
Diff_peak_1hr_221	chr1	119270003	119270170	+	intron (NR_125975, intron 6 of 6)	ENSG00000116882	HAO2	hydroxyacid oxidase 2	protein-coding	6.4e-11	6.31
Diff_peak_1hr_223	chr10	95425056	95425225	+	Tigger15a|DNA|TcMar-Tigger	ENSG00000095637	SORBS1	sorbin and SH3 domain containing 1	protein-coding	8.19e-11	6.28
Diff_peak_1hr_225	chr12	108992972	108993133	+	AluSx|SINE|Alu	ENSG00000166111	SVOP	SV2 related protein	protein-coding	1.1e-10	5.58
Diff_peak_1hr_226	chr4	161923521	161923685	+	intron (NM_020116, intron 3 of 15)	ENSG00000249419	LOC101928052	uncharacterized LOC101928052	ncRNA	1.1e-10	6.24
Diff_peak_1hr_234	chr1	69764643	69764788	+	(GATA)n|Simple_repeat|Simple_repeat	ENSG00000033122	LRRC7	leucine rich repeat containing 7	protein-coding	1.45e-10	6.2
Diff_peak_1hr_237	chr22	43727260	43727431	+	AluJr|SINE|Alu	ENSG00000186976	EFCAB6	EF-hand calcium binding domain 6	protein-coding	1.91e-10	6.17
Diff_peak_1hr_238	chr11	114302561	114302738	+	L1MB2|LINE|L1	ENSG00000166741	NNMT	nicotinamide N-methyltransferase	protein-coding	1.93e-10	6.17
Diff_peak_1hr_239	chr13	41759353	41759509	+	L1MEf|LINE|L1	ENSG00000102763	MIR5006	microRNA 5006	ncRNA	2e-10	6.17
Diff_peak_1hr_243	chr19	41281071	41281228	+	intron (NM_001301016, intron 6 of 14)	ENSG00000105323	HNRNPUL1	heterogeneous nuclear ribonucleoprotein U like 1	protein-coding	2.7e-10	6.16
Diff_peak_1hr_248	chr9	125606262	125606423	+	intron (NM_001006618, intron 4 of 7)	ENSG00000119487	MAPKAP1	mitogen-activated protein kinase associated protein 1	protein-coding	3.13e-10	6.11
Diff_peak_1hr_250	chr1	70430280	70430429	+	exon (NM_001190463, exon 6 of 11)	ENSG00000116761	CTH	cystathionine gamma-lyase	protein-coding	3.5e-10	6.12
Diff_peak_1hr_251	chr13	46618631	46618802	+	intron (NM_001164211, intron 1 of 19)	ENSG00000136141	LRCH1	leucine rich repeats and calponin homology domain containing 1	protein-coding	3.56e-10	6.09
Diff_peak_1hr_253	chrX	112810805	112810951	+	intron (NM_133265, intron 4 of 11)	ENSG00000126016	AMOT	angiomotin	protein-coding	3.91e-10	6.08
Diff_peak_1hr_254	chr15	60588240	60588392	+	intron (NM_134260, intron 1 of 11)	ENSG00000069667	RORA	RAR related orphan receptor A	protein-coding	4.58e-10	5.47
Diff_peak_1hr_255	chr3	118644722	118644883	+	TTS (NR_135573)		LOC101926968	uncharacterized LOC101926968	ncRNA	4.72e-10	6.08
Diff_peak_1hr_256	chr6	68688456	68688610	+	Arthur1B|DNA|hAT-Tip100	ENSG00000135298	ADGRB3	adhesion G protein-coupled receptor B3	protein-coding	4.73e-10	6.07
Diff_peak_1hr_258	chr1	205881188	205881363	+	L1MA5A|LINE|L1		LOC284581	uncharacterized LOC284581	ncRNA	5.45e-10	3.43
Diff_peak_1hr_259	chr1	111706107	111706273	+	intron (NM_001010935, intron 7 of 8)	ENSG00000197852	FAM212B	family with sequence similarity 212 member B	protein-coding	6.39e-10	6.04
Diff_peak_1hr_260	chrX	105251285	105251438	+	intron (NM_017416, intron 4 of 10)	ENSG00000268629	TEX13A	testis expressed 13A	protein-coding	6.53e-10	6.03
Diff_peak_1hr_261	chr3	14478373	14478529	+	intron (NR_103507, intron 10 of 13)	ENSG00000144596	GRIP2	glutamate receptor interacting protein 2	protein-coding	7.05e-10	5.53
Diff_peak_1hr_262	chr6	29252987	29253160	+	L1P4|LINE|L1	ENSG00000232505	LOC101929006	uncharacterized LOC101929006	ncRNA	7.63e-10	5.16
Diff_peak_1hr_263	chr1	61955637	61955806	+	MIRb|SINE|MIR	ENSG00000263908	MIR3116-1	microRNA 3116-1	ncRNA	8e-10	5.51
Diff_peak_1hr_264	chr2	143189818	143189970	+	(TATTTT)n|Simple_repeat|Simple_repeat	ENSG00000075884	ARHGAP15	Rho GTPase activating protein 15	protein-coding	8.13e-10	3.14
Diff_peak_1hr_266	chr18	79314373	79314539	+	intron (NM_198531, intron 15 of 29)	ENSG00000131196	NFATC1	nuclear factor of activated T-cells 1	protein-coding	9.55e-10	5.98
Diff_peak_1hr_267	chrX	19832068	19832237	+	intron (NM_031892, intron 2 of 17)	ENSG00000147010	SH3KBP1	SH3 domain containing kinase binding protein 1	protein-coding	1.16e-09	5.96
Diff_peak_1hr_271	chr20	45625621	45625792	+	L1MA5A|LINE|L1	ENSG00000180305	WFDC10A	WAP four-disulfide core domain 10A	protein-coding	1.56e-09	5.93
Diff_peak_1hr_272	chr3	105398130	105398293	+	intron (NM_001243283, intron 1 of 2)	ENSG00000170017	ALCAM	activated leukocyte cell adhesion molecule	protein-coding	1.6e-09	5.39
Diff_peak_1hr_273	chr2	95957580	95957733	+	intron (NM_001310154, intron 12 of 88)	ENSG00000174501	ANKRD36C	ankyrin repeat domain 36C	protein-coding	1.65e-09	5.92
Diff_peak_1hr_276	chr11	13431616	13431773	+	U2|snRNA|snRNA	ENSG00000148925	BTBD10	BTB domain containing 10	protein-coding	1.79e-09	4.38
Diff_peak_1hr_278	chr5	80872822	80872979	+	intron (NM_002439, intron 22 of 23)	ENSG00000113319	RASGRF2	Ras protein specific guanine nucleotide releasing factor 2	protein-coding	1.95e-09	3.46
Diff_peak_1hr_279	chr3	7553900	7554056	+	intron (NM_181874, intron 7 of 10)	ENSG00000236202	GRM7-AS1	GRM7 antisense RNA 1	ncRNA	2.03e-09	5.92
Diff_peak_1hr_280	chr8	47793217	47793376	+	intron (NM_001081640, intron 74 of 84)	ENSG00000221869	CEBPD	CCAAT/enhancer binding protein delta	protein-coding	2.56e-09	5.89
Diff_peak_1hr_282	chr5	37025461	37025601	+	L1MA4|LINE|L1	ENSG00000164190	NIPBL	NIPBL, cohesin loading factor	protein-coding	3.11e-09	5.85
Diff_peak_1hr_288	chr8	8834720	8834891	+	MER119|DNA|hAT-Charlie	ENSG00000147324	MFHAS1	malignant fibrous histiocytoma amplified sequence 1	protein-coding	1.16e-08	5.72
Diff_peak_1hr_293	chr1	26762619	26762781	+	intron (NM_006015, intron 7 of 19)	ENSG00000060642	PIGV	phosphatidylinositol glycan anchor biosynthesis class V	protein-coding	1.44e-08	5.23
Diff_peak_1hr_294	chr3	17368020	17368313	+	intron (NM_014744, intron 13 of 21)	ENSG00000131374	TBC1D5	TBC1 domain family member 5	protein-coding	1.49e-08	3.88
Diff_peak_1hr_295	chr1	215648809	215648974	+	intron (NM_206933, intron 65 of 71)	ENSG00000136636	KCTD3	potassium channel tetramerization domain containing 3	protein-coding	1.63e-08	5.7
Diff_peak_1hr_296	chrX	138653448	138653619	+	intron (NM_001139500, intron 5 of 6)	ENSG00000207800	MIR504	microRNA 504	ncRNA	1.72e-08	5.25
Diff_peak_1hr_297	chr19	28629726	28629899	+	L1MA5A|LINE|L1	ENSG00000266976	LOC102724908	uncharacterized LOC102724908	ncRNA	1.87e-08	4.36
Diff_peak_1hr_298	chr4	103184069	103184232	+	MLT1H|LTR|ERVL-MaLR	ENSG00000138778	CENPE	centromere protein E	protein-coding	1.91e-08	5.67
Diff_peak_1hr_299	chr1	243833748	243833913	+	AluJr4|SINE|Alu	ENSG00000117020	AKT3	AKT serine/threonine kinase 3	protein-coding	1.99e-08	3.15
Diff_peak_1hr_302	chr3	72830524	72830691	+	intron (NM_018130, intron 5 of 10)	ENSG00000144736	SHQ1	SHQ1, H/ACA ribonucleoprotein assembly factor	protein-coding	2.57e-08	5.64
Diff_peak_1hr_304	chr10	76494384	76494554	+	L1MEc|LINE|L1	ENSG00000236467	KCNMA1-AS1	KCNMA1 antisense RNA 1	ncRNA	3.19e-08	5.62
Diff_peak_1hr_305	chr19	32624943	32625097	+	AluSx|SINE|Alu	ENSG00000105185	PDCD5	programmed cell death 5	protein-coding	3.49e-08	5.59
Diff_peak_1hr_308	chr3	8276624	8276778	+	intron (NR_033378, intron 3 of 3)	ENSG00000227110	LMCD1-AS1	LMCD1 antisense RNA 1 (head to head)	ncRNA	4.67e-08	4.14
Diff_peak_1hr_309	chr15	28018231	28018376	+	intron (NM_001300984, intron 7 of 22)	ENSG00000104044	OCA2	OCA2 melanosomal transmembrane protein	protein-coding	4.67e-08	4.54
Diff_peak_1hr_312	chr3	55899090	55899256	+	intron (NR_132749, intron 12 of 17)	ENSG00000264013	MIR3938	microRNA 3938	ncRNA	5.79e-08	5.55
Diff_peak_1hr_313	chr5	110447581	110447746	+	L1M6|LINE|L1	ENSG00000221436	MIR548F3	microRNA 548f-3	ncRNA	5.79e-08	3.01
Diff_peak_1hr_316	chr13	97994310	97994448	+	L1ME3Cz|LINE|L1	ENSG00000065150	IPO5	importin 5	protein-coding	7.33e-08	4.78
Diff_peak_1hr_319	chr11	77674983	77675136	+	exon (NM_016578, exon 14 of 16)	ENSG00000074201	CLNS1A	chloride nucleotide-sensitive channel 1A	protein-coding	8.25e-08	5.5
Diff_peak_1hr_322	chr11	120468764	120468934	+	intron (NM_001301084, intron 29 of 40)	ENSG00000149403	GRIK4	glutamate ionotropic receptor kainate type subunit 4	protein-coding	9.79e-08	5.48
Diff_peak_1hr_323	chr18	57544910	57545075	+	3' UTR (NM_000140, exon 11 of 11)	ENSG00000066926	FECH	ferrochelatase	protein-coding	9.8e-08	2.91
Diff_peak_1hr_324	chr16	72409887	72410042	+	L2a|LINE|L2	ENSG00000118557	PMFBP1	polyamine modulated factor 1 binding protein 1	protein-coding	9.95e-08	4.11
Diff_peak_1hr_329	chrX	7168961	7169132	+	L1MB7|LINE|L1	ENSG00000130021	PUDP	pseudouridine 5'-phosphatase	protein-coding	1.46e-07	5.44
Diff_peak_1hr_332	chr2	99038070	99038231	+	L1PBa|LINE|L1	ENSG00000196872	KIAA1211L	KIAA1211 like	protein-coding	1.53e-07	4.13
Diff_peak_1hr_333	chr14	96419449	96419608	+	AluJr|SINE|Alu	ENSG00000140057	AK7	adenylate kinase 7	protein-coding	1.7e-07	5.41
Diff_peak_1hr_334	chr2	165505549	165505706	+	intron (NM_001172173, intron 2 of 6)	ENSG00000178662	CSRNP3	cysteine and serine rich nuclear protein 3	protein-coding	2.85e-07	5.36
Diff_peak_1hr_336	chr10	12525158	12525333	+	L1MEf|LINE|L1	ENSG00000263584	MIR4480	microRNA 4480	ncRNA	2.99e-07	4.65
Diff_peak_1hr_337	chr12	65237102	65237268	+	Charlie1a|DNA|hAT-Charlie	ENSG00000174099	MSRB3	methionine sulfoxide reductase B3	protein-coding	3.52e-07	5.33
Diff_peak_1hr_338	chr5	19767002	19767156	+	intron (NM_001291956, intron 5 of 14)	ENSG00000145526	CDH18	cadherin 18	protein-coding	3.77e-07	5.33
Diff_peak_1hr_339	chr14	41068496	41068651	+	L2a|LINE|L2		LOC644919	uncharacterized LOC644919	ncRNA	3.77e-07	5.32
Diff_peak_1hr_342	chr8	107394889	107395050	+	intron (NM_001199859, intron 1 of 8)	ENSG00000154188	ANGPT1	angiopoietin 1	protein-coding	4.32e-07	5.3
Diff_peak_1hr_345	chr11	35188612	35188779	+	AluSx|SINE|Alu	ENSG00000026508	CD44	CD44 molecule (Indian blood group)	protein-coding	4.76e-07	5.29
Diff_peak_1hr_350	chr7	127378552	127378712	+	intron (NM_176814, intron 3 of 5)	ENSG00000048405	ZNF800	zinc finger protein 800	protein-coding	5.49e-07	5.27
Diff_peak_1hr_351	chr4	41194850	41195006	+	intron (NM_001166050, intron 1 of 17)	ENSG00000163697	APBB2	amyloid beta precursor protein binding family B member 2	protein-coding	6.03e-07	5.26
Diff_peak_1hr_352	chr3	143004970	143005133	+	intron (NM_001320222, intron 1 of 28)	ENSG00000163714	U2SURP	U2 snRNP associated SURP domain containing	protein-coding	6.24e-07	5.26
Diff_peak_1hr_353	chr3	55000559	55000713	+	intron (NM_018398, intron 31 of 37)	ENSG00000144771	LRTM1	leucine rich repeats and transmembrane domains 1	protein-coding	6.48e-07	3.42
Diff_peak_1hr_356	chr9	116809687	116809860	+	intron (NM_014010, intron 11 of 21)	ENSG00000119401	TRIM32	tripartite motif containing 32	protein-coding	7.55e-07	4.58
Diff_peak_1hr_358	chr15	65027902	65028073	+	L1ME3G|LINE|L1	ENSG00000103707	MTFMT	mitochondrial methionyl-tRNA formyltransferase	protein-coding	7.79e-07	5.23
Diff_peak_1hr_361	chr9	93565066	93565211	+	3' UTR (NM_001286722, exon 18 of 18)	ENSG00000197724	PHF2	PHD finger protein 2	protein-coding	8.36e-07	5.24
Diff_peak_1hr_364	chr18	72818533	72818709	+	intron (NM_001201465, intron 4 of 10)	ENSG00000263750	MIR548AV	microRNA 548av	ncRNA	9.14e-07	4.45
Diff_peak_1hr_365	chr4	146870563	146870732	+	L1MB7|LINE|L1	ENSG00000137473	TTC29	tetratricopeptide repeat domain 29	protein-coding	9.27e-07	3.82
Diff_peak_1hr_367	chr7	138581040	138581185	+	intron (NM_015905, intron 16 of 18)	ENSG00000157703	SVOPL	SVOP like	protein-coding	1.18e-06	3.59
Diff_peak_1hr_368	chr1	51431173	51431323	+	intron (NM_001981, intron 12 of 24)	ENSG00000085832	EPS15	epidermal growth factor receptor pathway substrate 15	protein-coding	1.22e-06	5.17
Diff_peak_1hr_370	chr19	43068449	43068597	+	L1MB3|LINE|L1	ENSG00000242221	PSG2	pregnancy specific beta-1-glycoprotein 2	protein-coding	1.31e-06	4.72
Diff_peak_1hr_373	chr10	122378758	122378923	+	LTR78B|LTR|ERV1	ENSG00000107679	PLEKHA1	pleckstrin homology domain containing A1	protein-coding	1.5e-06	5.16
Diff_peak_1hr_374	chr6	129414741	129414911	+	HAL1|LINE|L1	ENSG00000146376	ARHGAP18	Rho GTPase activating protein 18	protein-coding	1.5e-06	3.65
Diff_peak_1hr_375	chr20	50623281	50623444	+	intron (NR_110890, intron 2 of 21)	ENSG00000221091	MIR1302-5	microRNA 1302-5	ncRNA	1.63e-06	5.17
Diff_peak_1hr_384	chr14	79757241	79757401	+	intron (NM_001105250, intron 5 of 6)	ENSG00000258766	DIO2-AS1	DIO2 antisense RNA 1	ncRNA	2.22e-06	4.43
Diff_peak_1hr_385	chr6	6502962	6503736	+	intron (NR_026970, intron 3 of 7)	ENSG00000112799	LY86	lymphocyte antigen 86	protein-coding	2.41e-06	4.45
Diff_peak_1hr_388	chr3	78920820	78920986	+	AluJr|SINE|Alu	ENSG00000169855	ROBO1	roundabout guidance receptor 1	protein-coding	2.5e-06	5.07
Diff_peak_1hr_389	chr22	17371440	17371582	+	intron (NM_001290047, intron 1 of 18)	ENSG00000099954	CECR2	CECR2, histone acetyl-lysine reader	protein-coding	2.6e-06	5.06
Diff_peak_1hr_391	chr8	106014579	106014750	+	intron (NR_125797, intron 1 of 4)		ZFPM2-AS1	ZFPM2 antisense RNA 1	ncRNA	2.84e-06	4.68
Diff_peak_1hr_392	chr7	649477	649633	+	intron (NM_001164759, intron 4 of 10)		LOC101926963	uncharacterized LOC101926963	ncRNA	3.01e-06	3.87
Diff_peak_1hr_393	chr7	18569303	18569448	+	MER58B|DNA|hAT-Charlie	ENSG00000048052	HDAC9	histone deacetylase 9	protein-coding	3.07e-06	4.05
Diff_peak_1hr_396	chr17	79965419	79965560	+	intron (NM_019020, intron 3 of 11)	ENSG00000167291	TBC1D16	TBC1 domain family member 16	protein-coding	3.44e-06	3.92
Diff_peak_1hr_399	chr2	190346005	190346177	+	intron (NM_002194, intron 1 of 5)	ENSG00000151689	INPP1	inositol polyphosphate-1-phosphatase	protein-coding	3.92e-06	4.37
Diff_peak_1hr_401	chr7	78185185	78185350	+	MER33|DNA|hAT-Charlie	ENSG00000231322	RPL13AP17	ribosomal protein L13a pseudogene 17	pseudo	4.2e-06	3.79
Diff_peak_1hr_402	chr7	71180122	71180288	+	AluSx|SINE|Alu	ENSG00000185274	WBSCR17	Williams-Beuren syndrome chromosome region 17	protein-coding	4.22e-06	5.03
Diff_peak_1hr_405	chr4	42577156	42577311	+	intron (NM_006095, intron 12 of 36)	ENSG00000124406	ATP8A1	ATPase phospholipid transporting 8A1	protein-coding	4.56e-06	3.64
Diff_peak_1hr_406	chr12	132845479	132845651	+	AluJb|SINE|Alu	ENSG00000090615	GOLGA3	golgin A3	protein-coding	4.77e-06	4.61
Diff_peak_1hr_407	chr15	47453245	47453410	+	intron (NM_001198999, intron 2 of 19)	ENSG00000137872	SEMA6D	semaphorin 6D	protein-coding	5.24e-06	4.96
Diff_peak_1hr_408	chr13	101570435	101570596	+	L1MC4a|LINE|L1	ENSG00000198542	ITGBL1	integrin subunit beta like 1	protein-coding	5.77e-06	3.93
Diff_peak_1hr_409	chr4	20387299	20387466	+	Charlie1b|DNA|hAT-Charlie	ENSG00000248228	SLIT2-IT1	SLIT2 intronic transcript 1	ncRNA	5.97e-06	4.55
Diff_peak_1hr_415	chr10	65714527	65714673	+	intron (NR_120647, intron 4 of 5)		LINC01515	long intergenic non-protein coding RNA 1515	ncRNA	8.6e-06	4.29
Diff_peak_1hr_416	chr13	94844050	94844210	+	intron (NR_110754, intron 2 of 4)		LOC101927284	uncharacterized LOC101927284	ncRNA	8.92e-06	3.64
Diff_peak_1hr_417	chr12	24132764	24132935	+	intron (NM_152989, intron 4 of 17)	ENSG00000216192	MIR920	microRNA 920	ncRNA	9.26e-06	4.03
Diff_peak_1hr_418	chr14	45109477	45109625	+	intron (NM_017922, intron 7 of 13)	ENSG00000239043	SNORD127	small nucleolar RNA, C/D box 127	snoRNA	1.08e-05	4.06
Diff_peak_1hr_419	chr4	95046213	95046372	+	intron (NM_001256792, intron 1 of 10)	ENSG00000138696	BMPR1B	bone morphogenetic protein receptor type 1B	protein-coding	1.08e-05	4.29
Diff_peak_1hr_421	chr17	80802605	80802762	+	non-coding (NR_110852, exon 4 of 4)	ENSG00000262833	LOC101928855	uncharacterized LOC101928855	ncRNA	1.18e-05	3.79
Diff_peak_1hr_427	chr12	29457711	29457880	+	intron (NM_183378, intron 19 of 27)	ENSG00000187950	OVCH1	ovochymase 1	protein-coding	1.37e-05	4.82
Diff_peak_1hr_428	chrX	154299998	154300155	+	AluSg|SINE|Alu	ENSG00000007350	TKTL1	transketolase like 1	protein-coding	1.41e-05	3.24
Diff_peak_1hr_429	chr14	65611432	65611596	+	L1MEc|LINE|L1	ENSG00000207781	MIR625	microRNA 625	ncRNA	1.42e-05	4.81
Diff_peak_1hr_431	chr15	50105519	50105679	+	intron (NR_073597, intron 2 of 26)	ENSG00000104043	ATP8B4	ATPase phospholipid transporting 8B4 (putative)	protein-coding	1.46e-05	4.81
Diff_peak_1hr_433	chr8	90957848	90958012	+	TTS (NM_001190972)	ENSG00000253250	C8orf88	chromosome 8 open reading frame 88	protein-coding	1.48e-05	4.2
Diff_peak_1hr_434	chr13	24507712	24507866	+	intron (NM_006437, intron 1 of 33)	ENSG00000102699	PARP4	poly(ADP-ribose) polymerase family member 4	protein-coding	1.51e-05	3.87
Diff_peak_1hr_435	chr10	95241242	95241413	+	intron (NM_020992, intron 5 of 6)	ENSG00000173124	ACSM6	acyl-CoA synthetase medium-chain family member 6	protein-coding	1.55e-05	4.48
Diff_peak_1hr_436	chr11	10283694	10283841	+	intron (NM_030962, intron 1 of 39)	ENSG00000133812	SBF2	SET binding factor 2	protein-coding	1.6e-05	3.9
Diff_peak_1hr_437	chr9	16783893	16784060	+	intron (NM_017637, intron 1 of 6)	ENSG00000173068	BNC2	basonuclin 2	protein-coding	1.73e-05	4.45
Diff_peak_1hr_438	chr6	169585663	169585823	+	Tigger2|DNA|TcMar-Tigger	ENSG00000184465	WDR27	WD repeat domain 27	protein-coding	1.74e-05	4.79
Diff_peak_1hr_441	chr6	43190495	43190668	+	L1ME4a|LINE|L1	ENSG00000112659	CUL9	cullin 9	protein-coding	1.89e-05	4.42
Diff_peak_1hr_443	chr6	71414931	71415090	+	non-coding (NR_026807, exon 4 of 4)		LINC00472	long intergenic non-protein coding RNA 472	ncRNA	1.99e-05	3.84
Diff_peak_1hr_444	chr13	51654668	51654840	+	intron (NM_052950, intron 1 of 11)	ENSG00000139668	WDFY2	WD repeat and FYVE domain containing 2	protein-coding	2.13e-05	2.5
Diff_peak_1hr_447	chr2	23829059	23829217	+	intron (NM_001242338, intron 14 of 27)	ENSG00000119778	ATAD2B	ATPase family, AAA domain containing 2B	protein-coding	2.25e-05	4.74
Diff_peak_1hr_450	chr1	173943999	173944172	+	AluJr4|SINE|Alu	ENSG00000117601	SERPINC1	serpin family C member 1	protein-coding	2.33e-05	4.74
Diff_peak_1hr_451	chrX	149693556	149693715	+	L1MB7|LINE|L1	ENSG00000185247	MAGEA11	MAGE family member A11	protein-coding	2.37e-05	4.77
Diff_peak_1hr_455	chr18	52679251	52679419	+	intron (NM_005215, intron 1 of 28)	ENSG00000187323	DCC	DCC netrin 1 receptor	protein-coding	2.59e-05	3.81
Diff_peak_1hr_457	chr11	88720668	88720829	+	L4_A_Mam|LINE|RTE-X	ENSG00000255082	GRM5-AS1	GRM5 antisense RNA 1	ncRNA	2.71e-05	3.65
Diff_peak_1hr_458	chr12	15386132	15386300	+	L1MEd|LINE|L1	ENSG00000151490	PTPRO	protein tyrosine phosphatase, receptor type O	protein-coding	2.72e-05	4.01
Diff_peak_1hr_460	chr8	25932844	25933013	+	intron (NM_022659, intron 6 of 15)	ENSG00000221818	EBF2	early B-cell factor 2	protein-coding	2.8e-05	2.33
Diff_peak_1hr_461	chr13	100281534	100281709	+	intron (NM_001127692, intron 11 of 22)	ENSG00000175198	PCCA	propionyl-CoA carboxylase alpha subunit	protein-coding	2.84e-05	3.59
Diff_peak_1hr_462	chr4	148332931	148333076	+	AluSx3|SINE|Alu	ENSG00000151623	NR3C2	nuclear receptor subfamily 3 group C member 2	protein-coding	2.88e-05	3.79
Diff_peak_1hr_464	chr3	26641773	26641931	+	Charlie1b|DNA|hAT-Charlie	ENSG00000179796	LRRC3B	leucine rich repeat containing 3B	protein-coding	2.91e-05	3.43
Diff_peak_1hr_465	chr6	53100756	53100929	+	TTS (NM_033481)	ENSG00000112146	FBXO9	F-box protein 9	protein-coding	2.92e-05	3.39
Diff_peak_1hr_469	chr14	81374620	81374790	+	L1ME3B|LINE|L1	ENSG00000140022	STON2	stonin 2	protein-coding	3.08e-05	3.11
Diff_peak_1hr_470	chr21	18725568	18725730	+	L1MA4A|LINE|L1		MIR548XHG	MIR548X host gene	ncRNA	3.16e-05	3.78
Diff_peak_1hr_471	chr4	121199144	121199289	+	intron (NM_001244764, intron 2 of 12)	ENSG00000050730	TNIP3	TNFAIP3 interacting protein 3	protein-coding	3.33e-05	3.46
Diff_peak_1hr_472	chr11	114556683	114556856	+	intron (NM_152315, intron 1 of 5)	ENSG00000095110	NXPE1	neurexophilin and PC-esterase domain family member 1	protein-coding	3.44e-05	3.75
Diff_peak_1hr_474	chr13	107714986	107715149	+	L1MA3|LINE|L1		FAM155A-IT1	FAM155A intronic transcript 1	ncRNA	3.6e-05	3.1
Diff_peak_1hr_476	chr14	26522369	26522512	+	Cheshire|DNA|hAT-Charlie	ENSG00000139910	NOVA1	NOVA alternative splicing regulator 1	protein-coding	4.16e-05	3.09
Diff_peak_1hr_478	chr6	64037144	64037307	+	intron (NM_001292009, intron 33 of 43)	ENSG00000118482	PHF3	PHD finger protein 3	protein-coding	4.44e-05	4.32
Diff_peak_1hr_481	chr12	22489576	22489890	+	intron (NM_014802, intron 12 of 24)	ENSG00000111731	C2CD5	C2 calcium dependent domain containing 5	protein-coding	4.48e-05	3.71
Diff_peak_1hr_483	chr12	120990099	120990258	+	AluYc|SINE|Alu	ENSG00000135100	HNF1A	HNF1 homeobox A	protein-coding	4.49e-05	4.62
Diff_peak_1hr_485	chrX	140736775	140736920	+	Charlie2a|DNA|hAT-Charlie	ENSG00000203930	LINC00632	long intergenic non-protein coding RNA 632	ncRNA	4.69e-05	4.22
Diff_peak_1hr_486	chr18	36435360	36435533	+	Charlie10|DNA|hAT-Charlie	ENSG00000134775	FHOD3	formin homology 2 domain containing 3	protein-coding	4.78e-05	4.61
Diff_peak_1hr_489	chr3	66278194	66278365	+	intron (NM_001164796, intron 4 of 8)	ENSG00000144741	SLC25A26	solute carrier family 25 member 26	protein-coding	5.49e-05	4.58
Diff_peak_1hr_490	chr6	129279112	129279267	+	intron (NM_001079823, intron 17 of 63)	ENSG00000196569	LAMA2	laminin subunit alpha 2	protein-coding	5.5e-05	3.79
Diff_peak_1hr_491	chr6	54134267	54134440	+	intron (NM_138569, intron 3 of 12)	ENSG00000146147	MLIP	muscular LMNA interacting protein	protein-coding	5.69e-05	4.08
Diff_peak_1hr_494	chr1	246216660	246216819	+	intron (NM_001167740, intron 5 of 11)	ENSG00000185420	SMYD3	SET and MYND domain containing 3	protein-coding	5.88e-05	4
Diff_peak_1hr_496	chr6	7735483	7735643	+	intron (NM_001718, intron 1 of 6)	ENSG00000153162	BMP6	bone morphogenetic protein 6	protein-coding	6.15e-05	4.23
Diff_peak_1hr_497	chr2	206037445	206037605	+	intron (NM_017759, intron 5 of 10)	ENSG00000114933	INO80D	INO80 complex subunit D	protein-coding	6.18e-05	3.91
Diff_peak_1hr_500	chr14	64199812	64199971	+	Charlie7a|DNA|hAT-Charlie	ENSG00000054654	SYNE2	spectrin repeat containing nuclear envelope protein 2	protein-coding	6.49e-05	4.22
Diff_peak_1hr_504	chr9	111412852	111413009	+	intron (NM_001080398, intron 21 of 50)	ENSG00000136813	KIAA0368	KIAA0368	protein-coding	7.14e-05	4.54
Diff_peak_1hr_505	chr15	66664710	66664857	+	L1ME1|LINE|L1	ENSG00000137834	SMAD6	SMAD family member 6	protein-coding	7.14e-05	3.07
Diff_peak_1hr_506	chr3	79462523	79462668	+	intron (NM_002941, intron 2 of 30)	ENSG00000265193	MIR3923	microRNA 3923	ncRNA	7.29e-05	4.55
Diff_peak_1hr_507	chr2	24000710	24000857	+	TTS (NM_181713)	ENSG00000205639	MFSD2B	major facilitator superfamily domain containing 2B	protein-coding	7.47e-05	4.54
Diff_peak_1hr_508	chr1	151292150	151292303	+	TTS (NM_001304764)	ENSG00000143373	ZNF687	zinc finger protein 687	protein-coding	7.55e-05	3.46
Diff_peak_1hr_509	chr1	234419232	234419399	+	MIRb|SINE|MIR	ENSG00000168275	COA6	cytochrome c oxidase assembly factor 6	protein-coding	7.61e-05	4.53
Diff_peak_1hr_517	chr6	55869377	55869541	+	intron (NM_021073, intron 1 of 6)	ENSG00000112175	BMP5	bone morphogenetic protein 5	protein-coding	9.1e-05	3.77
Diff_peak_1hr_518	chr3	4691388	4691537	+	intron (NM_002222, intron 31 of 57)	ENSG00000235947	EGOT	eosinophil granule ontogeny transcript (non-protein coding)	ncRNA	9.31e-05	3.95
Diff_peak_1hr_521	chr22	26316061	26316224	+	intron (NM_021115, intron 9 of 16)	ENSG00000128203	ASPHD2	aspartate beta-hydroxylase domain containing 2	protein-coding	9.36e-05	4.17
Diff_peak_1hr_522	chr3	159390630	159390805	+	intron (NM_001197108, intron 1 of 6)	ENSG00000263634	MIR3919	microRNA 3919	ncRNA	9.58e-05	4.09
Diff_peak_1hr_523	chr4	150938184	150938343	+	intron (NM_006726, intron 2 of 57)	ENSG00000198589	LRBA	LPS responsive beige-like anchor protein	protein-coding	0.0001	4.5
Diff_peak_1hr_526	chr2	129249356	129249517	+	L1MEg|LINE|L1	ENSG00000204460	LINC01854	long intergenic non-protein coding RNA 1854	ncRNA	0.000107	3.65
Diff_peak_1hr_529	chr6	123450165	123450328	+	L1PB1|LINE|L1		HRAT13	heart tissue-associated transcript 13	ncRNA	0.000118	3.82
Diff_peak_1hr_530	chr6	45417836	45417987	+	MER58B|DNA|hAT-Charlie	ENSG00000124813	RUNX2	runt related transcription factor 2	protein-coding	0.000121	3.8
Diff_peak_1hr_531	chr8	81062032	81062195	+	intron (NM_018440, intron 2 of 8)	ENSG00000076641	PAG1	phosphoprotein membrane anchor with glycosphingolipid microdomains 1	protein-coding	0.000122	3.59
Diff_peak_1hr_532	chr13	98968213	98968358	+	MER33|DNA|hAT-Charlie	ENSG00000088387	DOCK9	dedicator of cytokinesis 9	protein-coding	0.000127	4.07
Diff_peak_1hr_533	chr7	55147574	55147732	+	L1MB3|LINE|L1	ENSG00000146648	EGFR	epidermal growth factor receptor	protein-coding	0.000129	3.88
Diff_peak_1hr_535	chr4	11407967	11408132	+	intron (NM_005114, intron 1 of 1)	ENSG00000002587	HS3ST1	heparan sulfate-glucosamine 3-sulfotransferase 1	protein-coding	0.000147	2.64
Diff_peak_1hr_537	chr3	131916862	131917033	+	intron (NM_153429, intron 2 of 16)	ENSG00000265859	MIR5704	microRNA 5704	ncRNA	0.00015	3.86
Diff_peak_1hr_539	chr2	214156453	214156611	+	AluJr|SINE|Alu	ENSG00000174453	VWC2L	von Willebrand factor C domain containing protein 2-like	protein-coding	0.00016	2.91
Diff_peak_1hr_540	chr3	122259456	122259608	+	intron (NM_001178065, intron 3 of 6)	ENSG00000121552	CSTA	cystatin A	protein-coding	0.00016	4.39
Diff_peak_1hr_542	chr14	56606383	56606536	+	L4_C_Mam|LINE|RTE-X	ENSG00000070269	TMEM260	transmembrane protein 260	protein-coding	0.000167	3.84
Diff_peak_1hr_544	chr1	215619468	215619608	+	intron (NM_016121, intron 17 of 17)	ENSG00000136636	KCTD3	potassium channel tetramerization domain containing 3	protein-coding	0.00017	3.2
Diff_peak_1hr_546	chr6	38560575	38560743	+	L1PREC2|LINE|L1	ENSG00000183826	BTBD9	BTB domain containing 9	protein-coding	0.000175	3.96
Diff_peak_1hr_549	chr13	29796235	29796390	+	MamRep1151|LTR?|LTR?	ENSG00000122042	UBL3	ubiquitin like 3	protein-coding	0.00019	4.37
Diff_peak_1hr_553	chr1	246006574	246006737	+	intron (NM_001167740, intron 5 of 11)	ENSG00000185420	SMYD3	SET and MYND domain containing 3	protein-coding	0.000201	3.43
Diff_peak_1hr_554	chr12	120000499	120000666	+	intron (NM_207311, intron 2 of 8)	ENSG00000135127	BICDL1	BICD family like cargo adaptor 1	protein-coding	0.000206	4.03
Diff_peak_1hr_560	chr4	105272963	105273130	+	L1PA11|LINE|L1		TET2-AS1	TET2 antisense RNA 1	ncRNA	0.000231	3.63
Diff_peak_1hr_571	chr12	70418552	70418697	+	intron (NM_014505, intron 2 of 2)	ENSG00000135643	KCNMB4	potassium calcium-activated channel subfamily M regulatory beta subunit 4	protein-coding	0.000281	3.6
Diff_peak_1hr_572	chr6	47711874	47712046	+	intron (NM_153838, intron 4 of 9)	ENSG00000153294	ADGRF4	adhesion G protein-coupled receptor F4	protein-coding	0.00029	3.03
Diff_peak_1hr_574	chr2	43412742	43412905	+	intron (NR_144316, intron 28 of 36)	ENSG00000115970	THADA	THADA, armadillo repeat containing	protein-coding	0.000293	2.98
Diff_peak_1hr_578	chr10	114389257	114389422	+	intron (NM_032550, intron 1 of 18)	ENSG00000169129	AFAP1L2	actin filament associated protein 1 like 2	protein-coding	0.00039	4.24
Diff_peak_1hr_580	chr1	64605458	64605601	+	intron (NM_001293274, intron 4 of 25)	ENSG00000264470	MIR4794	microRNA 4794	ncRNA	0.00039	3.32
Diff_peak_1hr_581	chr13	92248988	92249155	+	L1MA3|LINE|L1		GPC5-AS2	GPC5 antisense RNA 2	ncRNA	0.000432	3.23
Diff_peak_1hr_584	chrX	130132561	130132722	+	AluJo|SINE|Alu	ENSG00000156709	AIFM1	apoptosis inducing factor, mitochondria associated 1	protein-coding	0.000447	3.68
Diff_peak_1hr_585	chr16	67590418	67590573	+	intron (NM_001191022, intron 2 of 9)	ENSG00000102974	CTCF	CCCTC-binding factor	protein-coding	0.000467	4.22
Diff_peak_1hr_586	chr1	88666311	88666469	+	intron (NR_110682, intron 1 of 3)	ENSG00000065243	PKN2	protein kinase N2	protein-coding	0.00048	4.2
Diff_peak_1hr_589	chr13	29175115	29175275	+	intron (NM_001033602, intron 3 of 13)	ENSG00000132938	MTUS2	microtubule associated tumor suppressor candidate 2	protein-coding	0.000486	4.27
Diff_peak_1hr_590	chr20	38567689	38567851	+	intron (NM_020336, intron 26 of 29)	ENSG00000182035	ADIG	adipogenin	protein-coding	0.000504	3.39
Diff_peak_1hr_592	chr10	60782628	60782785	+	intron (NM_001170406, intron 2 of 3)	ENSG00000170312	CDK1	cyclin dependent kinase 1	protein-coding	0.000509	2.81
Diff_peak_1hr_593	chr5	151197667	151197828	+	L1ME4a|LINE|L1	ENSG00000198624	CCDC69	coiled-coil domain containing 69	protein-coding	0.000513	2.5
Diff_peak_1hr_597	chr2	218732402	218732555	+	intron (NM_014640, intron 2 of 19)	ENSG00000135912	TTLL4	tubulin tyrosine ligase like 4	protein-coding	0.00054	3.68
Diff_peak_1hr_602	chr11	85736455	85736616	+	exon (NM_032943, exon 6 of 19)	ENSG00000137501	SYTL2	synaptotagmin like 2	protein-coding	0.000567	3.26
Diff_peak_1hr_604	chr1	21070037	21070180	+	intron (NM_003760, intron 1 of 31)	ENSG00000075151	EIF4G3	eukaryotic translation initiation factor 4 gamma 3	protein-coding	0.000592	4.15
Diff_peak_1hr_606	chr20	14609939	14610083	+	intron (NR_104193, intron 1 of 4)	ENSG00000227927	MACROD2-IT1	MACROD2 intronic transcript 1	ncRNA	0.000608	2.98
Diff_peak_1hr_607	chr2	212168617	212168789	+	L2c|LINE|L2	ENSG00000221782	MIR548F2	microRNA 548f-2	ncRNA	0.000608	3.49
Diff_peak_1hr_613	chr11	58978254	58978411	+	intron (NR_033853, intron 5 of 5)	ENSG00000166840	GLYATL1	glycine-N-acyltransferase like 1	protein-coding	0.000707	3.81
Diff_peak_1hr_616	chr9	98074914	98075071	+	intron (NM_018946, intron 2 of 5)	ENSG00000095380	NANS	N-acetylneuraminate synthase	protein-coding	0.000717	3.02
Diff_peak_1hr_617	chr3	36712689	36712843	+	3' UTR (NM_033403, exon 5 of 5)	ENSG00000163673	DCLK3	doublecortin like kinase 3	protein-coding	0.000719	2.88
Diff_peak_1hr_618	chr22	29105292	29105679	+	(CA)n|Simple_repeat|Simple_repeat	ENSG00000183762	KREMEN1	kringle containing transmembrane protein 1	protein-coding	0.000734	2.96
Diff_peak_1hr_620	chr5	81120195	81120354	+	L4_A_Mam|LINE|RTE-X	ENSG00000131730	CKMT2	creatine kinase, mitochondrial 2	protein-coding	0.000831	3.2
Diff_peak_1hr_623	chr17	29419868	29420037	+	AluJb|SINE|Alu	ENSG00000160551	TAOK1	TAO kinase 1	protein-coding	0.00086	3.56
Diff_peak_1hr_624	chr9	111362246	111362417	+	intron (NM_001080398, intron 50 of 50)	ENSG00000171133	OR2K2	olfactory receptor family 2 subfamily K member 2	protein-coding	0.00086	4.07
Diff_peak_1hr_625	chr5	171185167	171185338	+	Tigger1|DNA|TcMar-Tigger	ENSG00000164438	TLX3	T-cell leukemia homeobox 3	protein-coding	0.000866	4.08
Diff_peak_1hr_626	chr2	17685202	17685341	+	L1MEc|LINE|L1	ENSG00000163029	SMC6	structural maintenance of chromosomes 6	protein-coding	0.00087	3.29
Diff_peak_1hr_629	chr3	189837634	189837807	+	AluJb|SINE|Alu	ENSG00000216058	MIR944	microRNA 944	ncRNA	0.000915	2.91
Diff_peak_1hr_630	chr11	78759670	78759827	+	MIRb|SINE|MIR	ENSG00000137513	NARS2	asparaginyl-tRNA synthetase 2, mitochondrial (putative)	protein-coding	0.000917	4.06
Diff_peak_1hr_631	chr12	11891449	11891618	+	3' UTR (NM_001987, exon 8 of 8)	ENSG00000121380	BCL2L14	BCL2 like 14	protein-coding	0.000917	4.06
Diff_peak_1hr_632	chr3	69020004	69020175	+	3' UTR (NM_007114, exon 17 of 17)	ENSG00000163378	EOGT	EGF domain specific O-linked N-acetylglucosamine transferase	protein-coding	0.000917	2.71
Diff_peak_1hr_634	chr13	78231719	78231886	+	intron (NR_047001, intron 2 of 5)	ENSG00000234377	RNF219-AS1	RNF219 antisense RNA 1	ncRNA	0.000917	4.06
Diff_peak_1hr_635	chr16	8756388	8756542	+	L1PA8|LINE|L1	ENSG00000183044	ABAT	4-aminobutyrate aminotransferase	protein-coding	0.000917	4.07
Diff_peak_1hr_638	chr9	96112841	96113008	+	intron (NR_132344, intron 2 of 2)	ENSG00000275465	LOC158434	uncharacterized LOC158434	ncRNA	0.000961	3.78
Diff_peak_1hr_639	chr11	31881458	31881612	+	MLT1K|LTR|ERVL-MaLR	ENSG00000281880	PAUPAR	PAX6 upstream antisense RNA	ncRNA	0.001	2.78
Diff_peak_1hr_641	chr6	119473028	119473187	+	L1ME3A|LINE|L1		LOC285762	uncharacterized LOC285762	ncRNA	0.00103	3
Diff_peak_1hr_642	chrX	155935794	155935955	+	L1PA5|LINE|L1	ENSG00000124333	VAMP7	vesicle associated membrane protein 7	protein-coding	0.00104	4.05
Diff_peak_1hr_643	chr5	83501422	83501577	+	L1M4|LINE|L1	ENSG00000038427	VCAN	versican	protein-coding	0.00107	3.73
Diff_peak_1hr_644	chr2	162518927	162519081	+	L1M5|LINE|L1	ENSG00000115271	GCA	grancalcin	protein-coding	0.00108	2.97
Diff_peak_1hr_649	chr11	12700490	12700649	+	intron (NM_021961, intron 2 of 12)	ENSG00000187079	TEAD1	TEA domain transcription factor 1	protein-coding	0.00117	3.45
Diff_peak_1hr_650	chr5	19839948	19840107	+	AluY|SINE|Alu	ENSG00000145526	CDH18	cadherin 18	protein-coding	0.00119	3.76
Diff_peak_1hr_651	chr13	75311417	75311583	+	L1M5|LINE|L1		LINC01078	long intergenic non-protein coding RNA 1078	ncRNA	0.00122	4
Diff_peak_1hr_652	chr3	136359514	136359671	+	AluSz6|SINE|Alu	ENSG00000114054	PCCB	propionyl-CoA carboxylase beta subunit	protein-coding	0.00122	4
Diff_peak_1hr_659	chr20	16361106	16361278	+	intron (NM_024704, intron 22 of 25)	ENSG00000089177	KIF16B	kinesin family member 16B	protein-coding	0.0013	3.62
Diff_peak_1hr_660	chr5	78954450	78954605	+	AluSx1|SINE|Alu	ENSG00000113273	ARSB	arylsulfatase B	protein-coding	0.00132	3.21
Diff_peak_1hr_661	chr3	68245381	68245526	+	X6A_LINE|LINE|CR1	ENSG00000183662	FAM19A1	family with sequence similarity 19 member A1, C-C motif chemokine like	protein-coding	0.00133	2.64
Diff_peak_1hr_664	chrX	75381761	75381908	+	intron (NM_144969, intron 10 of 11)	ENSG00000094841	UPRT	uracil phosphoribosyltransferase homolog	protein-coding	0.00135	3.68
Diff_peak_1hr_666	chr14	46262248	46262420	+	intron (NR_102702, intron 3 of 3)	ENSG00000258700	LINC00871	long intergenic non-protein coding RNA 871	ncRNA	0.00138	3.97
Diff_peak_1hr_667	chr7	107618163	107618332	+	intron (NM_001008405, intron 7 of 7)	ENSG00000075790	BCAP29	B-cell receptor associated protein 29	protein-coding	0.00145	3.96
Diff_peak_1hr_669	chr6	109129305	109130012	+	HAL1|LINE|L1	ENSG00000183137	CEP57L1	centrosomal protein 57 like 1	protein-coding	0.00154	3.01
Diff_peak_1hr_670	chr13	70076621	70076782	+	L1MC2|LINE|L1		ATXN8OS	ATXN8 opposite strand (non-protein coding)	ncRNA	0.00154	3.94
Diff_peak_1hr_671	chr5	94906637	94906806	+	intron (NM_024717, intron 10 of 22)	ENSG00000175471	MCTP1	multiple C2 and transmembrane domain containing 1	protein-coding	0.00156	3.97
Diff_peak_1hr_678	chr7	82281939	82282094	+	AluSz|SINE|Alu	ENSG00000153956	CACNA2D1	calcium voltage-gated channel auxiliary subunit alpha2delta 1	protein-coding	0.00164	2.52
Diff_peak_1hr_679	chr6	97164975	97165122	+	intron (NM_198468, intron 21 of 24)	ENSG00000146263	MMS22L	MMS22 like, DNA repair protein	protein-coding	0.00166	3.93
Diff_peak_1hr_680	chr22	30929310	30929470	+	intron (NM_014941, intron 25 of 26)	ENSG00000235989	MORC2-AS1	MORC2 antisense RNA 1	ncRNA	0.00166	3.44
Diff_peak_1hr_681	chr5	19660729	19660868	+	intron (NM_001291956, intron 7 of 14)	ENSG00000145526	CDH18	cadherin 18	protein-coding	0.00166	3.44
Diff_peak_1hr_683	chr5	36959217	36959376	+	intron (NM_133433, intron 4 of 46)	ENSG00000164190	NIPBL	NIPBL, cohesin loading factor	protein-coding	0.00173	3.92
Diff_peak_1hr_684	chr14	33407936	33408085	+	intron (NM_001164749, intron 4 of 11)		SNORA89	small nucleolar RNA, H/ACA box 89	snoRNA	0.00177	3.92
Diff_peak_1hr_686	chr5	72986096	72986249	+	L1MEg|LINE|L1	ENSG00000157107	FCHO2	FCH domain only 2	protein-coding	0.00195	3.14
Diff_peak_1hr_687	chr7	149558086	149558254	+	intron (NR_027789, intron 4 of 8)	ENSG00000181220	ZNF746	zinc finger protein 746	protein-coding	0.00197	3.89
Diff_peak_1hr_688	chr13	106495459	106495632	+	intron (NM_004093, intron 3 of 4)	ENSG00000125266	EFNB2	ephrin B2	protein-coding	0.00208	2.6
Diff_peak_1hr_690	chr11	116962879	116963054	+	intron (NM_025164, intron 1 of 23)	ENSG00000118137	APOA1	apolipoprotein A1	protein-coding	0.00223	3.86
Diff_peak_1hr_691	chr6	117287934	117288097	+	TTS (NM_002944)	ENSG00000170162	VGLL2	vestigial like family member 2	protein-coding	0.00226	2.81
Diff_peak_1hr_693	chr12	66322837	66322985	+	intron (NM_033647, intron 9 of 13)	ENSG00000127311	HELB	DNA helicase B	protein-coding	0.00237	3.85
Diff_peak_1hr_694	chr16	66720586	66720751	+	TTS (NM_001323955)	ENSG00000183723	CMTM4	CKLF like MARVEL transmembrane domain containing 4	protein-coding	0.00237	3.85
Diff_peak_1hr_696	chr17	29545305	29545472	+	3' UTR (NM_020791, exon 20 of 20)	ENSG00000168792	ABHD15	abhydrolase domain containing 15	protein-coding	0.0024	3.56
Diff_peak_1hr_697	chr12	39589941	39590104	+	intron (NM_005164, intron 6 of 9)	ENSG00000173208	ABCD2	ATP binding cassette subfamily D member 2	protein-coding	0.00243	3.12
Diff_peak_1hr_698	chr1	243626684	243626850	+	intron (NM_001206729, intron 6 of 13)	ENSG00000117020	AKT3	AKT serine/threonine kinase 3	protein-coding	0.00255	3.55
Diff_peak_1hr_699	chr6	125886725	125886894	+	intron (NM_001122842, intron 8 of 15)	ENSG00000111912	NCOA7	nuclear receptor coactivator 7	protein-coding	0.00257	3.12
Diff_peak_1hr_700	chr6	110193397	110193566	+	AluY|SINE|Alu	ENSG00000168438	CDC40	cell division cycle 40	protein-coding	0.00286	2.74
Diff_peak_1hr_701	chr6	165447589	165447764	+	intron (NM_006661, intron 6 of 22)	ENSG00000280494	MIR7641-2	microRNA 7641-2	ncRNA	0.00287	2.76
Diff_peak_1hr_702	chr4	115079915	115080072	+	intron (NM_022569, intron 1 of 13)	ENSG00000138653	NDST4	N-deacetylase and N-sulfotransferase 4	protein-coding	0.0029	3.46
Diff_peak_1hr_704	chr22	26559713	26559875	+	intron (NM_003595, intron 1 of 6)	ENSG00000221760	MIR548J	microRNA 548j	ncRNA	0.00299	3.53
Diff_peak_1hr_708	chr16	72427553	72427714	+	intron (NR_126330, intron 6 of 13)	ENSG00000261008	LINC01572	long intergenic non-protein coding RNA 1572	ncRNA	0.00327	3.78
Diff_peak_1hr_709	chr9	70085828	70085984	+	intron (NR_125850, intron 2 of 13)	ENSG00000165072	MAMDC2	MAM domain containing 2	protein-coding	0.00331	3.77
Diff_peak_1hr_714	chr1	147026328	147026491	+	intron (NR_024442, intron 1 of 5)		LOC728989	phosphodiesterase 4D interacting protein pseudogene	pseudo	0.00343	3.76
Diff_peak_1hr_715	chrX	69903710	69903876	+	L1MA4|LINE|L1	ENSG00000211991	MIR676	microRNA 676	ncRNA	0.00366	3.19
Diff_peak_1hr_719	chr21	32296869	32297077	+	Tigger3c|DNA|TcMar-Tigger	ENSG00000170262	MRAP	melanocortin 2 receptor accessory protein	protein-coding	0.00403	2.73
Diff_peak_1hr_720	chr13	75604042	75604198	+	TTS (NR_120410)	ENSG00000136153	LMO7	LIM domain 7	protein-coding	0.00424	3.25
Diff_peak_1hr_721	chr11	17112462	17112627	+	intron (NM_002645, intron 21 of 32)	ENSG00000110700	RPS13	ribosomal protein S13	protein-coding	0.00431	3.71
Diff_peak_1hr_723	chr3	71192623	71192794	+	AluJb|SINE|Alu	ENSG00000114861	FOXP1	forkhead box P1	protein-coding	0.00442	3.7
Diff_peak_1hr_726	chr2	229826454	229826623	+	L1MC5|LINE|L1	ENSG00000153827	TRIP12	thyroid hormone receptor interactor 12	protein-coding	0.00456	3.72
Diff_peak_1hr_727	chr3	12569153	12569304	+	AluSx3|SINE|Alu	ENSG00000075975	MKRN2	makorin ring finger protein 2	protein-coding	0.00464	3.43
Diff_peak_1hr_728	chr12	99862277	99862424	+	intron (NM_152788, intron 1 of 25)	ENSG00000185046	ANKS1B	ankyrin repeat and sterile alpha motif domain containing 1B	protein-coding	0.00464	3.7
Diff_peak_1hr_730	chr6	108858489	108858652	+	(TA)n|Simple_repeat|Simple_repeat	ENSG00000118690	ARMC2	armadillo repeat containing 2	protein-coding	0.00464	3.7
Diff_peak_1hr_732	chr7	139158917	139159076	+	L1M5|LINE|L1	ENSG00000105948	TTC26	tetratricopeptide repeat domain 26	protein-coding	0.00465	2.81
Diff_peak_1hr_744	chrY	3026524	3026669	+	intron (NR_046502, intron 1 of 3)	ENSG00000231535	LINC00278	long intergenic non-protein coding RNA 278	ncRNA	0.00672	3.25
Diff_peak_1hr_745	chr8	92580979	92581119	+	L1ME3A|LINE|L1	ENSG00000253634	LOC102724710	uncharacterized LOC102724710	ncRNA	0.00689	3.04
Diff_peak_1hr_749	chr13	18211733	18213627	+	(TA)n|Simple_repeat|Simple_repeat	ENSG00000279516	FAM230C	family with sequence similarity 230 member C	ncRNA	0.00704	-1.33
Diff_peak_1hr_750	chr19	6327717	6327876	+	AluSg|SINE|Alu	ENSG00000167769	ACER1	alkaline ceramidase 1	protein-coding	0.00725	3.14
Diff_peak_1hr_751	chr8	115659382	115659540	+	intron (NM_014112, intron 1 of 6)	ENSG00000104447	TRPS1	transcriptional repressor GATA binding 1	protein-coding	0.00735	3.58
Diff_peak_1hr_754	chr14	105245426	105245565	+	intron (NM_001519, intron 5 of 17)	ENSG00000185024	BRF1	BRF1, RNA polymerase III transcription initiation factor subunit	protein-coding	0.00778	2.8
Diff_peak_1hr_755	chr4	174261443	174261592	+	intron (NM_012180, intron 2 of 5)	ENSG00000164118	CEP44	centrosomal protein 44	protein-coding	0.00792	3.31
Diff_peak_1hr_761	chr3	13005652	13005806	+	MER3|DNA|hAT-Charlie	ENSG00000144711	IQSEC1	IQ motif and Sec7 domain 1	protein-coding	0.00884	3.22
Diff_peak_1hr_769	chr13	78223500	78223648	+	L1ME3A|LINE|L1	ENSG00000234377	RNF219-AS1	RNF219 antisense RNA 1	ncRNA	0.0104	3.46
Diff_peak_1hr_770	chr21	33338535	33338700	+	intron (NM_000629, intron 2 of 10)	ENSG00000142166	IFNAR1	interferon alpha and beta receptor subunit 1	protein-coding	0.0107	3.48
Diff_peak_1hr_774	chr18	67605698	67605845	+	MLT2A1|LTR|ERVL	ENSG00000171451	DSEL	dermatan sulfate epimerase-like	protein-coding	0.0109	3.46
Diff_peak_1hr_775	chr14	56172761	56172917	+	intron (NM_021255, intron 1 of 5)	ENSG00000139946	PELI2	pellino E3 ubiquitin protein ligase family member 2	protein-coding	0.0109	2.21
Diff_peak_1hr_777	chr1	236479736	236479903	+	AluJr4|SINE|Alu	ENSG00000116977	LGALS8	galectin 8	protein-coding	0.0124	3.4
Diff_peak_1hr_778	chr8	103403879	103404028	+	intron (NR_102337, intron 2 of 5)	ENSG00000164934	DCAF13	DDB1 and CUL4 associated factor 13	protein-coding	0.0127	2.75
Diff_peak_1hr_780	chrX	105555078	105555236	+	L1MEc|LINE|L1	ENSG00000123572	NRK	Nik related kinase	protein-coding	0.0133	3.41
Diff_peak_1hr_781	chr17	38359732	38359896	+	AluJb|SINE|Alu	ENSG00000274211	SOCS7	suppressor of cytokine signaling 7	protein-coding	0.0133	3.54
Diff_peak_1hr_784	chr20	19915098	19915242	+	LTR16C|LTR|ERVL	ENSG00000132669	RIN2	Ras and Rab interactor 2	protein-coding	0.0135	2.43
Diff_peak_1hr_788	chr10	54398175	54398318	+	intron (NM_001142773, intron 2 of 31)	ENSG00000234173	LOC105378311	uncharacterized LOC105378311	ncRNA	0.0141	2.83
Diff_peak_1hr_789	chr13	26044047	26044195	+	TTS (NM_001007538)	ENSG00000180730	SHISA2	shisa family member 2	protein-coding	0.0142	3.36
Diff_peak_1hr_790	chr17	75608424	75608573	+	AluSz6|SINE|Alu	ENSG00000266714	MYO15B	myosin XVB	protein-coding	0.0147	3.35
Diff_peak_1hr_793	chr3	81623833	81623993	+	AluJr|SINE|Alu	ENSG00000114480	GBE1	1,4-alpha-glucan branching enzyme 1	protein-coding	0.0148	3.11
Diff_peak_1hr_794	chr1	196438248	196438399	+	intron (NM_198503, intron 8 of 27)	ENSG00000265986	MIR4735	microRNA 4735	ncRNA	0.0155	2.14
Diff_peak_1hr_796	chr8	94390186	94390341	+	AluSq2|SINE|Alu	ENSG00000265817	FSBP	fibrinogen silencer binding protein	protein-coding	0.0155	3.34
Diff_peak_1hr_797	chr1	84670255	84670422	+	MIR3|SINE|MIR	ENSG00000117155	SSX2IP	SSX family member 2 interacting protein	protein-coding	0.0161	3.1
Diff_peak_1hr_799	chr6	136440663	136440827	+	intron (NM_003980, intron 1 of 17)	ENSG00000135525	MAP7	microtubule associated protein 7	protein-coding	0.0163	3.33
Diff_peak_1hr_801	chr2	190979272	190979419	+	intron (NM_139266, intron 20 of 22)	ENSG00000115415	STAT1	signal transducer and activator of transcription 1	protein-coding	0.0175	3.44
Diff_peak_1hr_802	chr10	19247817	19247974	+	MER57C2|LTR|ERV1	ENSG00000204740	MALRD1	MAM and LDL receptor class A domain containing 1	protein-coding	0.0186	2.31
Diff_peak_1hr_804	chr3	156441950	156442115	+	intron (NR_046618, intron 2 of 2)	ENSG00000242370	KCNAB1-AS1	KCNAB1 antisense RNA 1	ncRNA	0.0196	3.29
Diff_peak_1hr_805	chr3	178670382	178670541	+	intron (NM_001278911, intron 1 of 4)	ENSG00000197584	KCNMB2	potassium calcium-activated channel subfamily M regulatory beta subunit 2	protein-coding	0.0197	2.66
Diff_peak_1hr_806	chr1	235254460	235254624	+	intron (NR_135074, intron 5 of 24)	ENSG00000263439	MIR4753	microRNA 4753	ncRNA	0.0197	3.27
Diff_peak_1hr_807	chr13	57713021	57713184	+	intron (NM_001040429, intron 3 of 3)	ENSG00000118946	PCDH17	protocadherin 17	protein-coding	0.0197	3.27
Diff_peak_1hr_808	chr17	40233154	40233297	+	intron (NM_133264, intron 1 of 7)	ENSG00000171475	WIPF2	WAS/WASL interacting protein family member 2	protein-coding	0.0197	3.27
Diff_peak_1hr_809	chr20	36681638	36681814	+	AluSq|SINE|Alu	ENSG00000101082	SLA2	Src like adaptor 2	protein-coding	0.0198	3.33
Diff_peak_1hr_810	chr4	150596855	150597024	+	intron (NM_001199282, intron 38 of 56)	ENSG00000181541	MAB21L2	mab-21 like 2	protein-coding	0.0201	3.24
Diff_peak_1hr_813	chr7	82069880	82070041	+	intron (NM_001302890, intron 7 of 10)	ENSG00000223770	LOC101927356	uncharacterized LOC101927356	ncRNA	0.0232	3.17
Diff_peak_1hr_814	chrX	134607080	134607231	+	intron (NM_001316887, intron 2 of 3)	ENSG00000170965	PLAC1	placenta specific 1	protein-coding	0.0239	3.2
Diff_peak_1hr_816	chr1	85406563	85406704	+	L1MA8|LINE|L1	ENSG00000153904	DDAH1	dimethylarginine dimethylaminohydrolase 1	protein-coding	0.0248	3.15
Diff_peak_1hr_817	chr1	183492224	183492386	+	L1MD|LINE|L1	ENSG00000116698	SMG7	SMG7, nonsense mediated mRNA decay factor	protein-coding	0.0248	3.15
Diff_peak_1hr_818	chr3	152463257	152463413	+	3' UTR (NM_207293, exon 9 of 9)		TMEM14EP	transmembrane protein 14E, pseudogene	pseudo	0.0248	3.15
Diff_peak_1hr_819	chr4	155793678	155793845	+	intron (NM_001291955, intron 4 of 12)	ENSG00000061918	GUCY1B3	guanylate cyclase 1 soluble subunit beta	protein-coding	0.0248	3.15
Diff_peak_1hr_820	chr8	28941456	28941618	+	intron (NM_001324393, intron 2 of 11)	ENSG00000147421	HMBOX1	homeobox containing 1	protein-coding	0.0251	2.96
Diff_peak_1hr_821	chr7	64208237	64208407	+	AluSx|SINE|Alu	ENSG00000223614	ZNF735	zinc finger protein 735	protein-coding	0.0254	3.03
Diff_peak_1hr_822	chr4	113166591	113166766	+	intron (NM_020977, intron 1 of 44)	ENSG00000275810	MIR8082	microRNA 8082	ncRNA	0.0258	3.17
Diff_peak_1hr_824	chr3	15670945	15671104	+	L2c|LINE|L2	ENSG00000264354	MIR3134	microRNA 3134	ncRNA	0.0263	2.11
Diff_peak_1hr_825	chr11	24601554	24602237	+	(GTATATAT)n|Simple_repeat|Simple_repeat	ENSG00000187398	LUZP2	leucine zipper protein 2	protein-coding	0.0268	1.98
Diff_peak_1hr_830	chr2	159841556	159841704	+	intron (NM_001198760, intron 24 of 37)	ENSG00000241399	CD302	CD302 molecule	protein-coding	0.0296	3.08
Diff_peak_1hr_832	chr7	117413657	117413809	+	intron (NM_130768, intron 4 of 12)	ENSG00000154438	ASZ1	ankyrin repeat, SAM and basic leucine zipper domain containing 1	protein-coding	0.0311	2.88
Diff_peak_1hr_835	chrX	76706600	76706767	+	L1MA5|LINE|L1	ENSG00000283242	MIR384	microRNA 384	ncRNA	0.0352	3.04
Diff_peak_1hr_836	chr8	12513271	12513434	+	MER58B|DNA|hAT-Charlie		LOC100506990	uncharacterized LOC100506990	ncRNA	0.0356	3.01
Diff_peak_1hr_841	chr1	43163613	43163794	+	TTS (NM_006824)	ENSG00000117395	MIR6733	microRNA 6733	ncRNA	0.0379	2.96
Diff_peak_1hr_844	chr2	168689452	168689617	+	intron (NM_203463, intron 4 of 9)	ENSG00000227617	CERS6-AS1	CERS6 antisense RNA 1	ncRNA	0.0398	2.62
Diff_peak_1hr_845	chr1	14975529	14975702	+	intron (NM_001017999, intron 2 of 7)	ENSG00000189337	KAZN	kazrin, periplakin interacting protein	protein-coding	0.0399	2.93
Diff_peak_1hr_847	chr4	94661090	94661261	+	AluJr|SINE|Alu		BMPR1B-AS1	BMPR1B antisense RNA 1 (head to head)	ncRNA	0.0412	2.52
Diff_peak_1hr_849	chr2	213961580	213961758	+	L1M4b|LINE|L1	ENSG00000265734	MIR4438	microRNA 4438	ncRNA	0.0426	2.9
Diff_peak_1hr_852	chr16	17427822	17427992	+	intron (NM_022166, intron 1 of 11)	ENSG00000103489	XYLT1	xylosyltransferase 1	protein-coding	0.0447	2.88
Diff_peak_1hr_853	chr2	196451052	196451221	+	intron (NM_020760, intron 1 of 28)	ENSG00000138411	HECW2	HECT, C2 and WW domain containing E3 ubiquitin protein ligase 2	protein-coding	0.0447	2.88
Diff_peak_1hr_857	chr15	75428005	75428158	+	intron (NM_001145357, intron 2 of 20)	ENSG00000169375	SIN3A	SIN3 transcription regulator family member A	protein-coding	0.0467	2.85
Diff_peak_1hr_862	chr9	33946825	33947158	+	MER68|LTR|ERVL	ENSG00000238886	SNORD121A	small nucleolar RNA, C/D box 121A	snoRNA	0.0489	-3.14
Diff_peak_1hr_864	chrX	86225052	86225223	+	intron (NM_001139514, intron 1 of 11)	ENSG00000126733	DACH2	dachshund family transcription factor 2	protein-coding	0.0495	2.82

## Sheet: Intragenic 12hrs
Peak.ID	Chr	Start	End	Strand	Detailed.Annotation	Nearest.Ensembl	Gene.name	Gene.Description	Gene.BioType	FDR	Fold.Change
Diff_peak_12hrs_3	chr13	51654668	51654838	+	intron (NM_052950, intron 1 of 11)	ENSG00000139668	WDFY2	WD repeat and FYVE domain containing 2	protein-coding	1.19e-17	5.23
Diff_peak_12hrs_4	chr8	58825430	58825597	+	intron (NM_014729, intron 6 of 8)	ENSG00000035681	NSMAF	neutral sphingomyelinase activation associated factor	protein-coding	1.2e-17	6.89
Diff_peak_12hrs_9	chr18	57544910	57545075	+	3' UTR (NM_000140, exon 11 of 11)	ENSG00000066926	FECH	ferrochelatase	protein-coding	1.42e-12	5.33
Diff_peak_12hrs_10	chr15	101413873	101414027	+	L1MDa|LINE|L1	ENSG00000140479	PCSK6	proprotein convertase subtilisin/kexin type 6	protein-coding	1.73e-12	6.27
Diff_peak_12hrs_11	chr10	51179304	51179467	+	intron (NM_001098512, intron 2 of 17)	ENSG00000185532	PRKG1	protein kinase, cGMP-dependent, type I	protein-coding	1.81e-12	6.93
Diff_peak_12hrs_12	chr4	26381068	26381232	+	intron (NM_203284, intron 2 of 11)	ENSG00000168214	RBPJ	recombination signal binding protein for immunoglobulin kappa J region	protein-coding	1.14e-11	6.83
Diff_peak_12hrs_13	chr8	25932844	25933005	+	intron (NM_022659, intron 6 of 15)	ENSG00000221818	EBF2	early B-cell factor 2	protein-coding	1.14e-11	5.67
Diff_peak_12hrs_14	chr2	121346074	121346240	+	intron (NM_001142274, intron 37 of 37)	ENSG00000115112	TFCP2L1	transcription factor CP2 like 1	protein-coding	5.58e-11	6.68
Diff_peak_12hrs_16	chr3	64963513	64963682	+	L1M4b|LINE|L1	ENSG00000163638	ADAMTS9	ADAM metallopeptidase with thrombospondin type 1 motif 9	protein-coding	5.75e-11	6.67
Diff_peak_12hrs_18	chr5	73761346	73761509	+	intron (NM_001177693, intron 4 of 35)	ENSG00000214944	ARHGEF28	Rho guanine nucleotide exchange factor 28	protein-coding	7.78e-11	5.9
Diff_peak_12hrs_22	chr5	110447581	110447728	+	L1M6|LINE|L1	ENSG00000221436	MIR548F3	microRNA 548f-3	ncRNA	1.16e-10	5.67
Diff_peak_12hrs_23	chr18	70157824	70157986	+	L1PA16|LINE|L1	ENSG00000176225	RTTN	rotatin	protein-coding	2.27e-10	6.37
Diff_peak_12hrs_25	chr1	56858440	56858609	+	intron (NM_000562, intron 1 of 10)	ENSG00000157131	C8A	complement C8 alpha chain	protein-coding	2.27e-10	6.45
Diff_peak_12hrs_26	chr2	157764948	157765121	+	intron (NM_001347663, intron 8 of 10)	ENSG00000115170	ACVR1	activin A receptor type 1	protein-coding	2.43e-10	5.98
Diff_peak_12hrs_30	chr9	9805074	9805245	+	MIRb|SINE|MIR	ENSG00000230920	LOC105375972	uncharacterized LOC105375972	ncRNA	2.79e-10	6.35
Diff_peak_12hrs_31	chr5	94551784	94551943	+	L1M2|LINE|L1	ENSG00000185261	KIAA0825	KIAA0825	protein-coding	2.94e-10	6.42
Diff_peak_12hrs_33	chr6	113991482	113991632	+	L2c|LINE|L2	ENSG00000196591	HDAC2	histone deacetylase 2	protein-coding	3.1e-10	6.33
Diff_peak_12hrs_35	chr12	104642387	104642548	+	AluJb|SINE|Alu	ENSG00000264295	MIR3922	microRNA 3922	ncRNA	3.71e-10	6.33
Diff_peak_12hrs_36	chr8	9639256	9639422	+	intron (NM_003747, intron 3 of 26)	ENSG00000173273	TNKS	tankyrase	protein-coding	3.76e-10	6.37
Diff_peak_12hrs_38	chr11	102189053	102189212	+	intron (NM_001130145, intron 4 of 8)	ENSG00000137693	YAP1	Yes associated protein 1	protein-coding	6.05e-10	6.37
Diff_peak_12hrs_39	chr13	95449256	95449414	+	AluSz|SINE|Alu	ENSG00000134873	CLDN10	claudin 10	protein-coding	6.18e-10	6.19
Diff_peak_12hrs_40	chr4	114942372	114942545	+	intron (NM_022569, intron 4 of 13)	ENSG00000138653	NDST4	N-deacetylase and N-sulfotransferase 4	protein-coding	6.18e-10	6.18
Diff_peak_12hrs_41	chr1	7101551	7101707	+	intron (NM_015215, intron 4 of 22)	ENSG00000171735	CAMTA1	calmodulin binding transcription activator 1	protein-coding	6.49e-10	6.24
Diff_peak_12hrs_42	chr19	21809812	21809987	+	intron (NM_003423, intron 3 of 3)	ENSG00000198521	ZNF43	zinc finger protein 43	protein-coding	6.49e-10	5.51
Diff_peak_12hrs_43	chr12	22516814	22516977	+	intron (NM_001286177, intron 8 of 26)	ENSG00000111731	C2CD5	C2 calcium dependent domain containing 5	protein-coding	6.56e-10	6.26
Diff_peak_12hrs_47	chr19	42568198	42568364	+	intron (NR_073180, intron 2 of 2)	ENSG00000124469	CEACAM8	carcinoembryonic antigen related cell adhesion molecule 8	protein-coding	8.24e-10	6.28
Diff_peak_12hrs_49	chr9	123802646	123802807	+	AluSp|SINE|Alu	ENSG00000119522	DENND1A	DENN domain containing 1A	protein-coding	8.24e-10	6.26
Diff_peak_12hrs_50	chr5	79719324	79719491	+	intron (NM_153610, intron 1 of 12)	ENSG00000164309	CMYA5	cardiomyopathy associated 5	protein-coding	8.24e-10	6.17
Diff_peak_12hrs_56	chrX	99604488	99604656	+	intron (NR_024608, intron 10 of 10)		XRCC6P5	X-ray repair cross complementing 6 pseudogene 5	pseudo	8.77e-10	6.2
Diff_peak_12hrs_57	chr13	34622132	34622299	+	Charlie4|DNA|hAT-Charlie	ENSG00000225179	LINC00457	long intergenic non-protein coding RNA 457	ncRNA	8.77e-10	6.31
Diff_peak_12hrs_58	chr6	125886725	125886890	+	intron (NM_001122842, intron 8 of 15)	ENSG00000111912	NCOA7	nuclear receptor coactivator 7	protein-coding	8.77e-10	5.62
Diff_peak_12hrs_60	chr13	21452850	21453015	+	L1MEc|LINE|L1	ENSG00000180776	ZDHHC20	zinc finger DHHC-type containing 20	protein-coding	9.7e-10	6.05
Diff_peak_12hrs_61	chr2	213586852	213587008	+	MLT1A0-int|LTR|ERVL-MaLR	ENSG00000265734	MIR4438	microRNA 4438	ncRNA	9.7e-10	5.46
Diff_peak_12hrs_62	chr2	38731418	38731559	+	intron (NM_138801, intron 5 of 6)	ENSG00000115875	SRSF7	serine and arginine rich splicing factor 7	protein-coding	9.99e-10	6.19
Diff_peak_12hrs_65	chr15	50911030	50911195	+	intron (NM_007347, intron 1 of 20)	ENSG00000081014	AP4E1	adaptor related protein complex 4 epsilon 1 subunit	protein-coding	1.16e-09	6.15
Diff_peak_12hrs_68	chr4	70078835	70079002	+	FLAM_C|SINE|Alu	ENSG00000234124	CSN1S2AP	casein alpha s2-like A, pseudogene	pseudo	1.3e-09	6.15
Diff_peak_12hrs_72	chr5	83711128	83711291	+	intron (NM_001884, intron 1 of 4)	ENSG00000145681	HAPLN1	hyaluronan and proteoglycan link protein 1	protein-coding	1.49e-09	6.2
Diff_peak_12hrs_76	chr19	37910243	37910400	+	AluJb|SINE|Alu	ENSG00000105738	SIPA1L3	signal induced proliferation associated 1 like 3	protein-coding	2.09e-09	6.03
Diff_peak_12hrs_78	chr5	69360800	69360953	+	intron (NM_001015891, intron 2 of 4)	ENSG00000152942	RAD17	RAD17 checkpoint clamp loader component	protein-coding	2.1e-09	6.12
Diff_peak_12hrs_79	chr6	123387904	123388057	+	intron (NM_006073, intron 14 of 40)		HRAT13	heart tissue-associated transcript 13	ncRNA	2.1e-09	5.98
Diff_peak_12hrs_80	chr11	103062555	103062720	+	intron (NM_032299, intron 7 of 7)	ENSG00000137692	DCUN1D5	defective in cullin neddylation 1 domain containing 5	protein-coding	2.11e-09	6.05
Diff_peak_12hrs_81	chr13	28267431	28267589	+	intron (NM_175854, intron 12 of 18)		PAN3-AS1	PAN3 antisense RNA 1	ncRNA	2.28e-09	5.92
Diff_peak_12hrs_82	chr2	84441074	84441244	+	intron (NM_003849, intron 4 of 8)	ENSG00000163541	SUCLG1	succinate-CoA ligase alpha subunit	protein-coding	2.28e-09	5.68
Diff_peak_12hrs_84	chr10	61745412	61745573	+	intron (NM_173554, intron 4 of 6)	ENSG00000183346	C10orf107	chromosome 10 open reading frame 107	protein-coding	2.51e-09	6.12
Diff_peak_12hrs_85	chr2	31026562	31026716	+	MIR3|SINE|MIR	ENSG00000158089	GALNT14	polypeptide N-acetylgalactosaminyltransferase 14	protein-coding	2.57e-09	6.09
Diff_peak_12hrs_86	chr2	208122341	208122908	+	AluSg7|SINE|Alu	ENSG00000118231	CRYGD	crystallin gamma D	protein-coding	2.59e-09	5.98
Diff_peak_12hrs_88	chrX	108402406	108402564	+	L1MEd|LINE|L1	ENSG00000197565	COL4A6	collagen type IV alpha 6 chain	protein-coding	2.77e-09	6.02
Diff_peak_12hrs_92	chr19	22660963	22661118	+	L1M2|LINE|L1	ENSG00000229676	ZNF492	zinc finger protein 492	protein-coding	3.09e-09	5.96
Diff_peak_12hrs_95	chr8	14274716	14274882	+	(AAT)n|Simple_repeat|Simple_repeat	ENSG00000199127	MIR383	microRNA 383	ncRNA	3.42e-09	5.97
Diff_peak_12hrs_96	chr17	56196245	56196396	+	intron (NM_153228, intron 1 of 16)	ENSG00000153930	ANKFN1	ankyrin repeat and fibronectin type III domain containing 1	protein-coding	3.52e-09	5.98
Diff_peak_12hrs_98	chr8	14357387	14357548	+	intron (NM_001322881, intron 2 of 6)	ENSG00000199127	MIR383	microRNA 383	ncRNA	3.77e-09	5.93
Diff_peak_12hrs_99	chr6	129069026	129069187	+	intron (NM_001079823, intron 3 of 63)	ENSG00000196569	LAMA2	laminin subunit alpha 2	protein-coding	3.77e-09	5.97
Diff_peak_12hrs_102	chr13	60041966	60042133	+	intron (NR_109838, intron 3 of 4)	ENSG00000227528	DIAPH3-AS1	DIAPH3 antisense RNA 1	ncRNA	3.86e-09	5.97
Diff_peak_12hrs_103	chr12	71474821	71474980	+	intron (NR_110596, intron 1 of 19)	ENSG00000139292	LGR5	leucine rich repeat containing G protein-coupled receptor 5	protein-coding	4.16e-09	5.95
Diff_peak_12hrs_104	chr10	82952873	82953042	+	L1MC3|LINE|L1	ENSG00000225738	NRG3-AS1	NRG3 antisense RNA 1	ncRNA	4.16e-09	5.84
Diff_peak_12hrs_105	chr13	93998694	93998858	+	L1MA8|LINE|L1		GPC6-AS2	GPC6 antisense RNA 2	ncRNA	4.82e-09	5.24
Diff_peak_12hrs_108	chr15	100575071	100575236	+	intron (NM_001040616, intron 3 of 6)		PRKXP1	protein kinase, X-linked, pseudogene 1	pseudo	5.53e-09	5.85
Diff_peak_12hrs_109	chr8	122670541	122670706	+	HAL1|LINE|L1	ENSG00000253819	LINC01151	long intergenic non-protein coding RNA 1151	ncRNA	5.59e-09	5.84
Diff_peak_12hrs_111	chr16	89450868	89451029	+	non-coding (NR_110932, exon 2 of 3)		LOC101927817	uncharacterized LOC101927817	ncRNA	5.74e-09	5.87
Diff_peak_12hrs_112	chr15	81135308	81135466	+	L1PA4|LINE|L1	ENSG00000156206	CFAP161	cilia and flagella associated protein 161	protein-coding	5.74e-09	5.82
Diff_peak_12hrs_113	chr16	83520873	83521030	+	intron (NM_001257, intron 7 of 13)	ENSG00000263785	MIR3182	microRNA 3182	ncRNA	6.69e-09	5.8
Diff_peak_12hrs_114	chr19	41281071	41281226	+	intron (NM_001301016, intron 6 of 14)	ENSG00000105323	HNRNPUL1	heterogeneous nuclear ribonucleoprotein U like 1	protein-coding	6.72e-09	5.88
Diff_peak_12hrs_115	chr9	72238575	72238740	+	intron (NM_004293, intron 10 of 13)	ENSG00000225434	LINC01504	long intergenic non-protein coding RNA 1504	ncRNA	6.88e-09	5.78
Diff_peak_12hrs_117	chr7	102198272	102198443	+	intron (NM_181552, intron 15 of 23)	ENSG00000160999	SH2B2	SH2B adaptor protein 2	protein-coding	8.4e-09	5.81
Diff_peak_12hrs_119	chr17	8227000	8227163	+	non-coding (NR_046431, exon 22 of 22)	ENSG00000178977	LINC00324	long intergenic non-protein coding RNA 324	ncRNA	9.33e-09	5.91
Diff_peak_12hrs_120	chr22	32242752	32242911	+	L1MC4|LINE|L1	ENSG00000100191	SLC5A4	solute carrier family 5 member 4	protein-coding	9.35e-09	5.84
Diff_peak_12hrs_122	chr2	108294606	108294765	+	intron (NM_001056, intron 3 of 7)	ENSG00000198203	SULT1C2	sulfotransferase family 1C member 2	protein-coding	1.02e-08	5.66
Diff_peak_12hrs_123	chr2	119629071	119629243	+	intron (NR_073132, intron 17 of 24)	ENSG00000144120	TMEM177	transmembrane protein 177	protein-coding	1.02e-08	5.94
Diff_peak_12hrs_132	chr9	9396577	9396734	+	intron (NM_002839, intron 9 of 45)	ENSG00000230920	LOC105375972	uncharacterized LOC105375972	ncRNA	1.57e-08	5.8
Diff_peak_12hrs_133	chr12	19233064	19233212	+	intron (NM_001256787, intron 1 of 25)	ENSG00000052126	PLEKHA5	pleckstrin homology domain containing A5	protein-coding	1.58e-08	5.76
Diff_peak_12hrs_139	chrX	9563545	9563712	+	MER3|DNA|hAT-Charlie	ENSG00000101849	TBL1X	transducin beta like 1X-linked	protein-coding	2.2e-08	5.63
Diff_peak_12hrs_141	chr14	33472478	33472649	+	L2a|LINE|L2		SNORA89	small nucleolar RNA, H/ACA box 89	snoRNA	2.28e-08	5.42
Diff_peak_12hrs_144	chr6	130262296	130262447	+	Harlequin-int|LTR|ERV1	ENSG00000164483	SAMD3	sterile alpha motif domain containing 3	protein-coding	2.87e-08	5.79
Diff_peak_12hrs_145	chr14	64489284	64489451	+	MIR|SINE|MIR	ENSG00000089775	ZBTB25	zinc finger and BTB domain containing 25	protein-coding	2.97e-08	5.66
Diff_peak_12hrs_146	chr15	69248131	69248288	+	intron (NM_001324092, intron 2 of 3)	ENSG00000137819	PAQR5	progestin and adipoQ receptor family member 5	protein-coding	3.08e-08	5.62
Diff_peak_12hrs_149	chr22	32411642	32411808	+	intron (NM_014306, intron 1 of 11)	ENSG00000100220	RTCB	RNA 2',3'-cyclic phosphate and 5'-OH ligase	protein-coding	3.25e-08	5.65
Diff_peak_12hrs_151	chr1	119270003	119270168	+	intron (NR_125975, intron 6 of 6)	ENSG00000116882	HAO2	hydroxyacid oxidase 2	protein-coding	3.63e-08	5.62
Diff_peak_12hrs_156	chr19	53253019	53253188	+	5' UTR (NM_182609, exon 2 of 5)	ENSG00000197928	ZNF677	zinc finger protein 677	protein-coding	4.43e-08	5.44
Diff_peak_12hrs_164	chr2	109254630	109254795	+	intron (NM_001099289, intron 1 of 9)	ENSG00000265965	MIR4266	microRNA 4266	ncRNA	5.34e-08	5.58
Diff_peak_12hrs_169	chr12	21303327	21303491	+	intron (NM_134431, intron 7 of 15)	ENSG00000084453	SLCO1A2	solute carrier organic anion transporter family member 1A2	protein-coding	6.08e-08	5.52
Diff_peak_12hrs_170	chr6	108311444	108311591	+	(TTTTG)n|Simple_repeat|Simple_repeat	ENSG00000135537	LACE1	lactation elevated 1	protein-coding	6.67e-08	5.47
Diff_peak_12hrs_172	chr13	85132426	85132593	+	intron (NR_126383, intron 1 of 5)	ENSG00000226370	LINC00375	long intergenic non-protein coding RNA 375	ncRNA	7.18e-08	5.6
Diff_peak_12hrs_175	chr11	35143452	35143609	+	MIRb|SINE|MIR	ENSG00000026508	CD44	CD44 molecule (Indian blood group)	protein-coding	7.79e-08	5.51
Diff_peak_12hrs_176	chr3	118644722	118644879	+	TTS (NR_135573)		LOC101926968	uncharacterized LOC101926968	ncRNA	8.26e-08	5.42
Diff_peak_12hrs_177	chr10	95425056	95425219	+	Tigger15a|DNA|TcMar-Tigger	ENSG00000095637	SORBS1	sorbin and SH3 domain containing 1	protein-coding	8.53e-08	5.45
Diff_peak_12hrs_178	chr12	81955076	81955237	+	AluSx|SINE|Alu	ENSG00000257747	LOC101928449	uncharacterized LOC101928449	ncRNA	9.51e-08	5.42
Diff_peak_12hrs_181	chr2	1082245	1082410	+	intron (NM_018968, intron 1 of 16)		LOC101060391	uncharacterized LOC101060391	ncRNA	1.07e-07	5.42
Diff_peak_12hrs_182	chr10	25150637	25150798	+	AluJr|SINE|Alu	ENSG00000151025	GPR158	G protein-coupled receptor 158	protein-coding	1.09e-07	4.6
Diff_peak_12hrs_184	chr6	139275683	139275846	+	Arthur1A|DNA|hAT-Tip100	ENSG00000164440	TXLNB	taxilin beta	protein-coding	1.11e-07	5.43
Diff_peak_12hrs_187	chr9	125606262	125606425	+	intron (NM_001006618, intron 4 of 7)	ENSG00000119487	MAPKAP1	mitogen-activated protein kinase associated protein 1	protein-coding	1.21e-07	5.57
Diff_peak_12hrs_189	chr1	84670255	84670402	+	MIR3|SINE|MIR	ENSG00000117155	SSX2IP	SSX family member 2 interacting protein	protein-coding	1.25e-07	4.93
Diff_peak_12hrs_191	chr3	7553900	7554048	+	intron (NM_181874, intron 7 of 10)	ENSG00000236202	GRM7-AS1	GRM7 antisense RNA 1	ncRNA	1.34e-07	5.35
Diff_peak_12hrs_193	chr9	5791620	5791776	+	intron (NM_024896, intron 13 of 14)	ENSG00000099219	ERMP1	endoplasmic reticulum metallopeptidase 1	protein-coding	1.44e-07	5.32
Diff_peak_12hrs_194	chr13	46618631	46618792	+	intron (NM_001164211, intron 1 of 19)	ENSG00000136141	LRCH1	leucine rich repeats and calponin homology domain containing 1	protein-coding	1.44e-07	4.94
Diff_peak_12hrs_195	chr18	76493701	76493852	+	non-coding (NR_136504, exon 2 of 2)	ENSG00000101493	ZNF516	zinc finger protein 516	protein-coding	1.74e-07	5.33
Diff_peak_12hrs_196	chr1	202248795	202248952	+	intron (NM_001017404, intron 4 of 15)	ENSG00000133067	LGR6	leucine rich repeat containing G protein-coupled receptor 6	protein-coding	1.74e-07	5.37
Diff_peak_12hrs_199	chr9	85651070	85651223	+	intron (NM_001330701, intron 11 of 25)	ENSG00000135049	AGTPBP1	ATP/GTP binding protein 1	protein-coding	1.82e-07	5.31
Diff_peak_12hrs_200	chr1	84139656	84139813	+	L1MD|LINE|L1	ENSG00000142875	PRKACB	protein kinase cAMP-activated catalytic subunit beta	protein-coding	2.03e-07	5.4
Diff_peak_12hrs_203	chr18	79314373	79314539	+	intron (NM_198531, intron 15 of 29)	ENSG00000131196	NFATC1	nuclear factor of activated T-cells 1	protein-coding	2.61e-07	5.3
Diff_peak_12hrs_204	chr4	78660669	78660826	+	Tigger7|DNA|TcMar-Tigger		LINC01094	long intergenic non-protein coding RNA 1094	ncRNA	2.82e-07	5.44
Diff_peak_12hrs_209	chr7	133025416	133025581	+	AluSc8|SINE|Alu		MIR3654	microRNA 3654	ncRNA	4.81e-07	5.37
Diff_peak_12hrs_210	chr8	11521440	11521591	+	AluJb|SINE|Alu	ENSG00000136573	BLK	BLK proto-oncogene, Src family tyrosine kinase	protein-coding	5.48e-07	5.28
Diff_peak_12hrs_221	chr4	61498241	61498408	+	AluYf1|SINE|Alu	ENSG00000150471	ADGRL3	adhesion G protein-coupled receptor L3	protein-coding	1.63e-06	4.91
Diff_peak_12hrs_222	chr12	108992972	108993127	+	AluSx|SINE|Alu	ENSG00000166111	SVOP	SV2 related protein	protein-coding	1.63e-06	5.12
Diff_peak_12hrs_223	chr6	29252987	29253146	+	L1P4|LINE|L1	ENSG00000232505	LOC101929006	uncharacterized LOC101929006	ncRNA	2.01e-06	4.94
Diff_peak_12hrs_224	chr1	70430280	70430427	+	exon (NM_001190463, exon 6 of 11)	ENSG00000116761	CTH	cystathionine gamma-lyase	protein-coding	2.27e-06	4.92
Diff_peak_12hrs_225	chr6	51996394	51996549	+	intron (NM_138694, intron 35 of 66)	ENSG00000170927	PKHD1	polycystic kidney and hepatic disease 1 (autosomal recessive)	protein-coding	2.27e-06	5
Diff_peak_12hrs_226	chr3	72830524	72830683	+	intron (NM_018130, intron 5 of 10)	ENSG00000144736	SHQ1	SHQ1, H/ACA ribonucleoprotein assembly factor	protein-coding	2.27e-06	4.89
Diff_peak_12hrs_228	chr10	76494384	76494554	+	L1MEc|LINE|L1	ENSG00000236467	KCNMA1-AS1	KCNMA1 antisense RNA 1	ncRNA	2.88e-06	4.96
Diff_peak_12hrs_230	chr22	43727260	43727411	+	AluJr|SINE|Alu	ENSG00000186976	EFCAB6	EF-hand calcium binding domain 6	protein-coding	3.99e-06	4.92
Diff_peak_12hrs_233	chr13	41759353	41759513	+	L1MEf|LINE|L1	ENSG00000102763	MIR5006	microRNA 5006	ncRNA	6.53e-06	4.88
Diff_peak_12hrs_234	chr6	161002040	161002210	+	intron (NR_120425, intron 1 of 27)	ENSG00000085511	MAP3K4	mitogen-activated protein kinase kinase kinase 4	protein-coding	7e-06	4.86
Diff_peak_12hrs_237	chr3	8276624	8276772	+	intron (NR_033378, intron 3 of 3)	ENSG00000227110	LMCD1-AS1	LMCD1 antisense RNA 1 (head to head)	ncRNA	1.44e-05	4.74
Diff_peak_12hrs_239	chr4	41194850	41195010	+	intron (NM_001166050, intron 1 of 17)	ENSG00000163697	APBB2	amyloid beta precursor protein binding family B member 2	protein-coding	2.4e-05	4.62
Diff_peak_12hrs_240	chr8	47793217	47793386	+	intron (NM_001081640, intron 74 of 84)	ENSG00000221869	CEBPD	CCAAT/enhancer binding protein delta	protein-coding	2.56e-05	4.57
Diff_peak_12hrs_242	chr2	165505549	165505700	+	intron (NM_001172173, intron 2 of 6)	ENSG00000178662	CSRNP3	cysteine and serine rich nuclear protein 3	protein-coding	3.56e-05	4.64
Diff_peak_12hrs_243	chr12	65237102	65237267	+	Charlie1a|DNA|hAT-Charlie	ENSG00000174099	MSRB3	methionine sulfoxide reductase B3	protein-coding	5.38e-05	4.27
Diff_peak_12hrs_246	chr8	8834720	8834889	+	MER119|DNA|hAT-Charlie	ENSG00000147324	MFHAS1	malignant fibrous histiocytoma amplified sequence 1	protein-coding	0.000213	4.42
Diff_peak_12hrs_248	chr12	116948525	116948680	+	intron (NM_153348, intron 3 of 10)	ENSG00000174989	FBXW8	F-box and WD repeat domain containing 8	protein-coding	0.000277	3.97
Diff_peak_12hrs_249	chr10	12525158	12525311	+	L1MEf|LINE|L1	ENSG00000263584	MIR4480	microRNA 4480	ncRNA	0.000286	4.08
Diff_peak_12hrs_250	chr21	14155060	14155221	+	tRNA-Arg-AGA|tRNA|tRNA	ENSG00000188992	LIPI	lipase I	protein-coding	0.000325	4.17
Diff_peak_12hrs_251	chrX	149693556	149693709	+	L1MB7|LINE|L1	ENSG00000185247	MAGEA11	MAGE family member A11	protein-coding	0.000421	4.16
Diff_peak_12hrs_254	chr15	29367941	29368095	+	L1M4|LINE|L1	ENSG00000185115	NSMCE3	NSE3 homolog, SMC5-SMC6 complex component	protein-coding	0.000651	4.15
Diff_peak_12hrs_256	chr3	55000559	55000715	+	intron (NM_018398, intron 31 of 37)	ENSG00000144771	LRTM1	leucine rich repeats and transmembrane domains 1	protein-coding	0.00212	3.43
Diff_peak_12hrs_258	chr3	13638282	13638667	+	TTS (NM_001004019)	ENSG00000224514	LINC00620	long intergenic non-protein coding RNA 620	ncRNA	0.00234	3.38
Diff_peak_12hrs_259	chr8	90957848	90958012	+	TTS (NM_001190972)	ENSG00000253250	C8orf88	chromosome 8 open reading frame 88	protein-coding	0.00245	3.8
Diff_peak_12hrs_261	chr7	71180122	71180279	+	AluSx|SINE|Alu	ENSG00000185274	WBSCR17	Williams-Beuren syndrome chromosome region 17	protein-coding	0.00258	3.92
Diff_peak_12hrs_265	chr14	49862559	49862837	+	non-coding (NR_027260, exon 1 of 1)	ENSG00000274012	RN7SL2	RNA, 7SL, cytoplasmic 2	ncRNA	0.005	3.92
Diff_peak_12hrs_268	chr9	81711802	81712377	+	intron (NR_109772, intron 1 of 3)	ENSG00000233926	LOC101927502	uncharacterized LOC101927502	ncRNA	0.0111	3.47
Diff_peak_12hrs_270	chr6	69157438	69158182	+	intron (NM_001704, intron 17 of 31)	ENSG00000135298	ADGRB3	adhesion G protein-coupled receptor B3	protein-coding	0.0126	3.39
Diff_peak_12hrs_271	chr11	24601554	24602089	+	intron (NM_001252008, intron 1 of 11)	ENSG00000187398	LUZP2	leucine zipper protein 2	protein-coding	0.0133	3.14
Diff_peak_12hrs_274	chr8	17882947	17883453	+	(TATATAT)n|Simple_repeat|Simple_repeat	ENSG00000104760	FGL1	fibrinogen like 1	protein-coding	0.0207	-2.12
Diff_peak_12hrs_277	chr1	173943999	173944172	+	AluJr4|SINE|Alu	ENSG00000117601	SERPINC1	serpin family C member 1	protein-coding	0.0249	3.29
Diff_peak_12hrs_280	chr19	45717354	45717691	+	intron (NM_001329633, intron 1 of 1)	ENSG00000177051	FBXO46	F-box protein 46	protein-coding	0.0315	-3.34
Diff_peak_12hrs_283	chr8	134712552	134713203	+	non-coding (NR_110323, exon 1 of 17)	ENSG00000066827	ZFAT	zinc finger and AT-hook domain containing	protein-coding	0.0358	-2.2
Diff_peak_12hrs_287	chr20	50086462	50087082	+	intron (NM_001257394, intron 1 of 2)	ENSG00000244687	UBE2V1	ubiquitin conjugating enzyme E2 V1	protein-coding	0.0363	-2.84
Diff_peak_12hrs_288	chr2	200944760	200944972	+	Charlie10|DNA|hAT-Charlie	ENSG00000115942	ORC2	origin recognition complex subunit 2	protein-coding	0.0367	-3.45
Diff_peak_12hrs_290	chr5	43483455	43484010	+	CpG	ENSG00000151881	TMEM267	transmembrane protein 267	protein-coding	0.0435	-1.92

## Sheet: Intragenic 24hrs
Peak.ID	Chr	Start	End	Strand	Detailed.Annotation	Nearest.Ensembl	Gene.name	Gene.Description	Gene.BioType	FDR	Fold.Change
Diff_peak_24hrs_2	chr13	51654661	51654838	+	intron (NM_052950, intron 1 of 11)	ENSG00000139668	WDFY2	WD repeat and FYVE domain containing 2	protein-coding	1.12e-07	6.75
Diff_peak_24hrs_3	chr18	57544910	57545079	+	3' UTR (NM_000140, exon 11 of 11)	ENSG00000066926	FECH	ferrochelatase	protein-coding	3.53e-06	6.1
Diff_peak_24hrs_4	chr8	25932844	25933012	+	intron (NM_022659, intron 6 of 15)	ENSG00000221818	EBF2	early B-cell factor 2	protein-coding	1.31e-05	5.7
Diff_peak_24hrs_5	chr6	125886725	125886894	+	intron (NM_001122842, intron 8 of 15)	ENSG00000111912	NCOA7	nuclear receptor coactivator 7	protein-coding	1.31e-05	5.72
Diff_peak_24hrs_6	chr5	110447581	110447748	+	L1M6|LINE|L1	ENSG00000221436	MIR548F3	microRNA 548f-3	ncRNA	1.55e-05	5.42
Diff_peak_24hrs_8	chr1	84670255	84670418	+	MIR3|SINE|MIR	ENSG00000117155	SSX2IP	SSX family member 2 interacting protein	protein-coding	0.000145	5.23
Diff_peak_24hrs_11	chr1	205881188	205881353	+	L1MA5A|LINE|L1		LOC284581	uncharacterized LOC284581	ncRNA	0.00231	4.57
Diff_peak_24hrs_13	chr3	8276624	8276792	+	intron (NR_033378, intron 3 of 3)	ENSG00000227110	LMCD1-AS1	LMCD1 antisense RNA 1 (head to head)	ncRNA	0.00394	4.57
Diff_peak_24hrs_15	chr6	89097372	89097531	+	3' UTR (NM_080743, exon 5 of 5)	ENSG00000146278	PNRC1	proline rich nuclear receptor coactivator 1	protein-coding	0.00435	4.59
Diff_peak_24hrs_17	chr4	174261443	174261612	+	intron (NM_012180, intron 2 of 5)	ENSG00000164118	CEP44	centrosomal protein 44	protein-coding	0.00584	4.38
Diff_peak_24hrs_19	chr21	38613194	38613367	+	intron (NM_001243432, intron 1 of 11)	ENSG00000157554	ERG	ERG, ETS transcription factor	protein-coding	0.00623	4.35
Diff_peak_24hrs_20	chr13	102283622	102283793	+	intron (NM_001321938, intron 2 of 6)	ENSG00000102466	FGF14	fibroblast growth factor 14	protein-coding	0.00624	4.43
Diff_peak_24hrs_23	chr12	43402349	43402522	+	intron (NM_025003, intron 28 of 38)	ENSG00000173157	ADAMTS20	ADAM metallopeptidase with thrombospondin type 1 motif 20	protein-coding	0.00728	4.32
Diff_peak_24hrs_24	chr15	71986821	71986978	+	Tigger3b|DNA|TcMar-Tigger	ENSG00000166192	SENP8	SUMO/sentrin peptidase family member, NEDD8 specific	protein-coding	0.00751	4.38
Diff_peak_24hrs_25	chr2	140794995	140795162	+	intron (NM_018557, intron 32 of 90)	ENSG00000283506	MIR7157	microRNA 7157	ncRNA	0.00842	4.23
Diff_peak_24hrs_27	chr2	143189818	143189976	+	(TATTTT)n|Simple_repeat|Simple_repeat	ENSG00000075884	ARHGAP15	Rho GTPase activating protein 15	protein-coding	0.00842	4.3
Diff_peak_24hrs_32	chr1	243833748	243833917	+	AluJr4|SINE|Alu	ENSG00000117020	AKT3	AKT serine/threonine kinase 3	protein-coding	0.00842	4.19
Diff_peak_24hrs_33	chr10	69347049	69347501	+	AluSx1|SINE|Alu	ENSG00000156515	HK1	hexokinase 1	protein-coding	0.00842	-6.03
Diff_peak_24hrs_36	chr16	72409887	72410054	+	L2a|LINE|L2	ENSG00000118557	PMFBP1	polyamine modulated factor 1 binding protein 1	protein-coding	0.00842	4.34
Diff_peak_24hrs_40	chr6	147354471	147354634	+	intron (NM_001127715, intron 22 of 27)		STXBP5-AS1	STXBP5 antisense RNA 1	ncRNA	0.00851	4.22
Diff_peak_24hrs_41	chr8	58825430	58825597	+	intron (NM_014729, intron 6 of 8)	ENSG00000035681	NSMAF	neutral sphingomyelinase activation associated factor	protein-coding	0.00862	4.18
Diff_peak_24hrs_43	chr5	91140476	91140623	+	intron (NM_032119, intron 87 of 89)	ENSG00000248323	LUCAT1	lung cancer associated transcript 1 (non-protein coding)	ncRNA	0.00888	4.2
Diff_peak_24hrs_44	chr2	211441538	211441705	+	LTR88b|LTR|Gypsy?	ENSG00000280837	CPS1-IT1	CPS1 intronic transcript 1	ncRNA	0.00907	4.17
Diff_peak_24hrs_46	chr3	118613403	118613573	+	L1PB1|LINE|L1		LOC101926968	uncharacterized LOC101926968	ncRNA	0.00907	4.14
Diff_peak_24hrs_47	chr1	161715142	161715305	+	TTS (NM_001184866)	ENSG00000162746	FCRLB	Fc receptor like B	protein-coding	0.00909	4.23
Diff_peak_24hrs_52	chr5	128434406	128434734	+	intron (NM_001999, intron 7 of 64)	ENSG00000138829	FBN2	fibrillin 2	protein-coding	0.00909	-5.75
Diff_peak_24hrs_54	chr6	75451205	75451371	+	(TTATAT)n|Simple_repeat|Simple_repeat	ENSG00000263533	MIR4463	microRNA 4463	ncRNA	0.00944	4.12
Diff_peak_24hrs_58	chr1	178850431	178850601	+	3' UTR (NM_004673, exon 6 of 6)	ENSG00000116194	ANGPTL1	angiopoietin like 1	protein-coding	0.00982	4.05
Diff_peak_24hrs_65	chr14	35047845	35048004	+	intron (NM_173607, intron 1 of 4)	ENSG00000151327	FAM177A1	family with sequence similarity 177 member A1	protein-coding	0.0106	4.05
Diff_peak_24hrs_66	chr9	37756290	37756455	+	intron (NR_104612, intron 1 of 8)	ENSG00000165275	TRMT10B	tRNA methyltransferase 10B	protein-coding	0.0115	4.06
Diff_peak_24hrs_68	chr7	82281939	82282106	+	AluSz|SINE|Alu	ENSG00000153956	CACNA2D1	calcium voltage-gated channel auxiliary subunit alpha2delta 1	protein-coding	0.0115	3.98
Diff_peak_24hrs_70	chr7	78185185	78185356	+	MER33|DNA|hAT-Charlie	ENSG00000231322	RPL13AP17	ribosomal protein L13a pseudogene 17	pseudo	0.0116	3.99
Diff_peak_24hrs_71	chr2	132973467	132973637	+	intron (NM_207481, intron 7 of 17)	ENSG00000233729	LOC101928185	uncharacterized LOC101928185	ncRNA	0.0116	4.03
Diff_peak_24hrs_72	chr2	1880195	1880366	+	intron (NM_001329851, intron 18 of 23)	ENSG00000130508	PXDN	peroxidasin	protein-coding	0.0116	4.01
Diff_peak_24hrs_73	chr15	89092444	89092604	+	L1ME4b|LINE|L1	ENSG00000140526	ABHD2	abhydrolase domain containing 2	protein-coding	0.0117	4.05
Diff_peak_24hrs_74	chr4	186466541	186466704	+	intron (NR_033901, intron 1 of 6)	ENSG00000251165	F11-AS1	F11 antisense RNA 1	ncRNA	0.0117	3.99
Diff_peak_24hrs_77	chr14	81374620	81374788	+	L1ME3B|LINE|L1	ENSG00000140022	STON2	stonin 2	protein-coding	0.0117	4.02
Diff_peak_24hrs_80	chr15	28091186	28091359	+	L1MDa|LINE|L1	ENSG00000104044	OCA2	OCA2 melanosomal transmembrane protein	protein-coding	0.0117	4.02
Diff_peak_24hrs_81	chr2	143350061	143350228	+	intron (NM_018460, intron 6 of 13)	ENSG00000075884	ARHGAP15	Rho GTPase activating protein 15	protein-coding	0.0117	3.96
Diff_peak_24hrs_85	chr16	3228484	3228645	+	AluSx|SINE|Alu	ENSG00000010539	ZNF200	zinc finger protein 200	protein-coding	0.0117	3.97
Diff_peak_24hrs_100	chr11	13431616	13431777	+	U2|snRNA|snRNA	ENSG00000148925	BTBD10	BTB domain containing 10	protein-coding	0.0118	3.92
Diff_peak_24hrs_87	chr5	90204581	90204745	+	L1MB3|LINE|L1		LINC01339	long intergenic non-protein coding RNA 1339	ncRNA	0.0118	4
Diff_peak_24hrs_89	chrX	110112036	110112203	+	AluSc5|SINE|Alu	ENSG00000265584	MIR3978	microRNA 3978	ncRNA	0.0118	3.94
Diff_peak_24hrs_92	chr1	196979997	196980154	+	Tigger3b|DNA|TcMar-Tigger	ENSG00000134389	CFHR5	complement factor H related 5	protein-coding	0.0118	3.96
Diff_peak_24hrs_94	chr15	60588240	60588400	+	intron (NM_134260, intron 1 of 11)	ENSG00000069667	RORA	RAR related orphan receptor A	protein-coding	0.0118	3.93
Diff_peak_24hrs_98	chr1	51431173	51431325	+	intron (NM_001981, intron 12 of 24)	ENSG00000085832	EPS15	epidermal growth factor receptor pathway substrate 15	protein-coding	0.0118	3.93
Diff_peak_24hrs_99	chr8	132125717	132125886	+	3' UTR (NM_001204824, exon 15 of 15)	ENSG00000132297	HHLA1	HERV-H LTR-associating 1	protein-coding	0.0118	3.93
Diff_peak_24hrs_105	chr7	103613299	103613462	+	intron (NM_173054, intron 20 of 63)	ENSG00000170615	SLC26A5	solute carrier family 26 member 5	protein-coding	0.0123	3.91
Diff_peak_24hrs_107	chr15	27523272	27523435	+	intron (NM_033223, intron 7 of 9)	ENSG00000228740	GABRG3-AS1	GABRG3 antisense RNA 1	ncRNA	0.0124	3.95
Diff_peak_24hrs_108	chr4	129760754	129760920	+	AluJo|SINE|Alu	ENSG00000246876	LOC101927282	uncharacterized LOC101927282	ncRNA	0.0124	3.89
Diff_peak_24hrs_111	chr18	72818533	72818700	+	intron (NM_001201465, intron 4 of 10)	ENSG00000263750	MIR548AV	microRNA 548av	ncRNA	0.0124	3.87
Diff_peak_24hrs_114	chr2	212250753	212250914	+	intron (NM_001042599, intron 1 of 26)	ENSG00000221782	MIR548F2	microRNA 548f-2	ncRNA	0.0125	3.89
Diff_peak_24hrs_115	chr1	50114020	50114169	+	intron (NM_001324217, intron 1 of 3)	ENSG00000162374	ELAVL4	ELAV like RNA binding protein 4	protein-coding	0.0125	3.9
Diff_peak_24hrs_116	chr10	118192449	118192607	+	intron (NR_026940, intron 3 of 3)	ENSG00000107560	RAB11FIP2	RAB11 family interacting protein 2	protein-coding	0.0125	3.86
Diff_peak_24hrs_117	chr12	79374259	79374424	+	intron (NM_001135806, intron 8 of 9)	ENSG00000221788	MIR1252	microRNA 1252	ncRNA	0.0126	3.87
Diff_peak_24hrs_118	chr11	114556683	114556840	+	intron (NM_152315, intron 1 of 5)	ENSG00000095110	NXPE1	neurexophilin and PC-esterase domain family member 1	protein-coding	0.0126	3.91
Diff_peak_24hrs_119	chr19	28629726	28629895	+	L1MA5A|LINE|L1	ENSG00000266976	LOC102724908	uncharacterized LOC102724908	ncRNA	0.0126	3.88
Diff_peak_24hrs_120	chr1	22582971	22583133	+	intron (NM_001006943, intron 3 of 4)	ENSG00000070886	EPHA8	EPH receptor A8	protein-coding	0.0126	3.88
Diff_peak_24hrs_124	chr3	23860439	23860600	+	intron (NM_001202476, intron 2 of 4)	ENSG00000170142	UBE2E1	ubiquitin conjugating enzyme E2 E1	protein-coding	0.0126	3.87
Diff_peak_24hrs_126	chr5	79966291	79966444	+	L2a|LINE|L2	ENSG00000177034	MTX3	metaxin 3	protein-coding	0.0126	3.88
Diff_peak_24hrs_128	chr7	649477	649635	+	intron (NM_001164759, intron 4 of 10)		LOC101926963	uncharacterized LOC101926963	ncRNA	0.0128	3.89
Diff_peak_24hrs_132	chr18	31873773	31873937	+	intron (NM_014939, intron 13 of 28)	ENSG00000153339	TRAPPC8	trafficking protein particle complex 8	protein-coding	0.0128	3.88
Diff_peak_24hrs_135	chr6	129414741	129414907	+	HAL1|LINE|L1	ENSG00000146376	ARHGAP18	Rho GTPase activating protein 18	protein-coding	0.0128	3.85
Diff_peak_24hrs_136	chr6	47711874	47712036	+	intron (NM_153838, intron 4 of 9)	ENSG00000153294	ADGRF4	adhesion G protein-coupled receptor F4	protein-coding	0.0128	3.87
Diff_peak_24hrs_137	chr5	55898663	55898820	+	intron (NM_001242639, intron 8 of 15)	ENSG00000164509	IL31RA	interleukin 31 receptor A	protein-coding	0.0128	3.83
Diff_peak_24hrs_138	chrX	24706827	24706994	+	L1MC4a|LINE|L1	ENSG00000101868	POLA1	DNA polymerase alpha 1, catalytic subunit	protein-coding	0.0128	3.88
Diff_peak_24hrs_139	chr2	34054323	34054488	+	L1M1|LINE|L1	ENSG00000237790	LINC01318	long intergenic non-protein coding RNA 1318	ncRNA	0.0128	3.86
Diff_peak_24hrs_140	chr13	33829142	33829302	+	intron (NM_181558, intron 4 of 8)	ENSG00000133119	RFC3	replication factor C subunit 3	protein-coding	0.0128	3.87
Diff_peak_24hrs_141	chr7	29850204	29850360	+	intron (NM_001080529, intron 2 of 8)	ENSG00000122574	WIPF3	WAS/WASL interacting protein family member 3	protein-coding	0.0128	3.85
Diff_peak_24hrs_142	chrX	45067393	45067562	+	intron (NM_021140, intron 16 of 28)	ENSG00000147113	CXorf36	chromosome X open reading frame 36	protein-coding	0.0128	3.87
Diff_peak_24hrs_143	chr1	41602715	41602883	+	L1M3|LINE|L1	ENSG00000127129	EDN2	endothelin 2	protein-coding	0.0128	3.83
Diff_peak_24hrs_146	chr1	67000375	67000530	+	3' UTR (NM_015139, exon 12 of 12)	ENSG00000116704	SLC35D1	solute carrier family 35 member D1	protein-coding	0.0129	3.81
Diff_peak_24hrs_148	chr5	11096035	11096197	+	L1MEc|LINE|L1	ENSG00000112977	DAP	death associated protein	protein-coding	0.0129	3.86
Diff_peak_24hrs_149	chr11	24601554	24601717	+	intron (NM_001252008, intron 1 of 11)	ENSG00000187398	LUZP2	leucine zipper protein 2	protein-coding	0.0129	3.84
Diff_peak_24hrs_151	chrX	104861843	104862012	+	intron (NM_017416, intron 2 of 10)	ENSG00000189108	IL1RAPL2	interleukin 1 receptor accessory protein like 2	protein-coding	0.013	3.85
Diff_peak_24hrs_152	chr21	18725568	18725724	+	L1MA4A|LINE|L1		MIR548XHG	MIR548X host gene	ncRNA	0.013	3.87
Diff_peak_24hrs_157	chr5	80872822	80872981	+	intron (NM_002439, intron 22 of 23)	ENSG00000113319	RASGRF2	Ras protein specific guanine nucleotide releasing factor 2	protein-coding	0.013	3.85
Diff_peak_24hrs_158	chr22	23787359	23787539	+	intron (NM_001317946, intron 1 of 8).2	ENSG00000099956	SMARCB1	SWI/SNF related, matrix associated, actin dependent regulator of chromatin, subfamily b, member 1	protein-coding	0.0131	-5.06
Diff_peak_24hrs_159	chr9	76499535	76499687	+	L1MB7|LINE|L1	ENSG00000187210	GCNT1	glucosaminyl (N-acetyl) transferase 1, core 2	protein-coding	0.0131	3.86
Diff_peak_24hrs_160	chr2	67242762	67242926	+	intron (NR_110568, intron 2 of 3)	ENSG00000236780	LINC01829	long intergenic non-protein coding RNA 1829	ncRNA	0.0131	3.86
Diff_peak_24hrs_162	chr10	87897763	87897909	+	L1PA6|LINE|L1	ENSG00000171862	PTEN	phosphatase and tensin homolog	protein-coding	0.0131	3.85
Diff_peak_24hrs_164	chr11	99894683	99894840	+	L1M6|LINE|L1	ENSG00000149972	CNTN5	contactin 5	protein-coding	0.0131	3.82
Diff_peak_24hrs_165	chr5	110482267	110482424	+	AluSq2|SINE|Alu	ENSG00000221436	MIR548F3	microRNA 548f-3	ncRNA	0.0131	3.84
Diff_peak_24hrs_167	chrX	29527073	29527218	+	L1MC4a|LINE|L1	ENSG00000264090	MIR4666B	microRNA 4666b	ncRNA	0.0131	3.81
Diff_peak_24hrs_168	chr17	58441553	58441709	+	MLT1J-int|LTR|ERVL-MaLR	ENSG00000108375	RNF43	ring finger protein 43	protein-coding	0.0131	3.82
Diff_peak_24hrs_169	chr8	50627158	50627322	+	L1MD|LINE|L1	ENSG00000147481	SNTG1	syntrophin gamma 1	protein-coding	0.0131	3.82
Diff_peak_24hrs_171	chr12	132041808	132041955	+	L1M5|LINE|L1	ENSG00000208892	SNORA49	small nucleolar RNA, H/ACA box 49	snoRNA	0.0133	3.79
Diff_peak_24hrs_172	chr14	32484182	32485120	+	intron (NM_004274, intron 2 of 13)	ENSG00000151320	AKAP6	A-kinase anchoring protein 6	protein-coding	0.0133	-2.57
Diff_peak_24hrs_174	chrX	154299998	154300169	+	AluSg|SINE|Alu	ENSG00000007350	TKTL1	transketolase like 1	protein-coding	0.0133	3.77
Diff_peak_24hrs_178	chr17	80802605	80802770	+	non-coding (NR_110852, exon 4 of 4)	ENSG00000262833	LOC101928855	uncharacterized LOC101928855	ncRNA	0.0137	3.76
Diff_peak_24hrs_179	chr4	61827908	61828081	+	intron (NM_015236, intron 8 of 24)		ADGRL3-AS1	adhesion G protein-coupled receptor L3 antisense RNA 1	ncRNA	0.0137	3.77
Diff_peak_24hrs_180	chr12	128816435	128816590	+	intron (NM_145648, intron 1 of 7)	ENSG00000139370	SLC15A4	solute carrier family 15 member 4	protein-coding	0.0138	3.78
Diff_peak_24hrs_181	chr18	24258897	24259064	+	AluYc|SINE|Alu	ENSG00000141447	OSBPL1A	oxysterol binding protein like 1A	protein-coding	0.0138	3.78
Diff_peak_24hrs_182	chrX	151647496	151647649	+	intron (NM_173493, intron 8 of 15)	ENSG00000130032	PRRG3	proline rich and Gla domain 3	protein-coding	0.0138	3.82
Diff_peak_24hrs_183	chr7	50005686	50006012	+	(TG)n|Simple_repeat|Simple_repeat	ENSG00000042813	ZPBP	zona pellucida binding protein	protein-coding	0.0138	-5.28
Diff_peak_24hrs_184	chr5	84295176	84295332	+	intron (NM_005711, intron 1 of 10)	ENSG00000164176	EDIL3	EGF like repeats and discoidin domains 3	protein-coding	0.0138	3.78
Diff_peak_24hrs_190	chr1	225110602	225110763	+	L1M1|LINE|L1	ENSG00000185842	DNAH14	dynein axonemal heavy chain 14	protein-coding	0.014	3.76
Diff_peak_24hrs_191	chr9	68508410	68508577	+	MamTip1|DNA|hAT-Tip100	ENSG00000181778	TMEM252	transmembrane protein 252	protein-coding	0.014	3.81
Diff_peak_24hrs_193	chr12	112714910	112715063	+	L2c|LINE|L2	ENSG00000283507	MIR1302-1	microRNA 1302-1	ncRNA	0.014	3.78
Diff_peak_24hrs_195	chr15	66664710	66664861	+	L1ME1|LINE|L1	ENSG00000137834	SMAD6	SMAD family member 6	protein-coding	0.014	3.75
Diff_peak_24hrs_196	chrX	7168961	7169132	+	L1MB7|LINE|L1	ENSG00000130021	PUDP	pseudouridine 5'-phosphatase	protein-coding	0.014	3.76
Diff_peak_24hrs_197	chr13	96750603	96750771	+	intron (NM_153456, intron 1 of 1)		LINC00359	long intergenic non-protein coding RNA 359	ncRNA	0.014	3.76
Diff_peak_24hrs_198	chr6	169181091	169181243	+	L1PA6|LINE|L1	ENSG00000261039	LOC101929504	uncharacterized LOC101929504	ncRNA	0.0141	3.78
Diff_peak_24hrs_201	chr2	77853220	77853390	+	intron (NR_110288, intron 2 of 3)	ENSG00000233605	LINC01851	long intergenic non-protein coding RNA 1851	ncRNA	0.0144	3.81
Diff_peak_24hrs_205	chrX	66240748	66240918	+	L1MCa|LINE|L1	ENSG00000089472	HEPH	hephaestin	protein-coding	0.0144	3.78
Diff_peak_24hrs_206	chr13	58210639	58210807	+	TTS (NR_132367)	ENSG00000232954	LINC00374	long intergenic non-protein coding RNA 374	ncRNA	0.0144	3.79
Diff_peak_24hrs_209	chr22	29105536	29105697	+	intron (NM_032045, intron 3 of 9)	ENSG00000183762	KREMEN1	kringle containing transmembrane protein 1	protein-coding	0.0144	3.74
Diff_peak_24hrs_210	chr8	3200167	3200328	+	intron (NM_033225, intron 32 of 69)	ENSG00000254319	LOC101927815	uncharacterized LOC101927815	ncRNA	0.0144	3.74
Diff_peak_24hrs_212	chr2	63375684	63375847	+	intron (NM_015910, intron 12 of 17)	ENSG00000143951	WDPCP	WD repeat containing planar cell polarity effector	protein-coding	0.0144	3.79
Diff_peak_24hrs_213	chr14	45109477	45109637	+	intron (NM_017922, intron 7 of 13)	ENSG00000239043	SNORD127	small nucleolar RNA, C/D box 127	snoRNA	0.0145	3.74
Diff_peak_24hrs_215	chr7	15639399	15639566	+	L1PA17|LINE|L1	ENSG00000237070	LOC105375166	uncharacterized LOC105375166	ncRNA	0.0146	3.75
Diff_peak_24hrs_217	chr3	119224729	119224903	+	L1MB1|LINE|L1	ENSG00000240254	B4GALT4-AS1	B4GALT4 antisense RNA 1	ncRNA	0.0148	3.73
Diff_peak_24hrs_220	chr20	14609939	14610085	+	intron (NR_104193, intron 1 of 4)	ENSG00000227927	MACROD2-IT1	MACROD2 intronic transcript 1	ncRNA	0.015	3.71
Diff_peak_24hrs_221	chr3	25229727	25229892	+	intron (NM_001290216, intron 4 of 10)	ENSG00000077092	RARB	retinoic acid receptor beta	protein-coding	0.015	3.75
Diff_peak_24hrs_223	chr4	146870559	146870728	+	L1MB7|LINE|L1	ENSG00000137473	TTC29	tetratricopeptide repeat domain 29	protein-coding	0.015	3.7
Diff_peak_24hrs_228	chr6	45392516	45392687	+	intron (NM_001015051, intron 2 of 7)	ENSG00000196284	SUPT3H	SPT3 homolog, SAGA and STAGA complex component	protein-coding	0.0151	3.76
Diff_peak_24hrs_230	chr1	246245963	246246116	+	intron (NM_001167740, intron 5 of 11)	ENSG00000185420	SMYD3	SET and MYND domain containing 3	protein-coding	0.0151	3.76
Diff_peak_24hrs_237	chr13	100281534	100281699	+	intron (NM_001127692, intron 11 of 22)	ENSG00000175198	PCCA	propionyl-CoA carboxylase alpha subunit	protein-coding	0.0152	3.72
Diff_peak_24hrs_246	chr15	86651970	86652140	+	intron (NM_152336, intron 22 of 24)	ENSG00000259636	LOC105370954	uncharacterized LOC105370954	ncRNA	0.0155	3.72
Diff_peak_24hrs_248	chr9	8597479	8597634	+	intron (NM_001040712, intron 3 of 29)	ENSG00000153707	PTPRD	protein tyrosine phosphatase, receptor type D	protein-coding	0.0157	3.69
Diff_peak_24hrs_249	chr10	87552358	87552518	+	exon (NM_004897, exon 5 of 5)	ENSG00000107789	MINPP1	multiple inositol-polyphosphate phosphatase 1	protein-coding	0.0157	3.69
Diff_peak_24hrs_250	chrX	111947986	111948154	+	L1M2|LINE|L1	ENSG00000204025	TRPC5OS	TRPC5 opposite strand	protein-coding	0.0157	3.73
Diff_peak_24hrs_252	chr1	92574827	92574978	+	intron (NM_005665, intron 16 of 17)	ENSG00000162676	GFI1	growth factor independent 1 transcriptional repressor	protein-coding	0.0157	3.72
Diff_peak_24hrs_254	chr17	60353744	60353900	+	intron (NM_032582, intron 1 of 33)	ENSG00000170832	USP32	ubiquitin specific peptidase 32	protein-coding	0.0158	3.68
Diff_peak_24hrs_256	chr9	74814958	74815119	+	HAL1|LINE|L1	ENSG00000119121	TRPM6	transient receptor potential cation channel subfamily M member 6	protein-coding	0.0158	3.7
Diff_peak_24hrs_257	chr10	60782628	60782790	+	intron (NM_001170406, intron 2 of 3)	ENSG00000170312	CDK1	cyclin dependent kinase 1	protein-coding	0.0158	3.71
Diff_peak_24hrs_259	chr9	36669327	36669490	+	intron (NR_046337, intron 15 of 17)	ENSG00000165304	MELK	maternal embryonic leucine zipper kinase	protein-coding	0.0158	3.7
Diff_peak_24hrs_261	chr7	74711116	74711275	+	intron (NM_001280800, intron 9 of 9)	ENSG00000232729	LOC101926943	uncharacterized LOC101926943	ncRNA	0.0158	3.7
Diff_peak_24hrs_262	chr5	111622603	111622768	+	intron (NR_040093, intron 1 of 6)	ENSG00000164211	STARD4	StAR related lipid transfer domain containing 4	protein-coding	0.0158	3.72
Diff_peak_24hrs_267	chr10	87815011	87815172	+	intron (NM_001321967, intron 1 of 9)	ENSG00000138138	ATAD1	ATPase family, AAA domain containing 1	protein-coding	0.0162	3.67
Diff_peak_24hrs_268	chr15	47690542	47690702	+	intron (NM_001198999, intron 4 of 19)	ENSG00000137872	SEMA6D	semaphorin 6D	protein-coding	0.0162	3.67
Diff_peak_24hrs_271	chr13	106495459	106495628	+	intron (NM_004093, intron 3 of 4)	ENSG00000125266	EFNB2	ephrin B2	protein-coding	0.0162	3.7
Diff_peak_24hrs_275	chr6	124321992	124322147	+	intron (NM_001040214, intron 2 of 6)	ENSG00000188580	NKAIN2	Sodium/potassium transporting ATPase interacting 2	protein-coding	0.0162	3.68
Diff_peak_24hrs_277	chr17	79965419	79965572	+	MIRb|SINE|MIR	ENSG00000167291	TBC1D16	TBC1 domain family member 16	protein-coding	0.0162	3.67
Diff_peak_24hrs_278	chr16	80385751	80385923	+	MIR3|SINE|MIR	ENSG00000168589	DYNLRB2	dynein light chain roadblock-type 2	protein-coding	0.0162	3.67
Diff_peak_24hrs_280	chr12	90945331	90945476	+	intron (NR_038868, intron 3 of 4)	ENSG00000197651	CCER1	coiled-coil glutamate rich protein 1	protein-coding	0.0162	3.65
Diff_peak_24hrs_282	chr2	25831706	25831869	+	L1MD2|LINE|L1	ENSG00000143970	ASXL2	additional sex combs like 2, transcriptional regulator	protein-coding	0.0162	3.68
Diff_peak_24hrs_283	chr10	51179304	51179465	+	intron (NM_001098512, intron 2 of 17)	ENSG00000185532	PRKG1	protein kinase, cGMP-dependent, type I	protein-coding	0.0162	3.66
Diff_peak_24hrs_285	chr5	76160172	76160338	+	L1MB8|LINE|L1	ENSG00000122012	SV2C	synaptic vesicle glycoprotein 2C	protein-coding	0.0162	3.7
Diff_peak_24hrs_288	chr4	121199144	121199311	+	intron (NM_001244764, intron 2 of 12)	ENSG00000050730	TNIP3	TNFAIP3 interacting protein 3	protein-coding	0.0162	3.67
Diff_peak_24hrs_289	chr3	55000559	55000725	+	intron (NM_018398, intron 31 of 37)	ENSG00000144771	LRTM1	leucine rich repeats and transmembrane domains 1	protein-coding	0.0162	3.68
Diff_peak_24hrs_291	chr6	149065215	149065376	+	intron (NM_005715, intron 7 of 7)		LOC105378047	uncharacterized LOC105378047	ncRNA	0.0162	3.68
Diff_peak_24hrs_292	chr3	13638282	13638452	+	TTS (NM_001004019)	ENSG00000224514	LINC00620	long intergenic non-protein coding RNA 620	ncRNA	0.0162	3.68
Diff_peak_24hrs_294	chr20	16361106	16361272	+	intron (NM_024704, intron 22 of 25)	ENSG00000089177	KIF16B	kinesin family member 16B	protein-coding	0.0162	3.68
Diff_peak_24hrs_297	chr12	65783921	65784082	+	intron (NR_026825, intron 1 of 1)	ENSG00000149948	HMGA2	high mobility group AT-hook 2	protein-coding	0.0162	3.65
Diff_peak_24hrs_300	chr13	52153687	52153845	+	intron (NM_152720, intron 4 of 15)	ENSG00000136098	NEK3	NIMA related kinase 3	protein-coding	0.0162	3.66
Diff_peak_24hrs_301	chr5	17481209	17481361	+	intron (NR_134270, intron 2 of 2)	ENSG00000249662	LOC102723526	uncharacterized LOC102723526	ncRNA	0.0162	3.7
Diff_peak_24hrs_303	chr11	134297375	134297547	+	L1MCa|LINE|L1	ENSG00000166105	GLB1L3	galactosidase beta 1 like 3	protein-coding	0.0162	3.66
Diff_peak_24hrs_308	chr10	12525158	12525321	+	L1MEf|LINE|L1	ENSG00000263584	MIR4480	microRNA 4480	ncRNA	0.0164	3.66
Diff_peak_24hrs_309	chr4	165936161	165936316	+	AluSx|SINE|Alu	ENSG00000038295	TLL1	tolloid like 1	protein-coding	0.0164	3.66
Diff_peak_24hrs_311	chr2	213125351	213125513	+	L1M5|LINE|L1	ENSG00000030419	IKZF2	IKAROS family zinc finger 2	protein-coding	0.0164	3.69
Diff_peak_24hrs_312	chr15	101413873	101414041	+	L1MDa|LINE|L1	ENSG00000140479	PCSK6	proprotein convertase subtilisin/kexin type 6	protein-coding	0.0164	3.68
Diff_peak_24hrs_313	chr12	92138990	92139152	+	intron (NR_132341, intron 1 of 4)	ENSG00000257242	LINC01619	long intergenic non-protein coding RNA 1619	ncRNA	0.0164	3.68
Diff_peak_24hrs_314	chr12	15386132	15386304	+	L1MEd|LINE|L1	ENSG00000151490	PTPRO	protein tyrosine phosphatase, receptor type O	protein-coding	0.0164	3.67
Diff_peak_24hrs_316	chr20	14518110	14518271	+	L1M2|LINE|L1	ENSG00000227927	MACROD2-IT1	MACROD2 intronic transcript 1	ncRNA	0.0164	3.67
Diff_peak_24hrs_318	chr8	120474830	120474984	+	intron (NM_022045, intron 11 of 21)	ENSG00000172172	MRPL13	mitochondrial ribosomal protein L13	protein-coding	0.0164	3.63
Diff_peak_24hrs_322	chr12	123019406	123019571	+	intron (NM_001300801, intron 2 of 24)	ENSG00000265526	MIR4304	microRNA 4304	ncRNA	0.0164	3.64
Diff_peak_24hrs_323	chr7	55147574	55147730	+	L1MB3|LINE|L1	ENSG00000146648	EGFR	epidermal growth factor receptor	protein-coding	0.0164	3.65
Diff_peak_24hrs_326	chr9	81712304	81712465	+	AluSq4|SINE|Alu	ENSG00000233926	LOC101927502	uncharacterized LOC101927502	ncRNA	0.0164	3.6
Diff_peak_24hrs_327	chr6	38340948	38341111	+	L1MC5|LINE|L1		BTBD9-AS1	BTBD9 antisense RNA 1	ncRNA	0.0165	3.64
Diff_peak_24hrs_329	chr2	28765915	28766078	+	Cheshire|DNA|hAT-Charlie	ENSG00000213639	PPP1CB	protein phosphatase 1 catalytic subunit beta	protein-coding	0.0165	3.65
Diff_peak_24hrs_330	chr9	83837590	83837743	+	intron (NM_017576, intron 17 of 17)	ENSG00000165113	GKAP1	G kinase anchoring protein 1	protein-coding	0.0165	3.62
Diff_peak_24hrs_331	chr9	37259592	37259739	+	MER45R|DNA|hAT-Tip100	ENSG00000147905	ZCCHC7	zinc finger CCHC-type containing 7	protein-coding	0.0166	3.66
Diff_peak_24hrs_332	chr2	214156453	214156601	+	AluJr|SINE|Alu	ENSG00000174453	VWC2L	von Willebrand factor C domain containing protein 2-like	protein-coding	0.0166	3.6
Diff_peak_24hrs_335	chr3	77221335	77221497	+	intron (NM_001128929, intron 1 of 24)	ENSG00000185008	ROBO2	roundabout guidance receptor 2	protein-coding	0.0167	3.65
Diff_peak_24hrs_336	chr3	7302253	7302419	+	intron (NM_181874, intron 3 of 10)	ENSG00000236202	GRM7-AS1	GRM7 antisense RNA 1	ncRNA	0.0167	3.65
Diff_peak_24hrs_339	chr14	85587290	85587948	+	intron (NM_001346143, intron 1 of 1)	ENSG00000185070	FLRT2	fibronectin leucine rich transmembrane protein 2	protein-coding	0.0168	-3.71
Diff_peak_24hrs_340	chr4	16615720	16615887	+	intron (NM_001130834, intron 2 of 8)	ENSG00000169744	LDB2	LIM domain binding 2	protein-coding	0.0168	3.63
Diff_peak_24hrs_343	chr17	8962373	8962527	+	intron (NM_001251855, intron 1 of 17)	ENSG00000141506	PIK3R5	phosphoinositide-3-kinase regulatory subunit 5	protein-coding	0.0168	3.66
Diff_peak_24hrs_344	chrX	101134363	101134533	+	L2|LINE|L2	ENSG00000102384	CENPI	centromere protein I	protein-coding	0.0168	3.63
Diff_peak_24hrs_347	chr3	156924028	156924177	+	L1MB7|LINE|L1	ENSG00000197980	LEKR1	leucine, glutamate and lysine rich 1	protein-coding	0.017	3.62
Diff_peak_24hrs_351	chr1	209684500	209684663	+	intron (NR_134510, intron 1 of 2)	ENSG00000117594	HSD11B1	hydroxysteroid 11-beta dehydrogenase 1	protein-coding	0.0171	3.65
Diff_peak_24hrs_352	chr3	39924296	39924461	+	L1MDa|LINE|L1	ENSG00000170011	MYRIP	myosin VIIA and Rab interacting protein	protein-coding	0.0171	3.65
Diff_peak_24hrs_353	chr13	38759476	38759636	+	intron (NM_207361, intron 2 of 23)	ENSG00000150893	FREM2	FRAS1 related extracellular matrix protein 2	protein-coding	0.0171	3.61
Diff_peak_24hrs_354	chr3	134543020	134543191	+	MER33|DNA|hAT-Charlie	ENSG00000182923	CEP63	centrosomal protein 63	protein-coding	0.0171	3.59
Diff_peak_24hrs_358	chr7	18421191	18421363	+	intron (NM_001321896, intron 1 of 12)	ENSG00000048052	HDAC9	histone deacetylase 9	protein-coding	0.0172	3.6
Diff_peak_24hrs_359	chr13	107714986	107715158	+	L1MA3|LINE|L1		FAM155A-IT1	FAM155A intronic transcript 1	ncRNA	0.0172	3.63
Diff_peak_24hrs_361	chr6	115975205	115975365	+	intron (NM_002031, intron 2 of 7)		TPI1P3	triosephosphate isomerase 1 pseudogene 3	pseudo	0.0172	3.61
Diff_peak_24hrs_362	chr13	94844050	94844206	+	intron (NR_110754, intron 2 of 4)		LOC101927284	uncharacterized LOC101927284	ncRNA	0.0172	3.62
Diff_peak_24hrs_364	chrX	32914793	32914950	+	MIR|SINE|MIR	ENSG00000198947	DMD	dystrophin	protein-coding	0.0172	3.56
Diff_peak_24hrs_365	chr2	121346074	121346244	+	intron (NM_001142274, intron 37 of 37)	ENSG00000115112	TFCP2L1	transcription factor CP2 like 1	protein-coding	0.0172	3.58
Diff_peak_24hrs_366	chr11	85736455	85736614	+	exon (NM_032943, exon 6 of 19)	ENSG00000137501	SYTL2	synaptotagmin like 2	protein-coding	0.0172	3.64
Diff_peak_24hrs_367	chr2	145020551	145020718	+	Kanga1|DNA|TcMar-Tc2	ENSG00000226674	TEX41	testis expressed 41 (non-protein coding)	ncRNA	0.0172	3.59
Diff_peak_24hrs_368	chr8	106014579	106014746	+	intron (NR_125797, intron 1 of 4)		ZFPM2-AS1	ZFPM2 antisense RNA 1	ncRNA	0.0172	3.61
Diff_peak_24hrs_369	chr12	44281243	44281403	+	intron (NM_032256, intron 5 of 7)	ENSG00000139173	TMEM117	transmembrane protein 117	protein-coding	0.0172	3.65
Diff_peak_24hrs_371	chr4	37997012	37997159	+	intron (NM_015173, intron 2 of 19)	ENSG00000250254	PTTG2	pituitary tumor-transforming 2	protein-coding	0.0172	3.62
Diff_peak_24hrs_375	chr9	116809687	116809846	+	intron (NM_014010, intron 11 of 21)	ENSG00000119401	TRIM32	tripartite motif containing 32	protein-coding	0.0174	3.57
Diff_peak_24hrs_379	chr15	42260056	42260209	+	AluJb|SINE|Alu	ENSG00000103978	TMEM87A	transmembrane protein 87A	protein-coding	0.0174	3.59
Diff_peak_24hrs_381	chr2	129249356	129249515	+	L1MEg|LINE|L1	ENSG00000204460	LINC01854	long intergenic non-protein coding RNA 1854	ncRNA	0.0175	3.58
Diff_peak_24hrs_384	chr6	129279112	129279275	+	intron (NM_001079823, intron 17 of 63)	ENSG00000196569	LAMA2	laminin subunit alpha 2	protein-coding	0.0177	3.6
Diff_peak_24hrs_385	chr3	159240906	159241070	+	intron (NM_001197100, intron 1 of 3)	ENSG00000151967	SCHIP1	schwannomin interacting protein 1	protein-coding	0.0177	3.62
Diff_peak_24hrs_386	chr2	43412742	43412909	+	intron (NR_144316, intron 28 of 36)	ENSG00000115970	THADA	THADA, armadillo repeat containing	protein-coding	0.0177	3.63
Diff_peak_24hrs_387	chrX	140736775	140736942	+	Charlie2a|DNA|hAT-Charlie	ENSG00000203930	LINC00632	long intergenic non-protein coding RNA 632	ncRNA	0.0177	3.6
Diff_peak_24hrs_388	chr12	65966774	65966943	+	TTS (NM_003483)	ENSG00000276878	MIR6074	microRNA 6074	ncRNA	0.0179	3.56
Diff_peak_24hrs_390	chr1	234079536	234079699	+	L1MB7|LINE|L1	ENSG00000183780	SLC35F3	solute carrier family 35 member F3	protein-coding	0.0179	3.61
Diff_peak_24hrs_392	chr12	93272992	93273160	+	AluSz6|SINE|Alu	ENSG00000258171	LOC102724933	uncharacterized LOC102724933	ncRNA	0.0179	3.56
Diff_peak_24hrs_393	chr5	5063005	5063162	+	intron (NR_026994, intron 4 of 6)	ENSG00000250529	LINC02121	long intergenic non-protein coding RNA 2121	ncRNA	0.0179	3.6
Diff_peak_24hrs_395	chr4	93656280	93656440	+	intron (NM_001510, intron 14 of 15)	ENSG00000172238	ATOH1	atonal bHLH transcription factor 1	protein-coding	0.0179	3.58
Diff_peak_24hrs_397	chr11	90807882	90808045	+	L1ME2|LINE|L1	ENSG00000221586	MIR1261	microRNA 1261	ncRNA	0.0179	3.58
Diff_peak_24hrs_402	chr13	97387101	97387254	+	intron (NM_144778, intron 8 of 8)	ENSG00000125249	RAP2A	RAP2A, member of RAS oncogene family	protein-coding	0.0183	3.6
Diff_peak_24hrs_404	chr1	151292150	151292307	+	TTS (NM_001304764)	ENSG00000143373	ZNF687	zinc finger protein 687	protein-coding	0.0183	3.58
Diff_peak_24hrs_406	chr6	158634374	158634531	+	3' UTR (NM_020823, exon 17 of 17)	ENSG00000146425	DYNLT1	dynein light chain Tctex-type 1	protein-coding	0.0183	3.55
Diff_peak_24hrs_409	chr13	101794892	101795047	+	intron (NM_004115, intron 3 of 4)	ENSG00000102466	FGF14	fibroblast growth factor 14	protein-coding	0.0183	3.57
Diff_peak_24hrs_410	chrX	31407941	31408104	+	intron (NM_004012, intron 32 of 50)	ENSG00000198947	DMD	dystrophin	protein-coding	0.0183	3.57
Diff_peak_24hrs_411	chr1	50904864	50905017	+	L1PA5|LINE|L1	ENSG00000185104	FAF1	Fas associated factor 1	protein-coding	0.0183	3.61
Diff_peak_24hrs_413	chr14	29846012	29846159	+	intron (NM_001330069, intron 1 of 18)	ENSG00000184304	PRKD1	protein kinase D1	protein-coding	0.0183	3.57
Diff_peak_24hrs_422	chr4	157353933	157354101	+	intron (NM_001083620, intron 12 of 15)	ENSG00000120251	GRIA2	glutamate ionotropic receptor AMPA type subunit 2	protein-coding	0.0187	3.55
Diff_peak_24hrs_423	chr5	176633413	176633576	+	AluJr|SINE|Alu	ENSG00000175766	EIF4E1B	eukaryotic translation initiation factor 4E family member 1B	protein-coding	0.0187	3.56
Diff_peak_24hrs_428	chr1	61955647	61955808	+	MIRb|SINE|MIR	ENSG00000263908	MIR3116-1	microRNA 3116-1	ncRNA	0.0188	3.57
Diff_peak_24hrs_432	chr12	117251363	117251518	+	intron (NM_001204218, intron 18 of 29)	ENSG00000089250	NOS1	nitric oxide synthase 1	protein-coding	0.0189	3.56
Diff_peak_24hrs_433	chr4	112368283	112368447	+	L1ME3D|LINE|L1	ENSG00000073331	ALPK1	alpha kinase 1	protein-coding	0.0189	3.56
Diff_peak_24hrs_435	chr3	68245381	68245534	+	X6A_LINE|LINE|CR1	ENSG00000183662	FAM19A1	family with sequence similarity 19 member A1, C-C motif chemokine like	protein-coding	0.0191	3.52
Diff_peak_24hrs_437	chr10	51173762	51173931	+	intron (NM_001098512, intron 2 of 17)	ENSG00000185532	PRKG1	protein kinase, cGMP-dependent, type I	protein-coding	0.0191	3.55
Diff_peak_24hrs_438	chr7	147576071	147576235	+	L2b|LINE|L2	ENSG00000230190	LOC105375556	uncharacterized LOC105375556	ncRNA	0.0191	3.55
Diff_peak_24hrs_439	chr8	20986426	20986580	+	L1MD1|LINE|L1	ENSG00000253199	LINC02153	long intergenic non-protein coding RNA 2153	ncRNA	0.0191	3.55
Diff_peak_24hrs_443	chr3	23911496	23911653	+	intron (NM_020345, intron 1 of 4)	ENSG00000174748	RPL15	ribosomal protein L15	protein-coding	0.0191	3.54
Diff_peak_24hrs_445	chr2	34242450	34242620	+	intron (NR_126403, intron 4 of 5)	ENSG00000237790	LINC01318	long intergenic non-protein coding RNA 1318	ncRNA	0.0191	3.58
Diff_peak_24hrs_446	chr1	113111806	113111971	+	AluSx3|SINE|Alu	ENSG00000198799	LRIG2	leucine rich repeats and immunoglobulin like domains 2	protein-coding	0.0191	3.54
Diff_peak_24hrs_447	chr2	222674667	222674824	+	L1MC5a|LINE|L1	ENSG00000124003	MOGAT1	monoacylglycerol O-acyltransferase 1	protein-coding	0.0191	3.56
Diff_peak_24hrs_449	chr1	66638800	66638959	+	intron (NM_032291, intron 4 of 24)	ENSG00000264720	MIR3117	microRNA 3117	ncRNA	0.0191	3.55
Diff_peak_24hrs_450	chr2	137216310	137216735	+	intron (NM_001316349, intron 7 of 27)	ENSG00000144229	THSD7B	thrombospondin type 1 domain containing 7B	protein-coding	0.0191	3.55
Diff_peak_24hrs_452	chr8	10217543	10217688	+	L1MC5|LINE|L1	ENSG00000175806	MSRA	methionine sulfoxide reductase A	protein-coding	0.0191	3.51
Diff_peak_24hrs_454	chr11	10283694	10283857	+	intron (NM_030962, intron 1 of 39)	ENSG00000133812	SBF2	SET binding factor 2	protein-coding	0.0191	3.53
Diff_peak_24hrs_457	chr1	29009128	29009293	+	L2c|LINE|L2	ENSG00000159023	EPB41	erythrocyte membrane protein band 4.1	protein-coding	0.0191	3.53
Diff_peak_24hrs_461	chr8	84473777	84473940	+	intron (NM_001100392, intron 2 of 9)	ENSG00000184672	RALYL	RALY RNA binding protein-like	protein-coding	0.0191	3.56
Diff_peak_24hrs_463	chr1	226161733	226161898	+	intron (NM_022735, intron 3 of 7)	ENSG00000182827	ACBD3	acyl-CoA binding domain containing 3	protein-coding	0.0193	3.51
Diff_peak_24hrs_468	chr2	149789639	149789790	+	intron (NR_110240, intron 2 of 2)	ENSG00000168288	MMADHC	methylmalonic aciduria and homocystinuria, cblD type	protein-coding	0.0194	3.53
Diff_peak_24hrs_469	chr20	10897647	10897808	+	intron (NR_109866, intron 1 of 6)	ENSG00000232900	LOC101929413	uncharacterized LOC101929413	ncRNA	0.0194	3.51
Diff_peak_24hrs_470	chr16	17353520	17353683	+	intron (NM_022166, intron 2 of 11)	ENSG00000103489	XYLT1	xylosyltransferase 1	protein-coding	0.0194	3.59
Diff_peak_24hrs_471	chr20	34036955	34037105	+	intron (NM_007367, intron 2 of 8)	ENSG00000264616	MIR4755	microRNA 4755	ncRNA	0.0194	3.5
Diff_peak_24hrs_474	chr2	173957594	173957749	+	intron (NM_001017371, intron 1 of 4)	ENSG00000172845	SP3	Sp3 transcription factor	protein-coding	0.0194	3.52
Diff_peak_24hrs_475	chr18	55626034	55626204	+	intron (NM_001243226, intron 2 of 20)	ENSG00000196628	TCF4	transcription factor 4	protein-coding	0.0194	3.51
Diff_peak_24hrs_476	chr2	61090260	61090413	+	intron (NM_001129993, intron 10 of 21)	ENSG00000162929	KIAA1841	KIAA1841	protein-coding	0.0194	3.52
Diff_peak_24hrs_479	chrX	136543937	136544104	+	intron (NM_016267, intron 2 of 4)	ENSG00000216060	MIR934	microRNA 934	ncRNA	0.0194	3.54
Diff_peak_24hrs_480	chr13	57704442	57704611	+	intron (NM_001040429, intron 3 of 3)	ENSG00000118946	PCDH17	protocadherin 17	protein-coding	0.0194	3.52
Diff_peak_24hrs_481	chr5	123364317	123364478	+	intron (NM_153223, intron 19 of 20)	ENSG00000168944	CEP120	centrosomal protein 120	protein-coding	0.0194	3.53
Diff_peak_24hrs_483	chr14	79757241	79757403	+	intron (NM_001105250, intron 5 of 6)	ENSG00000258766	DIO2-AS1	DIO2 antisense RNA 1	ncRNA	0.0196	3.5
Diff_peak_24hrs_484	chr12	102050312	102050462	+	AluJb|SINE|Alu	ENSG00000120860	WASHC3	WASH complex subunit 3	protein-coding	0.0196	3.5
Diff_peak_24hrs_486	chr7	86645708	86645873	+	intron (NM_000840, intron 1 of 5)	ENSG00000198822	GRM3	glutamate metabotropic receptor 3	protein-coding	0.0197	3.61
Diff_peak_24hrs_487	chr6	162626895	162627046	+	intron (NM_004562, intron 1 of 11)	ENSG00000112530	PACRG	PARK2 coregulated	protein-coding	0.0197	3.53
Diff_peak_24hrs_488	chr5	139853659	139853821	+	L1MA2|LINE|L1	ENSG00000146005	PSD2	pleckstrin and Sec7 domain containing 2	protein-coding	0.0199	3.5
Diff_peak_24hrs_489	chr5	151197667	151197826	+	L1ME4a|LINE|L1	ENSG00000198624	CCDC69	coiled-coil domain containing 69	protein-coding	0.0199	3.5
Diff_peak_24hrs_492	chr2	31026562	31026724	+	MIR3|SINE|MIR	ENSG00000158089	GALNT14	polypeptide N-acetylgalactosaminyltransferase 14	protein-coding	0.02	3.51
Diff_peak_24hrs_494	chr1	76387414	76387557	+	intron (NM_152996, intron 2 of 4)	ENSG00000184005	ST6GALNAC3	ST6 N-acetylgalactosaminide alpha-2,6-sialyltransferase 3	protein-coding	0.0202	3.47
Diff_peak_24hrs_500	chr14	32432048	32432209	+	intron (NM_004274, intron 1 of 13)	ENSG00000151320	AKAP6	A-kinase anchoring protein 6	protein-coding	0.0207	3.53
Diff_peak_24hrs_506	chr20	19915098	19915260	+	LTR16C|LTR|ERVL	ENSG00000132669	RIN2	Ras and Rab interactor 2	protein-coding	0.0208	3.49
Diff_peak_24hrs_513	chr6	29051082	29051235	+	L2a|LINE|L2	ENSG00000204704	OR2W1	olfactory receptor family 2 subfamily W member 1	protein-coding	0.021	3.46
Diff_peak_24hrs_519	chr4	11407967	11408138	+	intron (NM_005114, intron 1 of 1)	ENSG00000002587	HS3ST1	heparan sulfate-glucosamine 3-sulfotransferase 1	protein-coding	0.021	3.49
Diff_peak_24hrs_521	chr4	21008439	21008600	+	AluY|SINE|Alu	ENSG00000185774	KCNIP4	potassium voltage-gated channel interacting protein 4	protein-coding	0.021	3.52
Diff_peak_24hrs_522	chr7	117299860	117300014	+	intron (NR_024047, intron 3 of 4)	ENSG00000105989	WNT2	Wnt family member 2	protein-coding	0.021	3.46
Diff_peak_24hrs_524	chr13	60041966	60042115	+	intron (NR_109838, intron 3 of 4)	ENSG00000227528	DIAPH3-AS1	DIAPH3 antisense RNA 1	ncRNA	0.021	3.45
Diff_peak_24hrs_527	chr4	26381068	26381230	+	intron (NM_203284, intron 2 of 11)	ENSG00000168214	RBPJ	recombination signal binding protein for immunoglobulin kappa J region	protein-coding	0.021	3.51
Diff_peak_24hrs_530	chr9	19781724	19781873	+	intron (NM_001193288, intron 1 of 8)	ENSG00000155886	SLC24A2	solute carrier family 24 member 2	protein-coding	0.021	3.48
Diff_peak_24hrs_532	chr4	95046213	95046374	+	intron (NM_001256792, intron 1 of 10)	ENSG00000138696	BMPR1B	bone morphogenetic protein receptor type 1B	protein-coding	0.021	3.48
Diff_peak_24hrs_534	chr13	66415808	66415971	+	intron (NM_001318373, intron 3 of 3)	ENSG00000263561	MIR4704	microRNA 4704	ncRNA	0.021	3.45
Diff_peak_24hrs_535	chr19	42568198	42568364	+	intron (NR_073180, intron 2 of 2)	ENSG00000124469	CEACAM8	carcinoembryonic antigen related cell adhesion molecule 8	protein-coding	0.021	3.49
Diff_peak_24hrs_536	chr6	71414931	71415090	+	non-coding (NR_026807, exon 4 of 4)		LINC00472	long intergenic non-protein coding RNA 472	ncRNA	0.021	3.46
Diff_peak_24hrs_543	chr16	81076612	81077244	+	CpG	ENSG00000166455	C16orf46	chromosome 16 open reading frame 46	protein-coding	0.0211	-3.72
Diff_peak_24hrs_546	chr3	134999151	134999820	+	intron (NM_004441, intron 3 of 15)	ENSG00000154928	EPHB1	EPH receptor B1	protein-coding	0.0211	3.42
Diff_peak_24hrs_547	chr12	7436760	7436929	+	intron (NM_174941, intron 2 of 19)	ENSG00000177675	CD163L1	CD163 molecule like 1	protein-coding	0.0211	3.48
Diff_peak_24hrs_548	chr1	213849627	213849784	+	L1ME1|LINE|L1		LINC00538	long intergenic non-protein coding RNA 538	ncRNA	0.0211	3.47
Diff_peak_24hrs_551	chr2	47453641	47453802	+	intron (NM_001258281, intron 9 of 16)	ENSG00000095002	MSH2	mutS homolog 2	protein-coding	0.0211	3.51
Diff_peak_24hrs_552	chr1	175401648	175401803	+	intron (NM_003285, intron 4 of 22)	ENSG00000235750	KIAA0040	KIAA0040	protein-coding	0.0212	3.47
Diff_peak_24hrs_555	chr3	85752606	85752769	+	intron (NM_153184, intron 1 of 9)	ENSG00000175161	CADM2	cell adhesion molecule 2	protein-coding	0.0212	3.47
Diff_peak_24hrs_560	chr4	109233025	109233182	+	intron (NM_032518, intron 3 of 33)	ENSG00000188517	COL25A1	collagen type XXV alpha 1 chain	protein-coding	0.0213	3.46
Diff_peak_24hrs_562	chr10	129574802	129574964	+	intron (NM_002412, intron 2 of 4)	ENSG00000170430	MGMT	O-6-methylguanine-DNA methyltransferase	protein-coding	0.0215	3.47
Diff_peak_24hrs_564	chr6	143693648	143693819	+	intron (NM_001100165, intron 1 of 11)	ENSG00000112419	PHACTR2	phosphatase and actin regulator 2	protein-coding	0.0216	3.43
Diff_peak_24hrs_570	chr9	103174515	103174676	+	intron (NR_121578, intron 8 of 9)	ENSG00000225564	LINC01492	long intergenic non-protein coding RNA 1492	ncRNA	0.022	3.44
Diff_peak_24hrs_571	chr5	32787118	32787285	+	3' UTR (NM_000908, exon 8 of 8)	ENSG00000113389	NPR3	natriuretic peptide receptor 3	protein-coding	0.022	3.44
Diff_peak_24hrs_572	chr14	26522369	26522542	+	Cheshire|DNA|hAT-Charlie	ENSG00000139910	NOVA1	NOVA alternative splicing regulator 1	protein-coding	0.0221	3.45
Diff_peak_24hrs_574	chr20	38567689	38567851	+	intron (NM_020336, intron 26 of 29)	ENSG00000182035	ADIG	adipogenin	protein-coding	0.0221	3.46
Diff_peak_24hrs_575	chr3	37287714	37287879	+	intron (NM_002078, intron 4 of 23)	ENSG00000144674	GOLGA4	golgin A4	protein-coding	0.0221	3.5
Diff_peak_24hrs_576	chr9	2831214	2831363	+	exon (NM_014878, exon 6 of 18)	ENSG00000080608	PUM3	pumilio RNA binding family member 3	protein-coding	0.0221	3.46
Diff_peak_24hrs_577	chr13	75604042	75604214	+	TTS (NR_120410)	ENSG00000136153	LMO7	LIM domain 7	protein-coding	0.0221	3.43
Diff_peak_24hrs_580	chr1	39367359	39367522	+	AluJb|SINE|Alu	ENSG00000127603	KIAA0754	KIAA0754	protein-coding	0.0221	3.48
Diff_peak_24hrs_581	chr4	42577156	42577313	+	intron (NM_006095, intron 12 of 36)	ENSG00000124406	ATP8A1	ATPase phospholipid transporting 8A1	protein-coding	0.0221	3.45
Diff_peak_24hrs_585	chr4	6052227	6052388	+	intron (NM_001099433, intron 13 of 20)	ENSG00000263631	MIR378D1	microRNA 378d-1	ncRNA	0.0222	3.45
Diff_peak_24hrs_586	chr2	33954051	33954212	+	L2|LINE|L2	ENSG00000237790	LINC01318	long intergenic non-protein coding RNA 1318	ncRNA	0.0222	3.45
Diff_peak_24hrs_589	chr4	86789974	86790139	+	intron (NM_080685, intron 40 of 47)	ENSG00000145283	SLC10A6	solute carrier family 10 member 6	protein-coding	0.0224	3.46
Diff_peak_24hrs_590	chr3	85004165	85004312	+	intron (NM_001167674, intron 1 of 9)	ENSG00000175161	CADM2	cell adhesion molecule 2	protein-coding	0.0225	3.46
Diff_peak_24hrs_594	chr3	158188823	158188982	+	L1MEg|LINE|L1	ENSG00000174891	RSRC1	arginine and serine rich coiled-coil 1	protein-coding	0.0228	3.43
Diff_peak_24hrs_599	chr15	68396219	68396378	+	L1MEg|LINE|L1	ENSG00000137809	ITGA11	integrin subunit alpha 11	protein-coding	0.0228	3.44
Diff_peak_24hrs_602	chr6	55869377	55869539	+	intron (NM_021073, intron 1 of 6)	ENSG00000112175	BMP5	bone morphogenetic protein 5	protein-coding	0.0229	3.44
Diff_peak_24hrs_603	chr4	174743259	174743428	+	L1MC4a|LINE|L1	ENSG00000145451	GLRA3	glycine receptor alpha 3	protein-coding	0.0229	3.44
Diff_peak_24hrs_605	chr7	8529608	8529768	+	MIR|SINE|MIR	ENSG00000122584	NXPH1	neurexophilin 1	protein-coding	0.0229	3.47
Diff_peak_24hrs_606	chr4	149195288	149195553	+	L2b|LINE|L2	ENSG00000248210	LOC101927849	uncharacterized LOC101927849	ncRNA	0.0229	-4.59
Diff_peak_24hrs_608	chr13	34622132	34622295	+	Charlie4|DNA|hAT-Charlie	ENSG00000225179	LINC00457	long intergenic non-protein coding RNA 457	ncRNA	0.0231	3.43
Diff_peak_24hrs_609	chr18	70157824	70157988	+	L1PA16|LINE|L1	ENSG00000176225	RTTN	rotatin	protein-coding	0.0231	3.42
Diff_peak_24hrs_610	chr15	83775479	83775640	+	intron (NM_207517, intron 4 of 29)	ENSG00000156218	ADAMTSL3	ADAMTS like 3	protein-coding	0.0232	3.31
Diff_peak_24hrs_612	chr17	66333071	66333239	+	intron (NM_002737, intron 2 of 16)	ENSG00000154229	PRKCA	protein kinase C alpha	protein-coding	0.0233	3.44
Diff_peak_24hrs_614	chr3	136978571	136978734	+	L1MD|LINE|L1	ENSG00000174564	IL20RB	interleukin 20 receptor subunit beta	protein-coding	0.0235	3.42
Diff_peak_24hrs_615	chr11	3360333	3360500	+	non-coding (NR_040083, exon 6 of 6)	ENSG00000005801	ZNF195	zinc finger protein 195	protein-coding	0.0235	3.43
Diff_peak_24hrs_617	chr1	243626684	243626846	+	intron (NM_001206729, intron 6 of 13)	ENSG00000117020	AKT3	AKT serine/threonine kinase 3	protein-coding	0.0235	3.41
Diff_peak_24hrs_618	chr9	124628805	124628968	+	AluSx|SINE|Alu	ENSG00000224020	MIR181A2HG	MIR181A2 host gene	ncRNA	0.0235	3.42
Diff_peak_24hrs_619	chr4	82428449	82428594	+	intron (NR_003249, intron 1 of 8)	ENSG00000152795	HNRNPDL	heterogeneous nuclear ribonucleoprotein D like	protein-coding	0.0237	3.41
Diff_peak_24hrs_620	chr3	26641773	26641933	+	Charlie1b|DNA|hAT-Charlie	ENSG00000179796	LRRC3B	leucine rich repeat containing 3B	protein-coding	0.0237	3.4
Diff_peak_24hrs_621	chr7	119686970	119687131	+	intron (NR_131960, intron 4 of 4)	ENSG00000225546	LVCAT5	liver cancer-associated transcript 5	ncRNA	0.0237	3.4
Diff_peak_24hrs_624	chrX	55486292	55486458	+	3' UTR (NM_201286, exon 2 of 2)	ENSG00000247746	USP51	ubiquitin specific peptidase 51	protein-coding	0.0237	3.42
Diff_peak_24hrs_625	chr5	81120195	81120356	+	L4_A_Mam|LINE|RTE-X	ENSG00000131730	CKMT2	creatine kinase, mitochondrial 2	protein-coding	0.0237	3.42
Diff_peak_24hrs_626	chr5	72986096	72986271	+	L1MEg|LINE|L1	ENSG00000157107	FCHO2	FCH domain only 2	protein-coding	0.0237	3.42
Diff_peak_24hrs_627	chr4	93066213	93066380	+	intron (NM_001286838, intron 2 of 14)	ENSG00000152208	GRID2	glutamate ionotropic receptor delta type subunit 2	protein-coding	0.0238	3.44
Diff_peak_24hrs_628	chr9	79991284	79991450	+	MIRc|SINE|MIR		LINC01507	long intergenic non-protein coding RNA 1507	ncRNA	0.0238	3.43
Diff_peak_24hrs_631	chr14	64199812	64199979	+	Charlie7a|DNA|hAT-Charlie	ENSG00000054654	SYNE2	spectrin repeat containing nuclear envelope protein 2	protein-coding	0.0238	3.41
Diff_peak_24hrs_632	chr1	49946327	49946488	+	L1PB1|LINE|L1	ENSG00000186094	AGBL4	ATP/GTP binding protein like 4	protein-coding	0.0238	3.43
Diff_peak_24hrs_633	chr2	190346005	190346173	+	intron (NM_002194, intron 1 of 5)	ENSG00000151689	INPP1	inositol polyphosphate-1-phosphatase	protein-coding	0.0238	3.41
Diff_peak_24hrs_634	chr6	113991482	113991642	+	L2c|LINE|L2	ENSG00000196591	HDAC2	histone deacetylase 2	protein-coding	0.0238	3.41
Diff_peak_24hrs_636	chr6	79922891	79923055	+	intron (NM_022726, intron 3 of 5)	ENSG00000118402	ELOVL4	ELOVL fatty acid elongase 4	protein-coding	0.0238	3.42
Diff_peak_24hrs_638	chr3	167337772	167337933	+	intron (NM_024687, intron 9 of 20)	ENSG00000169064	ZBBX	zinc finger B-box domain containing	protein-coding	0.0238	3.41
Diff_peak_24hrs_639	chr1	169272206	169272369	+	L1PA11|LINE|L1	ENSG00000117475	BLZF1	basic leucine zipper nuclear factor 1	protein-coding	0.0238	3.38
Diff_peak_24hrs_643	chr1	204912538	204912703	+	AluJr|SINE|Alu	ENSG00000163531	NFASC	neurofascin	protein-coding	0.0239	3.4
Diff_peak_24hrs_644	chr1	234419232	234419399	+	MIRb|SINE|MIR	ENSG00000168275	COA6	cytochrome c oxidase assembly factor 6	protein-coding	0.0241	3.36
Diff_peak_24hrs_646	chr8	15222224	15222386	+	MLT1O|LTR|ERVL-MaLR	ENSG00000185053	SGCZ	sarcoglycan zeta	protein-coding	0.0241	3.41
Diff_peak_24hrs_648	chr12	104642387	104642544	+	AluJb|SINE|Alu	ENSG00000264295	MIR3922	microRNA 3922	ncRNA	0.0241	3.38
Diff_peak_24hrs_649	chr4	165315550	165315707	+	intron (NM_001331024, intron 12 of 13)	ENSG00000052802	MSMO1	methylsterol monooxygenase 1	protein-coding	0.0241	3.39
Diff_peak_24hrs_650	chr18	51423689	51423842	+	AluSz|SINE|Alu	ENSG00000227115	LINC01630	long intergenic non-protein coding RNA 1630	ncRNA	0.0241	3.42
Diff_peak_24hrs_653	chr6	134261090	134261243	+	intron (NM_001143676, intron 2 of 13)	ENSG00000118515	SGK1	serum/glucocorticoid regulated kinase 1	protein-coding	0.0241	3.32
Diff_peak_24hrs_655	chr11	108577875	108578042	+	L1MA4|LINE|L1	ENSG00000110723	EXPH5	exophilin 5	protein-coding	0.0241	3.43
Diff_peak_24hrs_661	chr19	53342283	53342450	+	AluSx|SINE|Alu	ENSG00000213799	ZNF845	zinc finger protein 845	protein-coding	0.0242	3.38
Diff_peak_24hrs_662	chr22	32411642	32411811	+	intron (NM_014306, intron 1 of 11)	ENSG00000100220	RTCB	RNA 2',3'-cyclic phosphate and 5'-OH ligase	protein-coding	0.0242	3.41
Diff_peak_24hrs_663	chr10	65627559	65627723	+	intron (NR_120647, intron 3 of 5)		LINC01515	long intergenic non-protein coding RNA 1515	ncRNA	0.0242	3.41
Diff_peak_24hrs_666	chr5	36265165	36265308	+	intron (NM_001323279, intron 4 of 12)	ENSG00000152620	NADK2	NAD kinase 2, mitochondrial	protein-coding	0.0242	3.4
Diff_peak_24hrs_672	chr19	22660963	22661120	+	L1M2|LINE|L1	ENSG00000229676	ZNF492	zinc finger protein 492	protein-coding	0.0243	3.4
Diff_peak_24hrs_673	chr15	58457107	58457272	+	AluSp|SINE|Alu	ENSG00000166035	LIPC	lipase C, hepatic type	protein-coding	0.0243	3.46
Diff_peak_24hrs_681	chr15	57659754	57659908	+	L1MC5|LINE|L1	ENSG00000255529	POLR2M	RNA polymerase II subunit M	protein-coding	0.0246	3.41
Diff_peak_24hrs_685	chr4	148332931	148333088	+	AluSx3|SINE|Alu	ENSG00000151623	NR3C2	nuclear receptor subfamily 3 group C member 2	protein-coding	0.0247	3.37
Diff_peak_24hrs_690	chr10	9245518	9245672	+	L1MEc|LINE|L1		LINC00709	long intergenic non-protein coding RNA 709	ncRNA	0.0248	3.36
Diff_peak_24hrs_691	chr3	55945102	55945263	+	intron (NR_132749, intron 12 of 17)	ENSG00000264013	MIR3938	microRNA 3938	ncRNA	0.0248	3.38
Diff_peak_24hrs_692	chr1	97127715	97127862	+	intron (NM_000110, intron 20 of 22)	ENSG00000232878	DPYD-AS1	DPYD antisense RNA 1	ncRNA	0.0248	3.36
Diff_peak_24hrs_695	chr13	46094024	46094169	+	HERV16-int|LTR|ERVL	ENSG00000080618	CPB2	carboxypeptidase B2	protein-coding	0.0249	3.39
Diff_peak_24hrs_697	chr1	150806999	150807269	+	intron (NM_000396, intron 1 of 7)	ENSG00000143387	CTSK	cathepsin K	protein-coding	0.0251	-4.73
Diff_peak_24hrs_700	chrX	29167043	29167208	+	intron (NM_014271, intron 2 of 10)	ENSG00000264090	MIR4666B	microRNA 4666b	ncRNA	0.0252	3.36
Diff_peak_24hrs_701	chr1	215619468	215619630	+	intron (NM_016121, intron 17 of 17)	ENSG00000136636	KCTD3	potassium channel tetramerization domain containing 3	protein-coding	0.0253	3.4
Diff_peak_24hrs_702	chr6	7735483	7735639	+	intron (NM_001718, intron 1 of 6)	ENSG00000153162	BMP6	bone morphogenetic protein 6	protein-coding	0.0254	3.39
Diff_peak_24hrs_703	chr7	92473060	92473229	+	HERV17-int|LTR|ERV1	ENSG00000242950	ERVW-1	endogenous retrovirus group W member 1	protein-coding	0.0254	3.39
Diff_peak_24hrs_704	chr6	127975665	127975809	+	AluSg|SINE|Alu		LOC101928140	uncharacterized LOC101928140	ncRNA	0.0255	3.33
Diff_peak_24hrs_708	chrX	138653448	138653619	+	intron (NM_001139500, intron 5 of 6)	ENSG00000207800	MIR504	microRNA 504	ncRNA	0.0257	3.42
Diff_peak_24hrs_709	chr3	170270993	170271147	+	L1ME4a|LINE|L1	ENSG00000163558	PRKCI	protein kinase C iota	protein-coding	0.0257	3.4
Diff_peak_24hrs_710	chr9	20534914	20535069	+	intron (NM_001286691, intron 2 of 10)	ENSG00000264941	MIR4474	microRNA 4474	ncRNA	0.0257	3.32
Diff_peak_24hrs_712	chr3	4691388	4691545	+	intron (NM_002222, intron 31 of 57)	ENSG00000235947	EGOT	eosinophil granule ontogeny transcript (non-protein coding)	ncRNA	0.0257	3.36
Diff_peak_24hrs_713	chr11	131930495	131930656	+	L1ME3E|LINE|L1	ENSG00000182667	NTM	neurotrimin	protein-coding	0.0257	3.37
Diff_peak_24hrs_714	chr5	117956181	117956350	+	MLT1H1|LTR|ERVL-MaLR		LINC02147	long intergenic non-protein coding RNA 2147	ncRNA	0.0257	3.35
Diff_peak_24hrs_720	chr15	56130733	56130888	+	L1M5|LINE|L1	ENSG00000181827	RFX7	regulatory factor X7	protein-coding	0.0257	3.37
Diff_peak_24hrs_723	chr16	4727810	4727967	+	intron (NR_040252, intron 2 of 16)	ENSG00000168096	ANKS3	ankyrin repeat and sterile alpha motif domain containing 3	protein-coding	0.026	3.37
Diff_peak_24hrs_724	chr19	19894172	19894343	+	TTS (NM_021047)	ENSG00000184635	ZNF93	zinc finger protein 93	protein-coding	0.0262	3.32
Diff_peak_24hrs_728	chr20	3006172	3006340	+	AluJr4|SINE|Alu	ENSG00000125787	GNRH2	gonadotropin releasing hormone 2	protein-coding	0.0264	3.35
Diff_peak_24hrs_730	chr2	14390329	14390476	+	intron (NR_103814, intron 1 of 3)	ENSG00000230448	LINC00276	long intergenic non-protein coding RNA 276	ncRNA	0.0265	3.33
Diff_peak_24hrs_731	chr4	98356827	98356987	+	intron (NM_001100430, intron 4 of 12)	ENSG00000138698	RAP1GDS1	Rap1 GTPase-GDP dissociation stimulator 1	protein-coding	0.0266	3.37
Diff_peak_24hrs_732	chr13	101785397	101785554	+	intron (NM_004115, intron 3 of 4)	ENSG00000102466	FGF14	fibroblast growth factor 14	protein-coding	0.0266	3.38
Diff_peak_24hrs_733	chr12	116954726	116954883	+	intron (NM_153348, intron 4 of 10)	ENSG00000257279	LOC100506551	uncharacterized LOC100506551	ncRNA	0.0266	3.32
Diff_peak_24hrs_736	chr3	175374237	175374383	+	AluSx1|SINE|Alu	ENSG00000264974	MIR4789	microRNA 4789	ncRNA	0.0266	3.32
Diff_peak_24hrs_737	chr12	49690436	49690585	+	L2a|LINE|L2	ENSG00000161791	FMNL3	formin like 3	protein-coding	0.0266	3.39
Diff_peak_24hrs_739	chr2	140364774	140364936	+	intron (NM_018557, intron 71 of 90)	ENSG00000283506	MIR7157	microRNA 7157	ncRNA	0.0267	3.32
Diff_peak_24hrs_740	chr13	101570435	101570604	+	L1MC4a|LINE|L1	ENSG00000198542	ITGBL1	integrin subunit beta like 1	protein-coding	0.0269	3.35
Diff_peak_24hrs_742	chr4	115074677	115074846	+	intron (NM_022569, intron 2 of 13)	ENSG00000138653	NDST4	N-deacetylase and N-sulfotransferase 4	protein-coding	0.027	3.3
Diff_peak_24hrs_744	chr15	47524455	47524618	+	intron (NM_001198999, intron 3 of 19)	ENSG00000137872	SEMA6D	semaphorin 6D	protein-coding	0.027	3.34
Diff_peak_24hrs_745	chr22	17371440	17371596	+	intron (NM_001290047, intron 1 of 18)	ENSG00000099954	CECR2	CECR2, histone acetyl-lysine reader	protein-coding	0.027	3.37
Diff_peak_24hrs_746	chr11	88741143	88741314	+	intron (NM_000842, intron 3 of 8)	ENSG00000255082	GRM5-AS1	GRM5 antisense RNA 1	ncRNA	0.027	3.32
Diff_peak_24hrs_751	chr12	22657604	22657767	+	MLT1K|LTR|ERVL-MaLR	ENSG00000139163	ETNK1	ethanolamine kinase 1	protein-coding	0.0272	3.31
Diff_peak_24hrs_752	chr5	161879104	161879261	+	AluJb|SINE|Alu	ENSG00000022355	GABRA1	gamma-aminobutyric acid type A receptor alpha1 subunit	protein-coding	0.0272	3.3
Diff_peak_24hrs_754	chr1	7101551	7101693	+	intron (NM_015215, intron 4 of 22)	ENSG00000171735	CAMTA1	calmodulin binding transcription activator 1	protein-coding	0.0272	3.36
Diff_peak_24hrs_756	chr21	38407370	38407525	+	intron (NM_001243429, intron 3 of 8)		LINC01423	long intergenic non-protein coding RNA 1423	ncRNA	0.0275	3.35
Diff_peak_24hrs_759	chr11	126485629	126485780	+	intron (NM_032531, intron 4 of 16)	ENSG00000110080	ST3GAL4	ST3 beta-galactoside alpha-2,3-sialyltransferase 4	protein-coding	0.0275	3.27
Diff_peak_24hrs_760	chr3	154051799	154051964	+	L1MEg|LINE|L1	ENSG00000114790	ARHGEF26	Rho guanine nucleotide exchange factor 26	protein-coding	0.0275	3.31
Diff_peak_24hrs_761	chr8	41274801	41274962	+	intron (NM_003012, intron 2 of 2)	ENSG00000263372	MIR548AO	microRNA 548ao	ncRNA	0.0275	3.35
Diff_peak_24hrs_762	chr3	64963513	64963676	+	L1M4b|LINE|L1	ENSG00000163638	ADAMTS9	ADAM metallopeptidase with thrombospondin type 1 motif 9	protein-coding	0.0275	3.32
Diff_peak_24hrs_764	chr5	127765684	127765841	+	intron (NM_001317938, intron 3 of 6)	ENSG00000230561	CCDC192	coiled-coil domain containing 192	protein-coding	0.0277	3.36
Diff_peak_24hrs_767	chr4	114909889	114910052	+	intron (NM_022569, intron 6 of 13)	ENSG00000138653	NDST4	N-deacetylase and N-sulfotransferase 4	protein-coding	0.0278	3.31
Diff_peak_24hrs_768	chr3	78920820	78920980	+	AluJr|SINE|Alu	ENSG00000169855	ROBO1	roundabout guidance receptor 1	protein-coding	0.0278	3.29
Diff_peak_24hrs_772	chr14	23067252	23067393	+	intron (NM_001164814, intron 9 of 18)	ENSG00000100813	ACIN1	apoptotic chromatin condensation inducer 1	protein-coding	0.028	3.27
Diff_peak_24hrs_773	chr5	115906232	115906380	+	intron (NM_001002924, intron 6 of 6)	ENSG00000172901	LVRN	laeverin	protein-coding	0.028	3.3
Diff_peak_24hrs_774	chr7	4745044	4745303	+	intron (NM_001037165, intron 2 of 8)	ENSG00000242802	AP5Z1	adaptor related protein complex 5 zeta 1 subunit	protein-coding	0.0281	-3.5
Diff_peak_24hrs_775	chrX	113818950	113819097	+	L1MB7|LINE|L1	ENSG00000241743	XACT	X active specific transcript (non-protein coding)	ncRNA	0.0282	-3.83
Diff_peak_24hrs_776	chrX	1366936	1367670	+	CpG	ENSG00000169100	SLC25A6	solute carrier family 25 member 6	protein-coding	0.0282	-4.1
Diff_peak_24hrs_780	chr2	1791307	1791470	+	3' UTR (NM_001329844, exon 26 of 26)	ENSG00000130508	PXDN	peroxidasin	protein-coding	0.0284	3.34
Diff_peak_24hrs_781	chr18	10984339	10984500	+	L1MA10|LINE|L1	ENSG00000154864	PIEZO2	piezo type mechanosensitive ion channel component 2	protein-coding	0.0285	3.27
Diff_peak_24hrs_783	chr6	43190495	43190650	+	L1ME4a|LINE|L1	ENSG00000112659	CUL9	cullin 9	protein-coding	0.0286	3.28
Diff_peak_24hrs_786	chr9	123802646	123802817	+	AluSp|SINE|Alu	ENSG00000119522	DENND1A	DENN domain containing 1A	protein-coding	0.0288	3.29
Diff_peak_24hrs_788	chr1	145772679	145772834	+	L1M4|LINE|L1	ENSG00000186141	POLR3C	RNA polymerase III subunit C	protein-coding	0.029	3.27
Diff_peak_24hrs_790	chr14	56172761	56172923	+	intron (NM_021255, intron 1 of 5)	ENSG00000139946	PELI2	pellino E3 ubiquitin protein ligase family member 2	protein-coding	0.029	3.27
Diff_peak_24hrs_791	chr3	62543146	62543295	+	intron (NM_183394, intron 11 of 27)	ENSG00000153266	FEZF2	FEZ family zinc finger 2	protein-coding	0.029	3.28
Diff_peak_24hrs_794	chr5	78954450	78954605	+	AluSx1|SINE|Alu	ENSG00000113273	ARSB	arylsulfatase B	protein-coding	0.0291	3.32
Diff_peak_24hrs_795	chr17	56196245	56196416	+	intron (NM_153228, intron 1 of 16)	ENSG00000153930	ANKFN1	ankyrin repeat and fibronectin type III domain containing 1	protein-coding	0.0293	3.28
Diff_peak_24hrs_796	chr7	138581040	138581205	+	intron (NM_015905, intron 16 of 18)	ENSG00000157703	SVOPL	SVOP like	protein-coding	0.0293	3.29
Diff_peak_24hrs_797	chr6	64037144	64037309	+	intron (NM_001292009, intron 33 of 43)	ENSG00000118482	PHF3	PHD finger protein 3	protein-coding	0.0293	3.33
Diff_peak_24hrs_798	chr20	8837425	8837587	+	ERVL-B4-int|LTR|ERVL	ENSG00000201348	RNU105B	RNA, U105B small nucleolar	snoRNA	0.0293	3.26
Diff_peak_24hrs_799	chr16	26027115	26027262	+	intron (NM_006040, intron 1 of 1)	ENSG00000265005	MIR548W	microRNA 548w	ncRNA	0.0293	3.27
Diff_peak_24hrs_803	chr1	246216660	246216825	+	intron (NM_001167740, intron 5 of 11)	ENSG00000185420	SMYD3	SET and MYND domain containing 3	protein-coding	0.0293	3.27
Diff_peak_24hrs_804	chrX	123255385	123255544	+	intron (NM_007325, intron 3 of 15)	ENSG00000125675	GRIA3	glutamate ionotropic receptor AMPA type subunit 3	protein-coding	0.0293	3.26
Diff_peak_24hrs_805	chr4	103184069	103184228	+	MLT1H|LTR|ERVL-MaLR	ENSG00000138778	CENPE	centromere protein E	protein-coding	0.0293	3.27
Diff_peak_24hrs_807	chr14	51459222	51459377	+	L3|LINE|CR1	ENSG00000139926	FRMD6	FERM domain containing 6	protein-coding	0.0293	3.27
Diff_peak_24hrs_809	chr4	155919353	155919500	+	intron (NM_005651, intron 11 of 11)	ENSG00000151790	TDO2	tryptophan 2,3-dioxygenase	protein-coding	0.0293	3.28
Diff_peak_24hrs_813	chr6	69158033	69158202	+	intron (NM_001704, intron 17 of 31)	ENSG00000135298	ADGRB3	adhesion G protein-coupled receptor B3	protein-coding	0.0293	3.26
Diff_peak_24hrs_815	chr4	153641443	153641582	+	AluJo|SINE|Alu	ENSG00000250771	LOC100419170	toll like receptor 2 pseudogene	pseudo	0.0293	3.28
Diff_peak_24hrs_818	chr6	149372471	149372633	+	intron (NM_015093, intron 4 of 8)	ENSG00000177688	SUMO4	small ubiquitin-like modifier 4	protein-coding	0.0293	3.32
Diff_peak_24hrs_819	chr5	157182428	157182573	+	intron (NM_005546, intron 1 of 16)	ENSG00000113263	ITK	IL2 inducible T-cell kinase	protein-coding	0.0293	3.29
Diff_peak_24hrs_820	chr5	1463066	1463221	+	3' UTR (NM_024830, exon 14 of 14)	ENSG00000142319	SLC6A3	solute carrier family 6 member 3	protein-coding	0.0293	3.28
Diff_peak_24hrs_821	chr6	152724880	152725037	+	TTS (NM_025107)	ENSG00000146469	VIP	vasoactive intestinal peptide	protein-coding	0.0294	3.24
Diff_peak_24hrs_823	chr3	100789205	100789368	+	intron (NM_015429, intron 24 of 34)	ENSG00000114354	TFG	TRK-fused gene	protein-coding	0.0295	3.25
Diff_peak_24hrs_827	chr2	218732402	218732569	+	intron (NM_014640, intron 2 of 19)	ENSG00000135912	TTLL4	tubulin tyrosine ligase like 4	protein-coding	0.0297	3.33
Diff_peak_24hrs_828	chr21	18262642	18262799	+	intron (NM_001204178, intron 5 of 5)	ENSG00000154645	CHODL	chondrolectin	protein-coding	0.0298	3.28
Diff_peak_24hrs_830	chr3	101651203	101651364	+	exon (NM_014415, exon 11 of 11)	ENSG00000256628	ZBTB11-AS1	ZBTB11 antisense RNA 1	ncRNA	0.0298	3.3
Diff_peak_24hrs_831	chr7	150740521	150740680	+	intron (NM_001199577, intron 4 of 5)	ENSG00000196329	GIMAP5	GTPase, IMAP family member 5	protein-coding	0.0299	3.25
Diff_peak_24hrs_839	chr13	97994310	97994474	+	L1ME3Cz|LINE|L1	ENSG00000065150	IPO5	importin 5	protein-coding	0.0302	3.29
Diff_peak_24hrs_841	chr2	105088727	105088887	+	intron (NM_182640, intron 5 of 10)	ENSG00000231851	UTAT33	uncharacterized LOC101927492	ncRNA	0.0305	3.28
Diff_peak_24hrs_847	chr6	100790767	100790929	+	intron (NM_006828, intron 8 of 41)	ENSG00000112249	ASCC3	activating signal cointegrator 1 complex subunit 3	protein-coding	0.0307	3.26
Diff_peak_24hrs_848	chr6	139275683	139275828	+	Arthur1A|DNA|hAT-Tip100	ENSG00000164440	TXLNB	taxilin beta	protein-coding	0.0307	3.27
Diff_peak_24hrs_850	chr9	111412852	111413015	+	intron (NM_001080398, intron 21 of 50)	ENSG00000136813	KIAA0368	KIAA0368	protein-coding	0.0309	3.23
Diff_peak_24hrs_852	chr14	52934714	52934879	+	Tigger6a|DNA|TcMar-Tigger	ENSG00000073712	FERMT2	fermitin family member 2	protein-coding	0.0309	3.25
Diff_peak_24hrs_854	chr2	51757047	51757216	+	intron (NR_135237, intron 5 of 10)	ENSG00000225444	LINC01867	long intergenic non-protein coding RNA 1867	ncRNA	0.031	3.26
Diff_peak_24hrs_858	chr2	186048507	186048674	+	MER44B|DNA|TcMar-Tigger	ENSG00000237877	LINC01473	long intergenic non-protein coding RNA 1473	ncRNA	0.0314	3.22
Diff_peak_24hrs_862	chr16	53299072	53299241	+	intron (NM_025134, intron 30 of 38)		LOC643802	u3 small nucleolar ribonucleoprotein protein MPP10-like	protein-coding	0.0315	3.29
Diff_peak_24hrs_863	chr13	60465217	60465374	+	intron (NM_001146070, intron 4 of 13)	ENSG00000083544	TDRD3	tudor domain containing 3	protein-coding	0.0316	3.22
Diff_peak_24hrs_865	chr21	14155060	14155225	+	tRNA-Arg-AGA|tRNA|tRNA	ENSG00000188992	LIPI	lipase I	protein-coding	0.0317	3.25
Diff_peak_24hrs_866	chr5	73761346	73761507	+	intron (NM_001177693, intron 4 of 35)	ENSG00000214944	ARHGEF28	Rho guanine nucleotide exchange factor 28	protein-coding	0.0317	3.19
Diff_peak_24hrs_867	chr7	154963572	154963735	+	intron (NM_007349, intron 9 of 20)	ENSG00000214106	PAXIP1-AS2	PAXIP1 antisense RNA 2	ncRNA	0.0317	3.23
Diff_peak_24hrs_868	chr5	17259491	17259644	+	intron (NM_006317, intron 1 of 1)	ENSG00000176788	BASP1	brain abundant membrane attached signal protein 1	protein-coding	0.0317	3.25
Diff_peak_24hrs_869	chr12	10429872	10430042	+	TTS (NM_002260)	ENSG00000205809	KLRC2	killer cell lectin like receptor C2	protein-coding	0.0317	3.26
Diff_peak_24hrs_870	chr13	49285794	49285961	+	AluSx|SINE|Alu	ENSG00000102543	CDADC1	cytidine and dCMP deaminase domain containing 1	protein-coding	0.0317	3.23
Diff_peak_24hrs_871	chr3	79462523	79462682	+	intron (NM_002941, intron 2 of 30)	ENSG00000265193	MIR3923	microRNA 3923	ncRNA	0.0318	3.23
Diff_peak_24hrs_874	chr10	72509117	72509268	+	intron (NM_006077, intron 5 of 11)	ENSG00000107745	MICU1	mitochondrial calcium uptake 1	protein-coding	0.032	3.18
Diff_peak_24hrs_877	chr13	98968213	98968368	+	MER33|DNA|hAT-Charlie	ENSG00000088387	DOCK9	dedicator of cytokinesis 9	protein-coding	0.0321	3.2
Diff_peak_24hrs_878	chr13	28267431	28267595	+	intron (NM_175854, intron 12 of 18)		PAN3-AS1	PAN3 antisense RNA 1	ncRNA	0.0322	3.24
Diff_peak_24hrs_882	chr10	74677307	74677476	+	intron (NM_001123, intron 10 of 10)		LOC102723439	uncharacterized LOC102723439	ncRNA	0.0325	3.2
Diff_peak_24hrs_883	chr8	104032724	104032885	+	intron (NM_014677, intron 17 of 21)	ENSG00000176406	RIMS2	regulating synaptic membrane exocytosis 2	protein-coding	0.0325	3.18
Diff_peak_24hrs_884	chr16	83257323	83257484	+	intron (NM_001257, intron 5 of 13)	ENSG00000263785	MIR3182	microRNA 3182	ncRNA	0.0325	3.2
Diff_peak_24hrs_886	chr6	127814992	127815145	+	AluJb|SINE|Alu	ENSG00000172673	THEMIS	thymocyte selection associated	protein-coding	0.0326	3.24
Diff_peak_24hrs_887	chr4	13369712	13369877	+	intron (NM_001017979, intron 6 of 6)	ENSG00000157869	RAB28	RAB28, member RAS oncogene family	protein-coding	0.0326	3.2
Diff_peak_24hrs_891	chr6	123387904	123388073	+	intron (NM_006073, intron 14 of 40)		HRAT13	heart tissue-associated transcript 13	ncRNA	0.0327	3.19
Diff_peak_24hrs_892	chr7	134999403	134999562	+	MER21-int|LTR|ERVL	ENSG00000146856	AGBL3	ATP/GTP binding protein like 3	protein-coding	0.0327	3.24
Diff_peak_24hrs_893	chr16	69197543	69197710	+	(CTTTTA)n|Simple_repeat|Simple_repeat	ENSG00000168807	SNTB2	syntrophin beta 2	protein-coding	0.0327	3.17
Diff_peak_24hrs_894	chr18	36435360	36435531	+	Charlie10|DNA|hAT-Charlie	ENSG00000134775	FHOD3	formin homology 2 domain containing 3	protein-coding	0.0327	3.24
Diff_peak_24hrs_896	chr5	127057244	127057409	+	intron (NM_001164478, intron 3 of 4)	ENSG00000164241	C5orf63	chromosome 5 open reading frame 63	protein-coding	0.0328	3.2
Diff_peak_24hrs_897	chr15	55406308	55406477	+	intron (NR_037923, intron 8 of 15)	ENSG00000260916	CCPG1	cell cycle progression 1	protein-coding	0.0328	3.23
Diff_peak_24hrs_898	chr5	131182233	131182388	+	intron (NM_001293735, intron 3 of 3)	ENSG00000186687	LYRM7	LYR motif containing 7	protein-coding	0.0328	3.2
Diff_peak_24hrs_900	chr12	21303327	21303493	+	intron (NM_134431, intron 7 of 15)	ENSG00000084453	SLCO1A2	solute carrier organic anion transporter family member 1A2	protein-coding	0.0328	3.16
Diff_peak_24hrs_901	chr3	143004970	143005135	+	intron (NM_001320222, intron 1 of 28)	ENSG00000163714	U2SURP	U2 snRNP associated SURP domain containing	protein-coding	0.0328	3.3
Diff_peak_24hrs_902	chr3	47994138	47994291	+	intron (NM_030885, intron 2 of 3)	ENSG00000047849	MAP4	microtubule associated protein 4	protein-coding	0.0328	3.25
Diff_peak_24hrs_904	chr6	37917647	37917802	+	intron (NM_021943, intron 1 of 5)	ENSG00000156639	ZFAND3	zinc finger AN1-type containing 3	protein-coding	0.033	3.21
Diff_peak_24hrs_905	chr17	75379359	75379508	+	AluJo|SINE|Alu	ENSG00000177885	GRB2	growth factor receptor bound protein 2	protein-coding	0.0332	3.22
Diff_peak_24hrs_908	chr7	18569303	18569474	+	MER58B|DNA|hAT-Charlie	ENSG00000048052	HDAC9	histone deacetylase 9	protein-coding	0.0333	3.24
Diff_peak_24hrs_912	chr10	1312071	1312230	+	intron (NM_018702, intron 3 of 9)	ENSG00000229205	LINC00200	long intergenic non-protein coding RNA 200	ncRNA	0.0335	3.21
Diff_peak_24hrs_913	chr2	197253488	197253646	+	(TA)n|Simple_repeat|Simple_repeat	ENSG00000236977	ANKRD44-IT1	ANKRD44 intronic transcript 1	ncRNA	0.0335	3.18
Diff_peak_24hrs_915	chr13	45170396	45170550	+	intron (NM_004128, intron 4 of 7)	ENSG00000180332	KCTD4	potassium channel tetramerization domain containing 4	protein-coding	0.0335	3.23
Diff_peak_24hrs_916	chrX	46893379	46893540	+	Tigger4a|DNA|TcMar-Tigger	ENSG00000204904	LINC01545	long intergenic non-protein coding RNA 1545	ncRNA	0.0335	3.15
Diff_peak_24hrs_919	chr6	113872391	113872540	+	L2b|LINE|L2	ENSG00000227502	LINC01268	long intergenic non-protein coding RNA 1268	ncRNA	0.0337	3.19
Diff_peak_24hrs_920	chr14	56606383	56606536	+	L4_C_Mam|LINE|RTE-X	ENSG00000070269	TMEM260	transmembrane protein 260	protein-coding	0.0337	3.21
Diff_peak_24hrs_925	chr6	45417836	45417977	+	MER58B|DNA|hAT-Charlie	ENSG00000124813	RUNX2	runt related transcription factor 2	protein-coding	0.0338	3.14
Diff_peak_24hrs_926	chr8	113330724	113330880	+	L1MB7|LINE|L1	ENSG00000164796	CSMD3	CUB and Sushi multiple domains 3	protein-coding	0.0338	3.21
Diff_peak_24hrs_927	chr1	56858440	56858609	+	intron (NM_000562, intron 1 of 10)	ENSG00000157131	C8A	complement C8 alpha chain	protein-coding	0.0338	3.17
Diff_peak_24hrs_930	chr8	75424368	75424534	+	L1PA17|LINE|L1	ENSG00000164749	HNF4G	hepatocyte nuclear factor 4 gamma	protein-coding	0.0338	3.13
Diff_peak_24hrs_931	chr9	9805074	9805231	+	MIRb|SINE|MIR	ENSG00000230920	LOC105375972	uncharacterized LOC105375972	ncRNA	0.0338	3.13
Diff_peak_24hrs_932	chr3	122720943	122721100	+	intron (NM_017554, intron 15 of 16)	ENSG00000173193	PARP14	poly(ADP-ribose) polymerase family member 14	protein-coding	0.0338	3.17
Diff_peak_24hrs_937	chr18	7593059	7593212	+	intron (NM_001105244, intron 1 of 32)	ENSG00000173482	PTPRM	protein tyrosine phosphatase, receptor type M	protein-coding	0.034	3.17
Diff_peak_24hrs_942	chr14	65416274	65416437	+	FLAM_A|SINE|Alu	ENSG00000033170	FUT8	fucosyltransferase 8	protein-coding	0.0341	3.14
Diff_peak_24hrs_943	chr20	33365058	33365219	+	AluJb|SINE|Alu	ENSG00000101391	CDK5RAP1	CDK5 regulatory subunit associated protein 1	protein-coding	0.0341	3.14
Diff_peak_24hrs_945	chr2	38731418	38731583	+	intron (NM_138801, intron 5 of 6)	ENSG00000115875	SRSF7	serine and arginine rich splicing factor 7	protein-coding	0.0342	3.18
Diff_peak_24hrs_947	chr3	154156422	154156581	+	intron (NM_015595, intron 6 of 14)	ENSG00000114790	ARHGEF26	Rho guanine nucleotide exchange factor 26	protein-coding	0.0343	3.14
Diff_peak_24hrs_948	chr10	61745412	61745571	+	intron (NM_173554, intron 4 of 6)	ENSG00000183346	C10orf107	chromosome 10 open reading frame 107	protein-coding	0.0344	3.15
Diff_peak_24hrs_951	chr5	33710197	33710332	+	intron (NM_001324512, intron 3 of 21)	ENSG00000151388	ADAMTS12	ADAM metallopeptidase with thrombospondin type 1 motif 12	protein-coding	0.0345	3.16
Diff_peak_24hrs_955	chr11	102189053	102189220	+	intron (NM_001130145, intron 4 of 8)	ENSG00000137693	YAP1	Yes associated protein 1	protein-coding	0.0345	3.14
Diff_peak_24hrs_956	chr9	19086736	19086903	+	intron (NM_017645, intron 6 of 16)	ENSG00000147874	HAUS6	HAUS augmin like complex subunit 6	protein-coding	0.0345	3.2
Diff_peak_24hrs_958	chr11	31881458	31881616	+	MLT1K|LTR|ERVL-MaLR	ENSG00000281880	PAUPAR	PAX6 upstream antisense RNA	ncRNA	0.0345	3.16
Diff_peak_24hrs_960	chr5	38962126	38962275	+	intron (NM_152756, intron 19 of 37)	ENSG00000164327	RICTOR	RPTOR independent companion of MTOR complex 2	protein-coding	0.0345	3.17
Diff_peak_24hrs_961	chr4	166816241	166816398	+	intron (NM_001204358, intron 6 of 7)	ENSG00000196104	SPOCK3	SPARC/osteonectin, cwcv and kazal like domains proteoglycan 3	protein-coding	0.0345	3.09
Diff_peak_24hrs_966	chr4	153663888	153664053	+	AluJo|SINE|Alu	ENSG00000137462	TLR2	toll like receptor 2	protein-coding	0.0345	3.13
Diff_peak_24hrs_968	chr2	134932554	134932690	+	intron (NR_135468, intron 2 of 9)	ENSG00000082258	CCNT2	cyclin T2	protein-coding	0.0345	3.12
Diff_peak_24hrs_969	chr12	19233064	19233216	+	intron (NM_001256787, intron 1 of 25)	ENSG00000052126	PLEKHA5	pleckstrin homology domain containing A5	protein-coding	0.0345	3.16
Diff_peak_24hrs_970	chr1	175568653	175568806	+	intron (NM_001328635, intron 1 of 22)	ENSG00000116147	TNR	tenascin R	protein-coding	0.0345	3.11
Diff_peak_24hrs_974	chr3	112535122	112535277	+	intron (NM_022488, intron 10 of 11)	ENSG00000144848	ATG3	autophagy related 3	protein-coding	0.0347	3.17
Diff_peak_24hrs_976	chrX	120451299	120451454	+	FLAM_C|SINE|Alu	ENSG00000005893	LAMP2	lysosomal associated membrane protein 2	protein-coding	0.0347	3.14
Diff_peak_24hrs_978	chr2	162518927	162519085	+	L1M5|LINE|L1	ENSG00000115271	GCA	grancalcin	protein-coding	0.0349	3.11
Diff_peak_24hrs_979	chr2	114471527	114471688	+	intron (NM_001321908, intron 2 of 25)	ENSG00000175497	DPP10	dipeptidyl peptidase like 10	protein-coding	0.0349	3.11
Diff_peak_24hrs_980	chr12	18710273	18710434	+	L2a|LINE|L2	ENSG00000139151	PLCZ1	phospholipase C zeta 1	protein-coding	0.0349	3.09
Diff_peak_24hrs_981	chr16	31716871	31717028	+	LTR70|LTR|ERV1	ENSG00000197302	ZNF720	zinc finger protein 720	protein-coding	0.0349	3.19
Diff_peak_24hrs_982	chr4	105272963	105273126	+	L1PA11|LINE|L1		TET2-AS1	TET2 antisense RNA 1	ncRNA	0.0349	3.11
Diff_peak_24hrs_987	chr6	165447589	165447755	+	intron (NM_006661, intron 6 of 22)	ENSG00000280494	MIR7641-2	microRNA 7641-2	ncRNA	0.0351	3.06
Diff_peak_24hrs_988	chr17	50996223	50996384	+	intron (NM_003971, intron 15 of 28)	ENSG00000008294	SPAG9	sperm associated antigen 9	protein-coding	0.0352	3.02
Diff_peak_24hrs_989	chrX	19842531	19842676	+	intron (NM_031892, intron 1 of 17)	ENSG00000147010	SH3KBP1	SH3 domain containing kinase binding protein 1	protein-coding	0.0352	3.12
Diff_peak_24hrs_990	chr12	22467137	22467304	+	AluJb|SINE|Alu	ENSG00000111731	C2CD5	C2 calcium dependent domain containing 5	protein-coding	0.0352	3.14
Diff_peak_24hrs_991	chr13	88629973	88630126	+	intron (NR_047490, intron 1 of 1)		LINC00560	long intergenic non-protein coding RNA 560	ncRNA	0.0354	3.11
Diff_peak_24hrs_993	chr3	68545894	68546039	+	TTS (NM_001252216)		LOC105377146	uncharacterized LOC105377146	ncRNA	0.0354	3.17
Diff_peak_24hrs_994	chr5	94551784	94551937	+	L1M2|LINE|L1	ENSG00000185261	KIAA0825	KIAA0825	protein-coding	0.0355	3.06
Diff_peak_24hrs_998	chr4	151508953	151509114	+	intron (NM_001109977, intron 3 of 13)	ENSG00000164142	FAM160A1	family with sequence similarity 160 member A1	protein-coding	0.0355	3.08
Diff_peak_24hrs_1001	chr6	117287934	117288103	+	TTS (NM_002944)	ENSG00000170162	VGLL2	vestigial like family member 2	protein-coding	0.0358	3.09
Diff_peak_24hrs_1004	chr4	65526907	65527060	+	L1ME3Cz|LINE|L1	ENSG00000145242	EPHA5	EPH receptor A5	protein-coding	0.0358	3.15
Diff_peak_24hrs_1006	chr6	119473028	119473185	+	L1ME3A|LINE|L1		LOC285762	uncharacterized LOC285762	ncRNA	0.0358	3.11
Diff_peak_24hrs_1007	chr10	50041764	50041916	+	L2a|LINE|L2	ENSG00000235618	FAM21EP	family with sequence similarity 21, member A pseudogene	pseudo	0.0358	3.14
Diff_peak_24hrs_1010	chr4	40521175	40521332	+	AluSx1|SINE|Alu	ENSG00000163694	RBM47	RNA binding motif protein 47	protein-coding	0.0358	3.12
Diff_peak_24hrs_1011	chr15	72006673	72006820	+	L1MC3|LINE|L1	ENSG00000166192	SENP8	SUMO/sentrin peptidase family member, NEDD8 specific	protein-coding	0.0359	3.13
Diff_peak_24hrs_1013	chr2	64856683	64856840	+	intron (NR_110224, intron 1 of 4)	ENSG00000234572	LINC01800	long intergenic non-protein coding RNA 1800	ncRNA	0.0359	3.14
Diff_peak_24hrs_1014	chr5	17877835	17877988	+	intron (NR_134286, intron 5 of 7)		LOC646241	uncharacterized LOC646241	ncRNA	0.0359	3.08
Diff_peak_24hrs_1015	chrX	75381761	75381928	+	intron (NM_144969, intron 10 of 11)	ENSG00000094841	UPRT	uracil phosphoribosyltransferase homolog	protein-coding	0.0359	3.09
Diff_peak_24hrs_1016	chr16	65047326	65047493	+	AluSc|SINE|Alu	ENSG00000140937	CDH11	cadherin 11	protein-coding	0.0359	3.13
Diff_peak_24hrs_1019	chr16	12928671	12928836	+	intron (NM_001145204, intron 2 of 4)	ENSG00000237515	SHISA9	shisa family member 9	protein-coding	0.0359	3.1
Diff_peak_24hrs_1020	chr2	58525927	58526074	+	intron (NR_033873, intron 1 of 13)	ENSG00000233723	LINC01122	long intergenic non-protein coding RNA 1122	ncRNA	0.0359	3.06
Diff_peak_24hrs_1024	chr12	132845479	132845645	+	AluJb|SINE|Alu	ENSG00000090615	GOLGA3	golgin A3	protein-coding	0.036	3.13
Diff_peak_24hrs_1025	chrX	99604488	99604652	+	intron (NR_024608, intron 10 of 10)		XRCC6P5	X-ray repair cross complementing 6 pseudogene 5	pseudo	0.036	3.1
Diff_peak_24hrs_1027	chr7	112859823	112859969	+	Tigger3b|DNA|TcMar-Tigger	ENSG00000146802	TMEM168	transmembrane protein 168	protein-coding	0.0361	3.02
Diff_peak_24hrs_1028	chr17	8227000	8227167	+	non-coding (NR_046431, exon 22 of 22)	ENSG00000178977	LINC00324	long intergenic non-protein coding RNA 324	ncRNA	0.0361	3.11
Diff_peak_24hrs_1032	chr20	9777654	9777791	+	L2a|LINE|L2	ENSG00000101349	PAK5	p21 (RAC1) activated kinase 5	protein-coding	0.0363	3.02
Diff_peak_24hrs_1033	chr15	83560806	83560955	+	L1M5|LINE|L1	ENSG00000140600	SH3GL3	SH3 domain containing GRB2 like 3, endophilin A3	protein-coding	0.0364	3
Diff_peak_24hrs_1034	chr2	113946313	113946464	+	L1PA15|LINE|L1	ENSG00000234199	LINC01191	long intergenic non-protein coding RNA 1191	ncRNA	0.0365	3.1
Diff_peak_24hrs_1035	chr2	213586852	213586990	+	MLT1A0-int|LTR|ERVL-MaLR	ENSG00000265734	MIR4438	microRNA 4438	ncRNA	0.0365	3.09
Diff_peak_24hrs_1036	chr10	95241242	95241403	+	AluJr|SINE|Alu	ENSG00000173124	ACSM6	acyl-CoA synthetase medium-chain family member 6	protein-coding	0.0365	3.07
Diff_peak_24hrs_1037	chr9	70085828	70086000	+	intron (NR_125850, intron 2 of 13)	ENSG00000165072	MAMDC2	MAM domain containing 2	protein-coding	0.0365	3.07
Diff_peak_24hrs_1039	chr7	11055499	11055656	+	intron (NR_033436, intron 13 of 16)	ENSG00000106443	PHF14	PHD finger protein 14	protein-coding	0.0365	3.07
Diff_peak_24hrs_1040	chr2	42258377	42258536	+	AluSp|SINE|Alu		LOC102723824	uncharacterized LOC102723824	ncRNA	0.0365	3.09
Diff_peak_24hrs_1042	chr10	3144808	3144964	+	intron (NR_144639, intron 21 of 26)	ENSG00000237399	PITRM1-AS1	PITRM1 antisense RNA 1	ncRNA	0.0365	3.1
Diff_peak_24hrs_1043	chr1	174537800	174537964	+	intron (NM_014857, intron 13 of 20)	ENSG00000203737	GPR52	G protein-coupled receptor 52	protein-coding	0.0365	3.07
Diff_peak_24hrs_1044	chr15	59676161	59676329	+	AluJb|SINE|Alu	ENSG00000140299	BNIP2	BCL2 interacting protein 2	protein-coding	0.0365	3.07
Diff_peak_24hrs_1045	chr5	156564820	156564969	+	L1MB3|LINE|L1	ENSG00000170624	SGCD	sarcoglycan delta	protein-coding	0.0367	3.03
Diff_peak_24hrs_1046	chr7	93974544	93974715	+	L1MC4a|LINE|L1	ENSG00000105829	BET1	Bet1 golgi vesicular membrane trafficking protein	protein-coding	0.0369	3.03
Diff_peak_24hrs_1047	chr19	41281071	41281228	+	intron (NM_001301016, intron 6 of 14)	ENSG00000105323	HNRNPUL1	heterogeneous nuclear ribonucleoprotein U like 1	protein-coding	0.0369	3.12
Diff_peak_24hrs_1049	chr14	105245426	105245585	+	intron (NM_001519, intron 5 of 17)	ENSG00000185024	BRF1	BRF1, RNA polymerase III transcription initiation factor subunit	protein-coding	0.037	3.05
Diff_peak_24hrs_1051	chr1	225023843	225024003	+	3' UTR (NM_001145154, exon 11 of 11)	ENSG00000185842	DNAH14	dynein axonemal heavy chain 14	protein-coding	0.037	3.07
Diff_peak_24hrs_1052	chr20	57366191	57366338	+	intron (NM_001015885, intron 5 of 11)	ENSG00000256222	MTRNR2L3	MT-RNR2-like 3	protein-coding	0.037	3.05
Diff_peak_24hrs_1053	chr12	39589941	39590092	+	intron (NM_005164, intron 6 of 9)	ENSG00000173208	ABCD2	ATP binding cassette subfamily D member 2	protein-coding	0.0371	3.07
Diff_peak_24hrs_1054	chr6	130262296	130262465	+	Harlequin-int|LTR|ERV1	ENSG00000164483	SAMD3	sterile alpha motif domain containing 3	protein-coding	0.0371	3.05
Diff_peak_24hrs_1055	chr8	91184337	91184470	+	L1ME4a|LINE|L1	ENSG00000266194	MIR4661	microRNA 4661	ncRNA	0.0372	3.06
Diff_peak_24hrs_1056	chr10	74314896	74315067	+	L1ME3G|LINE|L1	ENSG00000156110	ADK	adenosine kinase	protein-coding	0.0372	3.13
Diff_peak_24hrs_1059	chr11	77674983	77675150	+	exon (NM_016578, exon 14 of 16)	ENSG00000074201	CLNS1A	chloride nucleotide-sensitive channel 1A	protein-coding	0.0373	3.01
Diff_peak_24hrs_1060	chr7	117746527	117746684	+	intron (NM_033427, intron 12 of 22)	ENSG00000077063	CTTNBP2	cortactin binding protein 2	protein-coding	0.0373	3.04
Diff_peak_24hrs_1061	chr11	107336790	107336955	+	intron (NM_152434, intron 14 of 17)	ENSG00000152404	CWF19L2	CWF19-like 2, cell cycle control (S. pombe)	protein-coding	0.0373	3.09
Diff_peak_24hrs_1062	chr7	158318341	158318498	+	intron (NM_130842, intron 1 of 21)	ENSG00000207637	MIR595	microRNA 595	ncRNA	0.0373	3.01
Diff_peak_24hrs_1064	chr12	81437028	81437189	+	intron (NM_001220478, intron 3 of 28)	ENSG00000139220	PPFIA2	PTPRF interacting protein alpha 2	protein-coding	0.0373	3.03
Diff_peak_24hrs_1066	chr4	139319426	139319594	+	AluJb|SINE|Alu	ENSG00000109390	NDUFC1	NADH:ubiquinone oxidoreductase subunit C1	protein-coding	0.0373	3.12
Diff_peak_24hrs_1070	chr2	38937968	38938129	+	intron (NM_001145451, intron 7 of 15)	ENSG00000214694	ARHGEF33	Rho guanine nucleotide exchange factor 33	protein-coding	0.0381	3.11
Diff_peak_24hrs_1071	chr10	82952873	82953042	+	L1MC3|LINE|L1	ENSG00000225738	NRG3-AS1	NRG3 antisense RNA 1	ncRNA	0.0382	3.01
Diff_peak_24hrs_1074	chr2	186842237	186842408	+	intron (NM_182521, intron 3 of 8)	ENSG00000163012	ZSWIM2	zinc finger SWIM-type containing 2	protein-coding	0.0383	2.98
Diff_peak_24hrs_1077	chr5	96082821	96082992	+	intron (NR_130776, intron 1 of 4)	ENSG00000207578	MIR583	microRNA 583	ncRNA	0.0383	3.12
Diff_peak_24hrs_1078	chr13	95449256	95449410	+	AluSz|SINE|Alu	ENSG00000134873	CLDN10	claudin 10	protein-coding	0.0383	3.03
Diff_peak_24hrs_1083	chr7	111181996	111182163	+	intron (NM_032549, intron 3 of 5)	ENSG00000173114	LRRN3	leucine rich repeat neuronal 3	protein-coding	0.0384	3.04
Diff_peak_24hrs_1086	chr10	19247817	19247978	+	MER57C2|LTR|ERV1	ENSG00000204740	MALRD1	MAM and LDL receptor class A domain containing 1	protein-coding	0.0388	3.01
Diff_peak_24hrs_1092	chr2	212168617	212168779	+	L2c|LINE|L2	ENSG00000221782	MIR548F2	microRNA 548f-2	ncRNA	0.0389	3.05
Diff_peak_24hrs_1095	chr5	128173876	128174032	+	intron (NR_046207, intron 19 of 26)	ENSG00000064651	SLC12A2	solute carrier family 12 member 2	protein-coding	0.0389	2.97
Diff_peak_24hrs_1097	chr3	36712689	36712845	+	3' UTR (NM_033403, exon 5 of 5)	ENSG00000163673	DCLK3	doublecortin like kinase 3	protein-coding	0.039	3.06
Diff_peak_24hrs_1102	chr10	76238749	76238902	+	intron (NR_131178, intron 6 of 7)	ENSG00000148655	C10orf11	chromosome 10 open reading frame 11	protein-coding	0.0391	2.95
Diff_peak_24hrs_1103	chr15	88587428	88587581	+	L1ME3Cz|LINE|L1	ENSG00000249487	LINC01586	long intergenic non-protein coding RNA 1586	ncRNA	0.0391	2.98
Diff_peak_24hrs_1104	chr21	31705604	31705727	+	intron (NM_020706, intron 2 of 19)	ENSG00000156304	SCAF4	SR-related CTD associated factor 4	protein-coding	0.0391	3.01
Diff_peak_24hrs_1105	chr2	141585050	141585215	+	intron (NM_018557, intron 2 of 90)	ENSG00000168702	LRP1B	LDL receptor related protein 1B	protein-coding	0.0393	3
Diff_peak_24hrs_1106	chr3	18421853	18422020	+	intron (NM_001322874, intron 1 of 10)	ENSG00000182568	SATB1	SATB homeobox 1	protein-coding	0.0393	3.09
Diff_peak_24hrs_1110	chr14	65611432	65611600	+	L1MEc|LINE|L1	ENSG00000207781	MIR625	microRNA 625	ncRNA	0.0396	3.02
Diff_peak_24hrs_1111	chr8	9639256	9639400	+	intron (NM_003747, intron 3 of 26)	ENSG00000173273	TNKS	tankyrase	protein-coding	0.0396	2.98
Diff_peak_24hrs_1114	chr1	43817896	43818047	+	FLAM_C|SINE|Alu	ENSG00000283477	MIR6079	microRNA 6079	ncRNA	0.0397	2.96
Diff_peak_24hrs_1115	chr3	178670382	178670547	+	intron (NM_001278911, intron 1 of 4)	ENSG00000197584	KCNMB2	potassium calcium-activated channel subfamily M regulatory beta subunit 2	protein-coding	0.0398	2.99
Diff_peak_24hrs_1116	chr17	80682269	80682438	+	AluJr|SINE|Alu	ENSG00000262833	LOC101928855	uncharacterized LOC101928855	ncRNA	0.0398	3.14
Diff_peak_24hrs_1119	chr12	71474821	71474988	+	intron (NR_110596, intron 1 of 19)	ENSG00000139292	LGR5	leucine rich repeat containing G protein-coupled receptor 5	protein-coding	0.0398	2.95
Diff_peak_24hrs_1121	chr2	72401980	72402129	+	L1MB4|LINE|L1	ENSG00000003137	CYP26B1	cytochrome P450 family 26 subfamily B member 1	protein-coding	0.0399	3.04
Diff_peak_24hrs_1122	chr11	88720668	88720829	+	L4_A_Mam|LINE|RTE-X	ENSG00000255082	GRM5-AS1	GRM5 antisense RNA 1	ncRNA	0.0399	2.95
Diff_peak_24hrs_1123	chr9	124949356	124949509	+	3' UTR (NM_001144877, exon 18 of 18)	ENSG00000136935	GOLGA1	golgin A1	protein-coding	0.0399	3.01
Diff_peak_24hrs_1126	chr22	46199711	46199852	+	AluSq|SINE|Alu	ENSG00000186951	PPARA	peroxisome proliferator activated receptor alpha	protein-coding	0.04	2.97
Diff_peak_24hrs_1128	chr11	6408975	6409127	+	L1MC5|LINE|L1	ENSG00000166313	APBB1	amyloid beta precursor protein binding family B member 1	protein-coding	0.04	3.04
Diff_peak_24hrs_1130	chr2	108294606	108294771	+	intron (NM_001056, intron 3 of 7)	ENSG00000198203	SULT1C2	sulfotransferase family 1C member 2	protein-coding	0.04	2.97
Diff_peak_24hrs_1131	chr10	122378758	122378923	+	LTR78B|LTR|ERV1	ENSG00000107679	PLEKHA1	pleckstrin homology domain containing A1	protein-coding	0.04	3.03
Diff_peak_24hrs_1139	chr3	17368153	17368309	+	intron (NM_014744, intron 13 of 21)	ENSG00000131374	TBC1D5	TBC1 domain family member 5	protein-coding	0.0405	2.94
Diff_peak_24hrs_1140	chr22	33515138	33515305	+	intron (NM_004737, intron 7 of 15)	ENSG00000266012	MIR4764	microRNA 4764	ncRNA	0.0405	3.01
Diff_peak_24hrs_1144	chr5	37726679	37726844	+	intron (NM_001345998, intron 16 of 17)	ENSG00000168621	GDNF	glial cell derived neurotrophic factor	protein-coding	0.0405	2.89
Diff_peak_24hrs_1147	chr3	37479182	37479352	+	intron (NM_002207, intron 3 of 27)	ENSG00000144668	ITGA9	integrin subunit alpha 9	protein-coding	0.0407	2.99
Diff_peak_24hrs_1150	chr19	434257	434517	+	intron (NM_012435, intron 8 of 12)	ENSG00000183186	C2CD4C	C2 calcium dependent domain containing 4C	protein-coding	0.0407	-4.01
Diff_peak_24hrs_1152	chr15	40643132	40643295	+	AluY|SINE|Alu	ENSG00000137812	KNL1	kinetochore scaffold 1	protein-coding	0.0407	3.03
Diff_peak_24hrs_1153	chr22	46806638	46806781	+	intron (NM_001284305, intron 4 of 12)	ENSG00000054611	TBC1D22A	TBC1 domain family member 22A	protein-coding	0.0407	2.92
Diff_peak_24hrs_1154	chr12	116033226	116033378	+	intron (NM_015335, intron 4 of 30)	ENSG00000207967	MIR620	microRNA 620	ncRNA	0.0407	3.03
Diff_peak_24hrs_1159	chr8	54089153	54089326	+	MER44A|DNA|TcMar-Tigger	ENSG00000120992	LYPLA1	lysophospholipase I	protein-coding	0.0407	2.9
Diff_peak_24hrs_1160	chr18	33258080	33258227	+	L2a|LINE|L2	ENSG00000166960	CCDC178	coiled-coil domain containing 178	protein-coding	0.0407	2.9
Diff_peak_24hrs_1161	chr16	83732040	83732199	+	L2a|LINE|L2	ENSG00000260228	LOC102724163	uncharacterized LOC102724163	ncRNA	0.0407	2.95
Diff_peak_24hrs_1164	chr11	66601530	66601681	+	AluJo|SINE|Alu	ENSG00000173992	CCS	copper chaperone for superoxide dismutase	protein-coding	0.0407	3
Diff_peak_24hrs_1165	chr3	122259456	122259622	+	intron (NM_001178065, intron 3 of 6)	ENSG00000121552	CSTA	cystatin A	protein-coding	0.0407	2.9
Diff_peak_24hrs_1167	chr7	40739683	40739830	+	L1MD|LINE|L1	ENSG00000232458	LINC01450	long intergenic non-protein coding RNA 1450	ncRNA	0.0407	2.96
Diff_peak_24hrs_1168	chr17	29419868	29420023	+	AluJb|SINE|Alu	ENSG00000160551	TAOK1	TAO kinase 1	protein-coding	0.0407	2.91
Diff_peak_24hrs_1171	chr21	32296936	32297091	+	Tigger3c|DNA|TcMar-Tigger	ENSG00000170262	MRAP	melanocortin 2 receptor accessory protein	protein-coding	0.0407	2.91
Diff_peak_24hrs_1173	chr11	86313221	86313375	+	AluSq|SINE|Alu	ENSG00000149196	HIKESHI	Hikeshi, heat shock protein nuclear import factor	protein-coding	0.0407	2.93
Diff_peak_24hrs_1181	chr3	131916862	131917031	+	intron (NM_153429, intron 2 of 16)	ENSG00000265859	MIR5704	microRNA 5704	ncRNA	0.0416	2.87
Diff_peak_24hrs_1184	chr21	32757282	32757441	+	intron (NM_013329, intron 7 of 15)	ENSG00000159086	PAXBP1	PAX3 and PAX7 binding protein 1	protein-coding	0.042	2.91
Diff_peak_24hrs_1185	chr13	94494934	94495092	+	L1ME4a|LINE|L1	ENSG00000080166	DCT	dopachrome tautomerase	protein-coding	0.0421	2.77
Diff_peak_24hrs_1190	chr9	111362246	111362411	+	intron (NM_001080398, intron 50 of 50)	ENSG00000171133	OR2K2	olfactory receptor family 2 subfamily K member 2	protein-coding	0.0423	2.93
Diff_peak_24hrs_1192	chr1	199016787	199016959	+	intron (NR_126351, intron 1 of 2)	ENSG00000235492	LINC01221	long intergenic non-protein coding RNA 1221	ncRNA	0.0423	2.87
Diff_peak_24hrs_1194	chr19	37910243	37910410	+	AluJb|SINE|Alu	ENSG00000105738	SIPA1L3	signal induced proliferation associated 1 like 3	protein-coding	0.0423	2.86
Diff_peak_24hrs_1195	chr15	47453245	47453398	+	intron (NM_001198999, intron 2 of 19)	ENSG00000137872	SEMA6D	semaphorin 6D	protein-coding	0.0423	2.85
Diff_peak_24hrs_1197	chr13	85132426	85132595	+	intron (NR_126383, intron 1 of 5)	ENSG00000226370	LINC00375	long intergenic non-protein coding RNA 375	ncRNA	0.0425	2.86
Diff_peak_24hrs_1198	chr1	147026328	147026483	+	intron (NR_024442, intron 1 of 5)		LOC728989	phosphodiesterase 4D interacting protein pseudogene	pseudo	0.0426	2.88
Diff_peak_24hrs_1200	chr3	13005652	13005820	+	intron (NM_001134382, intron 1 of 13)	ENSG00000144711	IQSEC1	IQ motif and Sec7 domain 1	protein-coding	0.0428	2.86
Diff_peak_24hrs_1202	chr2	55366159	55366316	+	intron (NM_018084, intron 5 of 31)	ENSG00000115355	CCDC88A	coiled-coil domain containing 88A	protein-coding	0.0428	2.78
Diff_peak_24hrs_1204	chr12	14395813	14395978	+	intron (NM_181352, intron 1 of 14)	ENSG00000171681	ATF7IP	activating transcription factor 7 interacting protein	protein-coding	0.043	2.87
Diff_peak_24hrs_1205	chr6	110193397	110193558	+	AluY|SINE|Alu	ENSG00000168438	CDC40	cell division cycle 40	protein-coding	0.043	2.88
Diff_peak_24hrs_1208	chr12	22489725	22489888	+	intron (NM_014802, intron 12 of 24)	ENSG00000111731	C2CD5	C2 calcium dependent domain containing 5	protein-coding	0.0431	2.87
Diff_peak_24hrs_1210	chr4	172258586	172258731	+	L1PB2|LINE|L1		LOC101928314	uncharacterized LOC101928314	ncRNA	0.0431	2.89
Diff_peak_24hrs_1211	chr13	24507712	24507870	+	intron (NM_006437, intron 1 of 33)	ENSG00000102699	PARP4	poly(ADP-ribose) polymerase family member 4	protein-coding	0.0431	2.9
Diff_peak_24hrs_1214	chr3	178525058	178525224	+	TTS (NR_126560)	ENSG00000197584	KCNMB2	potassium calcium-activated channel subfamily M regulatory beta subunit 2	protein-coding	0.0433	2.82
Diff_peak_24hrs_1216	chr12	10962280	10962450	+	intron (NM_001316893, intron 4 of 4).2	ENSG00000212127	TAS2R14	taste 2 receptor member 14	protein-coding	0.0433	2.79
Diff_peak_24hrs_1217	chr3	183044114	183044279	+	intron (NM_020166, intron 10 of 18)	ENSG00000078070	MCCC1	methylcrotonoyl-CoA carboxylase 1	protein-coding	0.0433	2.85
Diff_peak_24hrs_1218	chr2	166267239	166267387	+	L1MA6|LINE|L1	ENSG00000169432	SCN9A	sodium voltage-gated channel alpha subunit 9	protein-coding	0.0433	2.91
Diff_peak_24hrs_1220	chr20	58248811	58248970	+	intron (NR_003505, intron 6 of 16)	ENSG00000124227	ANKRD60	ankyrin repeat domain 60	protein-coding	0.0435	2.87
Diff_peak_24hrs_1221	chr12	63610552	63610721	+	L1M3|LINE|L1	ENSG00000177990	DPY19L2	dpy-19 like 2	protein-coding	0.0436	2.92
Diff_peak_24hrs_1222	chr6	38560575	38560737	+	L1PREC2|LINE|L1	ENSG00000183826	BTBD9	BTB domain containing 9	protein-coding	0.0437	2.75
Diff_peak_24hrs_1229	chr5	65573306	65573473	+	AluSz|SINE|Alu	ENSG00000113593	PPWD1	peptidylprolyl isomerase domain and WD repeat containing 1	protein-coding	0.0441	2.81
Diff_peak_24hrs_1233	chr22	32242752	32242907	+	L1MC4|LINE|L1	ENSG00000100191	SLC5A4	solute carrier family 5 member 4	protein-coding	0.0448	2.81
Diff_peak_24hrs_1235	chr8	14357387	14357544	+	intron (NM_001322881, intron 2 of 6)	ENSG00000199127	MIR383	microRNA 383	ncRNA	0.0448	2.92
Diff_peak_24hrs_1240	chr4	71417580	71417732	+	intron (NM_001134742, intron 7 of 24)	ENSG00000080493	SLC4A4	solute carrier family 4 member 4	protein-coding	0.045	2.92
Diff_peak_24hrs_1241	chr12	22516814	22516959	+	intron (NM_001286177, intron 8 of 26)	ENSG00000111731	C2CD5	C2 calcium dependent domain containing 5	protein-coding	0.045	2.83
Diff_peak_24hrs_1242	chr11	101978150	101978317	+	L2c|LINE|L2	ENSG00000187151	ANGPTL5	angiopoietin like 5	protein-coding	0.045	2.84
Diff_peak_24hrs_1249	chr11	95769329	95769480	+	3' UTR (NM_144664, exon 10 of 10)	ENSG00000077458	FAM76B	family with sequence similarity 76 member B	protein-coding	0.0453	2.8
Diff_peak_24hrs_1252	chr10	110959081	110959242	+	MER20B|DNA|hAT-Charlie	ENSG00000234118	RPL13AP6	ribosomal protein L13a pseudogene 6	pseudo	0.0455	2.92
Diff_peak_24hrs_1253	chr13	28475277	28475434	+	intron (NM_001160030, intron 1 of 14)	ENSG00000102755	FLT1	fms related tyrosine kinase 1	protein-coding	0.0457	2.8
Diff_peak_24hrs_1255	chr3	48039629	48039786	+	MER5A|DNA|hAT-Charlie	ENSG00000047849	MAP4	microtubule associated protein 4	protein-coding	0.0458	2.73
Diff_peak_24hrs_1257	chr19	21809812	21809971	+	intron (NM_003423, intron 3 of 3)	ENSG00000198521	ZNF43	zinc finger protein 43	protein-coding	0.0458	2.85
Diff_peak_24hrs_1258	chr4	94661090	94661237	+	AluJr|SINE|Alu		BMPR1B-AS1	BMPR1B antisense RNA 1 (head to head)	ncRNA	0.0458	2.81
Diff_peak_24hrs_1259	chr1	196438248	196438403	+	intron (NM_198503, intron 8 of 27)	ENSG00000265986	MIR4735	microRNA 4735	ncRNA	0.0459	2.86
Diff_peak_24hrs_1262	chr2	42719853	42720019	+	intron (NM_001330444, intron 14 of 15)	ENSG00000162881	OXER1	oxoeicosanoid receptor 1	protein-coding	0.046	2.79
Diff_peak_24hrs_1268	chr4	187379814	187379979	+	intron (NR_038931, intron 1 of 4)		LOC339975	uncharacterized LOC339975	ncRNA	0.0466	2.78
Diff_peak_24hrs_1269	chr5	83711128	83711287	+	intron (NM_001884, intron 1 of 4)	ENSG00000145681	HAPLN1	hyaluronan and proteoglycan link protein 1	protein-coding	0.0467	2.73
Diff_peak_24hrs_1270	chr14	81178742	81178901	+	3' UTR (NM_001278940, exon 10 of 10)	ENSG00000221303	SNORA79	small nucleolar RNA, H/ACA box 79	snoRNA	0.0468	2.7
Diff_peak_24hrs_1274	chr6	162851515	162851684	+	Charlie2b|DNA|hAT-Charlie	ENSG00000112530	PACRG	PARK2 coregulated	protein-coding	0.047	2.66
Diff_peak_24hrs_1277	chr5	19718045	19718204	+	intron (NM_001291956, intron 7 of 14)	ENSG00000145526	CDH18	cadherin 18	protein-coding	0.0472	2.77
Diff_peak_24hrs_1278	chr6	145709633	145709780	+	L2|LINE|L2	ENSG00000235652	LOC100507557	uncharacterized LOC100507557	ncRNA	0.0472	2.74
Diff_peak_24hrs_1279	chr3	186619825	186619991	+	exon (NM_001622, exon 6 of 7)	ENSG00000145192	AHSG	alpha 2-HS glycoprotein	protein-coding	0.0472	2.75
Diff_peak_24hrs_1280	chrX	18443790	18443937	+	AluJr|SINE|Alu	ENSG00000008086	CDKL5	cyclin dependent kinase like 5	protein-coding	0.0473	2.87
Diff_peak_24hrs_1284	chr22	26316061	26316216	+	intron (NM_021115, intron 9 of 16)	ENSG00000128203	ASPHD2	aspartate beta-hydroxylase domain containing 2	protein-coding	0.0474	2.7
Diff_peak_24hrs_1286	chr2	17685202	17685357	+	L1MEc|LINE|L1	ENSG00000163029	SMC6	structural maintenance of chromosomes 6	protein-coding	0.0474	2.79
Diff_peak_24hrs_1287	chr7	102198272	102198425	+	intron (NM_181552, intron 15 of 23)	ENSG00000160999	SH2B2	SH2B adaptor protein 2	protein-coding	0.0474	2.94
Diff_peak_24hrs_1288	chr17	9923233	9923375	+	intron (NM_201433, intron 11 of 13)	ENSG00000109047	RCVRN	recoverin	protein-coding	0.0474	2.75
Diff_peak_24hrs_1291	chr15	50911030	50911199	+	intron (NM_007347, intron 1 of 20)	ENSG00000081014	AP4E1	adaptor related protein complex 4 epsilon 1 subunit	protein-coding	0.0474	2.66
Diff_peak_24hrs_1295	chr7	110765944	110766113	+	Tigger9a|DNA|TcMar-Tigger	ENSG00000173114	LRRN3	leucine rich repeat neuronal 3	protein-coding	0.0475	2.97
Diff_peak_24hrs_1300	chr6	108311444	108311585	+	(TTTTG)n|Simple_repeat|Simple_repeat	ENSG00000135537	LACE1	lactation elevated 1	protein-coding	0.0477	2.81
Diff_peak_24hrs_1310	chr1	74170971	74171138	+	L1MA10|LINE|L1	ENSG00000162620	LRRIQ3	leucine rich repeats and IQ motif containing 3	protein-coding	0.0481	2.66
Diff_peak_24hrs_1312	chr7	100957716	100958948	+	exon (NM_005960, exon 2 of 12)	ENSG00000169894	MUC3A	mucin 3A, cell surface associated	protein-coding	0.0483	-3.2
Diff_peak_24hrs_1313	chr2	157621089	157621263	+	intron (NM_145259, intron 1 of 8)	ENSG00000123612	ACVR1C	activin A receptor type 1C	protein-coding	0.0483	2.73
Diff_peak_24hrs_1314	chr21	29840214	29840385	+	intron (NM_175611, intron 1 of 15)		GRIK1-AS1	GRIK1 antisense RNA 1	ncRNA	0.0483	2.65
Diff_peak_24hrs_1315	chr9	113445668	113445829	+	AluSz6|SINE|Alu	ENSG00000138835	RGS3	regulator of G-protein signaling 3	protein-coding	0.0484	2.89
Diff_peak_24hrs_1317	chr3	170379623	170379780	+	AluSx|SINE|Alu	ENSG00000136603	SKIL	SKI like proto-oncogene	protein-coding	0.0484	2.67
Diff_peak_24hrs_1323	chr11	12700490	12700649	+	intron (NM_021961, intron 2 of 12)	ENSG00000187079	TEAD1	TEA domain transcription factor 1	protein-coding	0.0484	2.63
Diff_peak_24hrs_1326	chr13	73708702	73708871	+	intron (NM_007249, intron 7 of 7)		LINC00392	long intergenic non-protein coding RNA 392	ncRNA	0.0486	2.74
Diff_peak_24hrs_1327	chr11	103062555	103062712	+	intron (NM_032299, intron 7 of 7)	ENSG00000137692	DCUN1D5	defective in cullin neddylation 1 domain containing 5	protein-coding	0.0486	2.69
Diff_peak_24hrs_1329	chrY	14810729	14810894	+	intron (NR_028319, intron 3 of 5)	ENSG00000228787	NLGN4Y-AS1	NLGN4Y antisense RNA 1	ncRNA	0.0487	2.62
Diff_peak_24hrs_1330	chr16	83520873	83521046	+	intron (NM_001257, intron 7 of 13)	ENSG00000263785	MIR3182	microRNA 3182	ncRNA	0.0488	2.63
Diff_peak_24hrs_1331	chr9	9396577	9396716	+	intron (NM_002839, intron 9 of 45)	ENSG00000230920	LOC105375972	uncharacterized LOC105375972	ncRNA	0.0488	2.72
Diff_peak_24hrs_1333	chr16	69776837	69776996	+	intron (NM_007014, intron 2 of 24)	ENSG00000198373	WWP2	WW domain containing E3 ubiquitin protein ligase 2	protein-coding	0.0489	2.74
Diff_peak_24hrs_1335	chr3	12569153	12569320	+	AluSx3|SINE|Alu	ENSG00000075975	MKRN2	makorin ring finger protein 2	protein-coding	0.0489	2.77
Diff_peak_24hrs_1339	chr4	86799053	86799208	+	exon (NM_006264, exon 41 of 47)	ENSG00000145283	SLC10A6	solute carrier family 10 member 6	protein-coding	0.049	2.63
Diff_peak_24hrs_1340	chr4	98136218	98136373	+	MER47A|DNA|TcMar-Tigger	ENSG00000163116	STPG2	sperm tail PG-rich repeat containing 2	protein-coding	0.0491	2.62
Diff_peak_24hrs_1343	chr9	5055060	5055217	+	intron (NM_001322204, intron 4 of 21)	ENSG00000096968	JAK2	Janus kinase 2	protein-coding	0.0493	2.59
Diff_peak_24hrs_1345	chr13	44574574	44574735	+	exon (NM_183422, exon 1 of 3)	ENSG00000278156	TSC22D1-AS1	TSC22D1 antisense RNA 1	ncRNA	0.0494	2.72
Diff_peak_24hrs_1351	chr8	14274716	14274876	+	(AAT)n|Simple_repeat|Simple_repeat	ENSG00000199127	MIR383	microRNA 383	ncRNA	0.0496	2.76
Diff_peak_24hrs_1354	chr3	121319168	121319307	+	intron (NM_014980, intron 21 of 27)	ENSG00000051341	POLQ	DNA polymerase theta	protein-coding	0.0498	2.75
Diff_peak_24hrs_1355	chr1	100075585	100075756	+	intron (NM_033055, intron 8 of 11)	ENSG00000156875	MFSD14A	major facilitator superfamily domain containing 14A	protein-coding	0.0499	2.59

## Sheet: Intragenic 48hrs
Peak.ID	Chr	Start	End	Strand	Detailed.Annotation	Nearest.Ensembl	Gene.name	Gene.Description	Gene.BioType	FDR	Fold.Change
Diff_peak_48hrs_1	chr13	51654661	51654838	+	intron (NM_052950, intron 1 of 11)	ENSG00000139668	WDFY2	WD repeat and FYVE domain containing 2	protein-coding	1.41e-14	10.01
Diff_peak_48hrs_3	chr8	25932844	25933011	+	intron (NM_022659, intron 6 of 15)	ENSG00000221818	EBF2	early B-cell factor 2	protein-coding	2.09e-14	8.71
Diff_peak_48hrs_4	chr18	57544910	57545079	+	3' UTR (NM_000140, exon 11 of 11)	ENSG00000066926	FECH	ferrochelatase	protein-coding	4.44e-14	9.95
Diff_peak_48hrs_5	chr5	110447581	110447746	+	L1M6|LINE|L1	ENSG00000221436	MIR548F3	microRNA 548f-3	ncRNA	9.64e-14	8.91
Diff_peak_48hrs_8	chr6	125886725	125886890	+	intron (NM_001122842, intron 8 of 15)	ENSG00000111912	NCOA7	nuclear receptor coactivator 7	protein-coding	8.07e-13	9.08
Diff_peak_48hrs_10	chr1	84670255	84670424	+	MIR3|SINE|MIR	ENSG00000117155	SSX2IP	SSX family member 2 interacting protein	protein-coding	1.04e-11	8.55
Diff_peak_48hrs_11	chr13	102283622	102283791	+	intron (NM_001321938, intron 2 of 6)	ENSG00000102466	FGF14	fibroblast growth factor 14	protein-coding	4.28e-11	8.33
Diff_peak_48hrs_13	chr1	205881188	205881357	+	L1MA5A|LINE|L1		LOC284581	uncharacterized LOC284581	ncRNA	7.28e-11	8.14
Diff_peak_48hrs_14	chr8	58825430	58825595	+	intron (NM_014729, intron 6 of 8)	ENSG00000035681	NSMAF	neutral sphingomyelinase activation associated factor	protein-coding	7.28e-11	8.29
Diff_peak_48hrs_16	chr12	43402349	43402520	+	intron (NM_025003, intron 28 of 38)	ENSG00000173157	ADAMTS20	ADAM metallopeptidase with thrombospondin type 1 motif 20	protein-coding	1.25e-10	7.74
Diff_peak_48hrs_22	chr6	89097372	89097535	+	3' UTR (NM_080743, exon 5 of 5)	ENSG00000146278	PNRC1	proline rich nuclear receptor coactivator 1	protein-coding	4.06e-10	7.85
Diff_peak_48hrs_23	chr6	75451205	75451373	+	(TTATAT)n|Simple_repeat|Simple_repeat	ENSG00000263533	MIR4463	microRNA 4463	ncRNA	4.28e-10	7.81
Diff_peak_48hrs_24	chr3	8276624	8276790	+	intron (NR_033378, intron 3 of 3)	ENSG00000227110	LMCD1-AS1	LMCD1 antisense RNA 1 (head to head)	ncRNA	4.28e-10	7.83
Diff_peak_48hrs_26	chr2	140794995	140795158	+	intron (NM_018557, intron 32 of 90)	ENSG00000283506	MIR7157	microRNA 7157	ncRNA	6.74e-10	7.71
Diff_peak_48hrs_27	chr5	90204581	90204749	+	L1MB3|LINE|L1		LINC01339	long intergenic non-protein coding RNA 1339	ncRNA	7.55e-10	7.68
Diff_peak_48hrs_28	chr16	3228484	3228649	+	AluSx|SINE|Alu	ENSG00000010539	ZNF200	zinc finger protein 200	protein-coding	7.55e-10	7.77
Diff_peak_48hrs_35	chr15	28091186	28091353	+	L1MDa|LINE|L1	ENSG00000104044	OCA2	OCA2 melanosomal transmembrane protein	protein-coding	1.34e-09	7.66
Diff_peak_48hrs_36	chr7	29850204	29850370	+	intron (NM_001080529, intron 2 of 8)	ENSG00000122574	WIPF3	WAS/WASL interacting protein family member 3	protein-coding	1.39e-09	7.58
Diff_peak_48hrs_40	chr1	243833748	243833923	+	AluJr4|SINE|Alu	ENSG00000117020	AKT3	AKT serine/threonine kinase 3	protein-coding	1.72e-09	6.78
Diff_peak_48hrs_42	chr2	1880195	1880362	+	intron (NM_001329851, intron 18 of 23)	ENSG00000130508	PXDN	peroxidasin	protein-coding	1.87e-09	7.11
Diff_peak_48hrs_43	chr9	37756290	37756455	+	intron (NR_104612, intron 1 of 8)	ENSG00000165275	TRMT10B	tRNA methyltransferase 10B	protein-coding	1.91e-09	7.48
Diff_peak_48hrs_44	chr4	174261443	174261608	+	intron (NM_012180, intron 2 of 5)	ENSG00000164118	CEP44	centrosomal protein 44	protein-coding	1.91e-09	7.38
Diff_peak_48hrs_47	chrX	110112036	110112205	+	AluSc5|SINE|Alu	ENSG00000265584	MIR3978	microRNA 3978	ncRNA	2e-09	7.01
Diff_peak_48hrs_48	chr21	18725568	18725728	+	L1MA4A|LINE|L1		MIR548XHG	MIR548X host gene	ncRNA	2e-09	7.42
Diff_peak_48hrs_53	chr15	71986821	71986988	+	Tigger3b|DNA|TcMar-Tigger	ENSG00000166192	SENP8	SUMO/sentrin peptidase family member, NEDD8 specific	protein-coding	2.07e-09	7.49
Diff_peak_48hrs_54	chr1	161715142	161715311	+	TTS (NM_001184866)	ENSG00000162746	FCRLB	Fc receptor like B	protein-coding	2.26e-09	7.46
Diff_peak_48hrs_56	chr2	222674667	222674834	+	L1MC5a|LINE|L1	ENSG00000124003	MOGAT1	monoacylglycerol O-acyltransferase 1	protein-coding	2.26e-09	6.9
Diff_peak_48hrs_58	chr5	36265165	36265330	+	intron (NM_001323279, intron 4 of 12)	ENSG00000152620	NADK2	NAD kinase 2, mitochondrial	protein-coding	2.36e-09	6.97
Diff_peak_48hrs_60	chr2	77853220	77853390	+	intron (NR_110288, intron 2 of 3)	ENSG00000233605	LINC01851	long intergenic non-protein coding RNA 1851	ncRNA	2.54e-09	7.42
Diff_peak_48hrs_61	chr1	178850431	178850599	+	3' UTR (NM_004673, exon 6 of 6)	ENSG00000116194	ANGPTL1	angiopoietin like 1	protein-coding	2.55e-09	7.34
Diff_peak_48hrs_67	chr15	89092444	89092608	+	L1ME4b|LINE|L1	ENSG00000140526	ABHD2	abhydrolase domain containing 2	protein-coding	2.86e-09	7.23
Diff_peak_48hrs_69	chr2	132973467	132973637	+	intron (NM_207481, intron 7 of 17)	ENSG00000233729	LOC101928185	uncharacterized LOC101928185	ncRNA	2.86e-09	7.31
Diff_peak_48hrs_71	chr7	78185185	78185356	+	MER33|DNA|hAT-Charlie	ENSG00000231322	RPL13AP17	ribosomal protein L13a pseudogene 17	pseudo	2.86e-09	6.95
Diff_peak_48hrs_75	chr6	129414741	129414909	+	HAL1|LINE|L1	ENSG00000146376	ARHGAP18	Rho GTPase activating protein 18	protein-coding	2.86e-09	7.35
Diff_peak_48hrs_77	chr2	211441538	211441707	+	LTR88b|LTR|Gypsy?	ENSG00000280837	CPS1-IT1	CPS1 intronic transcript 1	ncRNA	3.01e-09	7.27
Diff_peak_48hrs_78	chr15	27523272	27523437	+	intron (NM_033223, intron 7 of 9)	ENSG00000228740	GABRG3-AS1	GABRG3 antisense RNA 1	ncRNA	3.05e-09	7.28
Diff_peak_48hrs_79	chrX	29527073	29527240	+	L1MC4a|LINE|L1	ENSG00000264090	MIR4666B	microRNA 4666b	ncRNA	3.05e-09	7.29
Diff_peak_48hrs_82	chr7	649477	649645	+	(TTAT)n|Simple_repeat|Simple_repeat		LOC101926963	uncharacterized LOC101926963	ncRNA	3.35e-09	7.26
Diff_peak_48hrs_84	chrX	151647496	151647663	+	intron (NM_173493, intron 8 of 15)	ENSG00000130032	PRRG3	proline rich and Gla domain 3	protein-coding	3.53e-09	7.31
Diff_peak_48hrs_86	chr1	50114020	50114187	+	intron (NM_001324217, intron 1 of 3)	ENSG00000162374	ELAVL4	ELAV like RNA binding protein 4	protein-coding	3.63e-09	7.22
Diff_peak_48hrs_89	chr13	33829142	33829310	+	intron (NM_181558, intron 4 of 8)	ENSG00000133119	RFC3	replication factor C subunit 3	protein-coding	3.63e-09	7.34
Diff_peak_48hrs_92	chr11	114556683	114556846	+	intron (NM_152315, intron 1 of 5)	ENSG00000095110	NXPE1	neurexophilin and PC-esterase domain family member 1	protein-coding	3.69e-09	7.28
Diff_peak_48hrs_93	chr14	35047845	35048014	+	intron (NM_173607, intron 1 of 4)	ENSG00000151327	FAM177A1	family with sequence similarity 177 member A1	protein-coding	3.7e-09	7.22
Diff_peak_48hrs_97	chr6	149065215	149065380	+	intron (NM_005715, intron 7 of 7)		LOC105378047	uncharacterized LOC105378047	ncRNA	3.81e-09	7.21
Diff_peak_48hrs_99	chr12	79374259	79374426	+	intron (NM_001135806, intron 8 of 9)	ENSG00000221788	MIR1252	microRNA 1252	ncRNA	4.11e-09	7.24
Diff_peak_48hrs_100	chrX	104861843	104862010	+	intron (NM_017416, intron 2 of 10)	ENSG00000189108	IL1RAPL2	interleukin 1 receptor accessory protein like 2	protein-coding	4.15e-09	6.47
Diff_peak_48hrs_102	chrX	111947986	111948154	+	L1M2|LINE|L1	ENSG00000204025	TRPC5OS	TRPC5 opposite strand	protein-coding	4.19e-09	7.16
Diff_peak_48hrs_103	chr1	246245963	246246124	+	intron (NM_001167740, intron 5 of 11)	ENSG00000185420	SMYD3	SET and MYND domain containing 3	protein-coding	4.19e-09	7.25
Diff_peak_48hrs_107	chr12	112714910	112715077	+	L2c|LINE|L2	ENSG00000283507	MIR1302-1	microRNA 1302-1	ncRNA	4.36e-09	7.18
Diff_peak_48hrs_108	chr13	38759476	38759644	+	intron (NM_207361, intron 2 of 23)	ENSG00000150893	FREM2	FRAS1 related extracellular matrix protein 2	protein-coding	4.36e-09	6.62
Diff_peak_48hrs_110	chr3	118613403	118613573	+	L1PB1|LINE|L1		LOC101926968	uncharacterized LOC101926968	ncRNA	4.48e-09	7.11
Diff_peak_48hrs_111	chr9	37259592	37259757	+	MER45R|DNA|hAT-Tip100	ENSG00000147905	ZCCHC7	zinc finger CCHC-type containing 7	protein-coding	4.5e-09	7.12
Diff_peak_48hrs_117	chr20	42502066	42502229	+	L1MEd|LINE|L1	ENSG00000229042	LOC101927159	uncharacterized LOC101927159	ncRNA	4.65e-09	7.15
Diff_peak_48hrs_120	chr1	225110602	225110769	+	L1M1|LINE|L1	ENSG00000185842	DNAH14	dynein axonemal heavy chain 14	protein-coding	4.65e-09	6.71
Diff_peak_48hrs_121	chr18	51423689	51423856	+	AluSz|SINE|Alu	ENSG00000227115	LINC01630	long intergenic non-protein coding RNA 1630	ncRNA	4.65e-09	7.12
Diff_peak_48hrs_124	chr20	14609939	14610110	+	intron (NR_104193, intron 1 of 4)	ENSG00000227927	MACROD2-IT1	MACROD2 intronic transcript 1	ncRNA	4.65e-09	6.77
Diff_peak_48hrs_128	chr8	132125717	132125890	+	3' UTR (NM_001204824, exon 15 of 15)	ENSG00000132297	HHLA1	HERV-H LTR-associating 1	protein-coding	4.75e-09	6.79
Diff_peak_48hrs_130	chr1	196979997	196980164	+	Tigger3b|DNA|TcMar-Tigger	ENSG00000134389	CFHR5	complement factor H related 5	protein-coding	4.88e-09	6.37
Diff_peak_48hrs_133	chr2	213125351	213125519	+	L1M5|LINE|L1	ENSG00000030419	IKZF2	IKAROS family zinc finger 2	protein-coding	5.06e-09	7.14
Diff_peak_48hrs_134	chr9	74814958	74815129	+	HAL1|LINE|L1	ENSG00000119121	TRPM6	transient receptor potential cation channel subfamily M member 6	protein-coding	5.27e-09	7.05
Diff_peak_48hrs_135	chr21	38613194	38613359	+	intron (NM_001243432, intron 1 of 11)	ENSG00000157554	ERG	ERG, ETS transcription factor	protein-coding	5.32e-09	7.15
Diff_peak_48hrs_138	chr5	91140476	91140645	+	intron (NM_032119, intron 87 of 89)	ENSG00000248323	LUCAT1	lung cancer associated transcript 1 (non-protein coding)	ncRNA	5.44e-09	7.16
Diff_peak_48hrs_140	chr6	45392516	45392683	+	intron (NM_001015051, intron 2 of 7)	ENSG00000196284	SUPT3H	SPT3 homolog, SAGA and STAGA complex component	protein-coding	5.44e-09	7.1
Diff_peak_48hrs_141	chr14	29846012	29846175	+	intron (NM_001330069, intron 1 of 18)	ENSG00000184304	PRKD1	protein kinase D1	protein-coding	5.53e-09	7.11
Diff_peak_48hrs_143	chr5	79966291	79966458	+	L2a|LINE|L2	ENSG00000177034	MTX3	metaxin 3	protein-coding	5.64e-09	7.01
Diff_peak_48hrs_144	chr8	3200167	3200336	+	intron (NM_033225, intron 32 of 69)	ENSG00000254319	LOC101927815	uncharacterized LOC101927815	ncRNA	5.65e-09	7.04
Diff_peak_48hrs_145	chr2	143189818	143189978	+	(TATTTT)n|Simple_repeat|Simple_repeat	ENSG00000075884	ARHGAP15	Rho GTPase activating protein 15	protein-coding	5.65e-09	7.08
Diff_peak_48hrs_150	chr6	147354471	147354636	+	intron (NM_001127715, intron 22 of 27)		STXBP5-AS1	STXBP5 antisense RNA 1	ncRNA	6.25e-09	6.71
Diff_peak_48hrs_151	chr15	86651970	86652140	+	intron (NM_152336, intron 22 of 24)	ENSG00000259636	LOC105370954	uncharacterized LOC105370954	ncRNA	6.25e-09	6.7
Diff_peak_48hrs_155	chr9	81712304	81712473	+	AluSq4|SINE|Alu	ENSG00000233926	LOC101927502	uncharacterized LOC101927502	ncRNA	6.48e-09	7.08
Diff_peak_48hrs_157	chr3	55000559	55000721	+	intron (NM_018398, intron 31 of 37)	ENSG00000144771	LRTM1	leucine rich repeats and transmembrane domains 1	protein-coding	6.48e-09	7.01
Diff_peak_48hrs_158	chr11	13431616	13431783	+	U2|snRNA|snRNA	ENSG00000148925	BTBD10	BTB domain containing 10	protein-coding	6.49e-09	7
Diff_peak_48hrs_161	chr18	31873773	31873941	+	intron (NM_014939, intron 13 of 28)	ENSG00000153339	TRAPPC8	trafficking protein particle complex 8	protein-coding	6.49e-09	7.03
Diff_peak_48hrs_166	chr5	115906232	115906400	+	intron (NM_001002924, intron 6 of 6)	ENSG00000172901	LVRN	laeverin	protein-coding	6.67e-09	7.07
Diff_peak_48hrs_167	chr9	8597479	8597644	+	intron (NM_001040712, intron 3 of 29)	ENSG00000153707	PTPRD	protein tyrosine phosphatase, receptor type D	protein-coding	6.73e-09	7.07
Diff_peak_48hrs_168	chr7	18421191	18421359	+	intron (NM_001321896, intron 1 of 12)	ENSG00000048052	HDAC9	histone deacetylase 9	protein-coding	6.73e-09	6.97
Diff_peak_48hrs_169	chr13	94844050	94844214	+	intron (NR_110754, intron 2 of 4)		LOC101927284	uncharacterized LOC101927284	ncRNA	6.73e-09	7.07
Diff_peak_48hrs_174	chrX	24706827	24706992	+	L1MC4a|LINE|L1	ENSG00000101868	POLA1	DNA polymerase alpha 1, catalytic subunit	protein-coding	6.94e-09	6.99
Diff_peak_48hrs_175	chr8	50627158	50627324	+	L1MD|LINE|L1	ENSG00000147481	SNTG1	syntrophin gamma 1	protein-coding	7.05e-09	6.95
Diff_peak_48hrs_183	chr4	174743259	174743428	+	L1MC4a|LINE|L1	ENSG00000145451	GLRA3	glycine receptor alpha 3	protein-coding	7.5e-09	6.99
Diff_peak_48hrs_185	chr15	60588240	60588408	+	intron (NM_134260, intron 1 of 11)	ENSG00000069667	RORA	RAR related orphan receptor A	protein-coding	7.55e-09	6.98
Diff_peak_48hrs_187	chr18	55626034	55626200	+	intron (NM_001243226, intron 2 of 20)	ENSG00000196628	TCF4	transcription factor 4	protein-coding	7.62e-09	6.34
Diff_peak_48hrs_189	chr1	51431173	51431341	+	intron (NM_001981, intron 12 of 24)	ENSG00000085832	EPS15	epidermal growth factor receptor pathway substrate 15	protein-coding	7.7e-09	6.61
Diff_peak_48hrs_192	chr20	10897647	10897812	+	intron (NR_109866, intron 1 of 6)	ENSG00000232900	LOC101929413	uncharacterized LOC101929413	ncRNA	7.9e-09	7.07
Diff_peak_48hrs_195	chr13	57704442	57704603	+	intron (NM_001040429, intron 3 of 3)	ENSG00000118946	PCDH17	protocadherin 17	protein-coding	7.99e-09	6.6
Diff_peak_48hrs_197	chrX	45067393	45067562	+	intron (NM_021140, intron 16 of 28)	ENSG00000147113	CXorf36	chromosome X open reading frame 36	protein-coding	7.99e-09	6.56
Diff_peak_48hrs_199	chr10	87897763	87897929	+	L1PA6|LINE|L1	ENSG00000171862	PTEN	phosphatase and tensin homolog	protein-coding	7.99e-09	6.97
Diff_peak_48hrs_200	chr12	49690436	49690595	+	L2a|LINE|L2	ENSG00000161791	FMNL3	formin like 3	protein-coding	7.99e-09	7.09
Diff_peak_48hrs_201	chr4	165936161	165936330	+	AluSx|SINE|Alu	ENSG00000038295	TLL1	tolloid like 1	protein-coding	7.99e-09	6.97
Diff_peak_48hrs_202	chr1	22582971	22583137	+	intron (NM_001006943, intron 3 of 4)	ENSG00000070886	EPHA8	EPH receptor A8	protein-coding	8.05e-09	6.89
Diff_peak_48hrs_205	chr8	120474830	120474996	+	intron (NM_022045, intron 11 of 21)	ENSG00000172172	MRPL13	mitochondrial ribosomal protein L13	protein-coding	8.16e-09	6.92
Diff_peak_48hrs_208	chr9	83837590	83837753	+	intron (NM_017576, intron 17 of 17)	ENSG00000165113	GKAP1	G kinase anchoring protein 1	protein-coding	8.34e-09	6.96
Diff_peak_48hrs_210	chr13	58210639	58210809	+	TTS (NR_132367)	ENSG00000232954	LINC00374	long intergenic non-protein coding RNA 374	ncRNA	8.64e-09	6.99
Diff_peak_48hrs_211	chr14	81374620	81374790	+	L1ME3B|LINE|L1	ENSG00000140022	STON2	stonin 2	protein-coding	8.64e-09	6.93
Diff_peak_48hrs_212	chr6	162626895	162627064	+	intron (NM_004562, intron 1 of 11)	ENSG00000112530	PACRG	PARK2 coregulated	protein-coding	8.64e-09	6.93
Diff_peak_48hrs_213	chr2	43412742	43412909	+	intron (NR_144316, intron 28 of 36)	ENSG00000115970	THADA	THADA, armadillo repeat containing	protein-coding	8.64e-09	6.94
Diff_peak_48hrs_214	chr18	24258897	24259068	+	AluYc|SINE|Alu	ENSG00000141447	OSBPL1A	oxysterol binding protein like 1A	protein-coding	8.64e-09	6.32
Diff_peak_48hrs_217	chr3	68245381	68245544	+	intron (NM_213609, intron 2 of 4)	ENSG00000183662	FAM19A1	family with sequence similarity 19 member A1, C-C motif chemokine like	protein-coding	8.75e-09	6.91
Diff_peak_48hrs_218	chr2	67242762	67242930	+	intron (NR_110568, intron 2 of 3)	ENSG00000236780	LINC01829	long intergenic non-protein coding RNA 1829	ncRNA	8.75e-09	6.94
Diff_peak_48hrs_219	chr17	8962373	8962539	+	intron (NM_001251855, intron 1 of 17)	ENSG00000141506	PIK3R5	phosphoinositide-3-kinase regulatory subunit 5	protein-coding	9.05e-09	6.94
Diff_peak_48hrs_220	chr4	146870559	146870730	+	L1MB7|LINE|L1	ENSG00000137473	TTC29	tetratricopeptide repeat domain 29	protein-coding	9.49e-09	6.89
Diff_peak_48hrs_221	chr1	67000289	67000542	+	3' UTR (NM_015139, exon 12 of 12)	ENSG00000116704	SLC35D1	solute carrier family 35 member D1	protein-coding	9.5e-09	5.99
Diff_peak_48hrs_222	chr5	111622603	111622770	+	intron (NR_040093, intron 1 of 6)	ENSG00000164211	STARD4	StAR related lipid transfer domain containing 4	protein-coding	9.59e-09	6.96
Diff_peak_48hrs_226	chr12	21303327	21303493	+	intron (NM_134431, intron 7 of 15)	ENSG00000084453	SLCO1A2	solute carrier organic anion transporter family member 1A2	protein-coding	9.64e-09	7
Diff_peak_48hrs_228	chr6	124321992	124322162	+	intron (NM_001040214, intron 2 of 6)	ENSG00000188580	NKAIN2	Sodium/potassium transporting ATPase interacting 2	protein-coding	9.64e-09	6.58
Diff_peak_48hrs_231	chr4	103184069	103184234	+	MLT1H|LTR|ERVL-MaLR	ENSG00000138778	CENPE	centromere protein E	protein-coding	9.64e-09	6.95
Diff_peak_48hrs_233	chr5	127765680	127765849	+	intron (NM_001317938, intron 3 of 6)	ENSG00000230561	CCDC192	coiled-coil domain containing 192	protein-coding	9.64e-09	6.88
Diff_peak_48hrs_235	chr2	129249356	129249527	+	L1MEg|LINE|L1	ENSG00000204460	LINC01854	long intergenic non-protein coding RNA 1854	ncRNA	9.97e-09	6.92
Diff_peak_48hrs_239	chr1	113111806	113111975	+	AluSx3|SINE|Alu	ENSG00000198799	LRIG2	leucine rich repeats and immunoglobulin like domains 2	protein-coding	1.03e-08	6.87
Diff_peak_48hrs_240	chr13	52153687	52153853	+	intron (NM_152720, intron 4 of 15)	ENSG00000136098	NEK3	NIMA related kinase 3	protein-coding	1.03e-08	6.93
Diff_peak_48hrs_241	chr9	36669327	36669490	+	intron (NR_046337, intron 15 of 17)	ENSG00000165304	MELK	maternal embryonic leucine zipper kinase	protein-coding	1.03e-08	6.82
Diff_peak_48hrs_244	chr13	100281534	100281701	+	intron (NM_001127692, intron 11 of 22)	ENSG00000175198	PCCA	propionyl-CoA carboxylase alpha subunit	protein-coding	1.03e-08	6.43
Diff_peak_48hrs_246	chr3	4691388	4691553	+	intron (NM_002222, intron 31 of 57)	ENSG00000235947	EGOT	eosinophil granule ontogeny transcript (non-protein coding)	ncRNA	1.03e-08	6.51
Diff_peak_48hrs_249	chr15	47690542	47690706	+	intron (NM_001198999, intron 4 of 19)	ENSG00000137872	SEMA6D	semaphorin 6D	protein-coding	1.06e-08	6.48
Diff_peak_48hrs_250	chr12	132041808	132041975	+	L1M5|LINE|L1	ENSG00000208892	SNORA49	small nucleolar RNA, H/ACA box 49	snoRNA	1.06e-08	6.89
Diff_peak_48hrs_251	chr13	107714986	107715157	+	L1MA3|LINE|L1		FAM155A-IT1	FAM155A intronic transcript 1	ncRNA	1.06e-08	6.9
Diff_peak_48hrs_252	chrX	7168961	7169130	+	L1MB7|LINE|L1	ENSG00000130021	PUDP	pseudouridine 5'-phosphatase	protein-coding	1.06e-08	6.91
Diff_peak_48hrs_257	chr7	74711116	74711279	+	intron (NM_001280800, intron 9 of 9)	ENSG00000232729	LOC101926943	uncharacterized LOC101926943	ncRNA	1.09e-08	6.95
Diff_peak_48hrs_260	chr9	76499535	76499697	+	L1MB7|LINE|L1	ENSG00000187210	GCNT1	glucosaminyl (N-acetyl) transferase 1, core 2	protein-coding	1.09e-08	6.84
Diff_peak_48hrs_261	chr10	129574802	129574968	+	intron (NM_002412, intron 2 of 4)	ENSG00000170430	MGMT	O-6-methylguanine-DNA methyltransferase	protein-coding	1.09e-08	6.84
Diff_peak_48hrs_262	chr5	5063005	5063172	+	intron (NR_026994, intron 4 of 6)	ENSG00000250529	LINC02121	long intergenic non-protein coding RNA 2121	ncRNA	1.11e-08	6.53
Diff_peak_48hrs_265	chr6	114111669	114111831	+	intron (NR_125845, intron 5 of 9)	ENSG00000249853	HS3ST5	heparan sulfate-glucosamine 3-sulfotransferase 5	protein-coding	1.13e-08	6.83
Diff_peak_48hrs_270	chr2	61090260	61090433	+	intron (NM_001129993, intron 10 of 21)	ENSG00000162929	KIAA1841	KIAA1841	protein-coding	1.15e-08	6.47
Diff_peak_48hrs_271	chr18	72818533	72818702	+	intron (NM_001201465, intron 4 of 10)	ENSG00000263750	MIR548AV	microRNA 548av	ncRNA	1.17e-08	6.87
Diff_peak_48hrs_274	chr3	143004970	143005133	+	intron (NM_001320222, intron 1 of 28)	ENSG00000163714	U2SURP	U2 snRNP associated SURP domain containing	protein-coding	1.19e-08	6.95
Diff_peak_48hrs_275	chr4	186466541	186466706	+	intron (NR_033901, intron 1 of 6)	ENSG00000251165	F11-AS1	F11 antisense RNA 1	ncRNA	1.19e-08	6.25
Diff_peak_48hrs_277	chr6	158634374	158634539	+	3' UTR (NM_020823, exon 17 of 17)	ENSG00000146425	DYNLT1	dynein light chain Tctex-type 1	protein-coding	1.21e-08	6.92
Diff_peak_48hrs_278	chr1	61955647	61955814	+	MIRb|SINE|MIR	ENSG00000263908	MIR3116-1	microRNA 3116-1	ncRNA	1.21e-08	6.85
Diff_peak_48hrs_279	chr3	156924028	156924193	+	L1MB7|LINE|L1	ENSG00000197980	LEKR1	leucine, glutamate and lysine rich 1	protein-coding	1.22e-08	6.8
Diff_peak_48hrs_282	chr2	212250753	212250920	+	intron (NM_001042599, intron 1 of 26)	ENSG00000221782	MIR548F2	microRNA 548f-2	ncRNA	1.22e-08	6.82
Diff_peak_48hrs_283	chr4	98356827	98356997	+	intron (NM_001100430, intron 4 of 12)	ENSG00000138698	RAP1GDS1	Rap1 GTPase-GDP dissociation stimulator 1	protein-coding	1.23e-08	6.78
Diff_peak_48hrs_284	chr3	25229727	25229892	+	intron (NM_001290216, intron 4 of 10)	ENSG00000077092	RARB	retinoic acid receptor beta	protein-coding	1.23e-08	6.85
Diff_peak_48hrs_285	chr1	97127715	97127884	+	intron (NM_000110, intron 20 of 22)	ENSG00000232878	DPYD-AS1	DPYD antisense RNA 1	ncRNA	1.23e-08	6.42
Diff_peak_48hrs_286	chr2	34054323	34054484	+	L1M1|LINE|L1	ENSG00000237790	LINC01318	long intergenic non-protein coding RNA 1318	ncRNA	1.25e-08	6.81
Diff_peak_48hrs_290	chr13	95449256	95449422	+	AluSz|SINE|Alu	ENSG00000134873	CLDN10	claudin 10	protein-coding	1.28e-08	6.84
Diff_peak_48hrs_291	chr12	105135717	105135884	+	L1MEg|LINE|L1	ENSG00000136051	WASHC4	WASH complex subunit 4	protein-coding	1.28e-08	6.8
Diff_peak_48hrs_292	chr4	125411079	125411241	+	intron (NM_024582, intron 4 of 16)	ENSG00000196159	FAT4	FAT atypical cadherin 4	protein-coding	1.29e-08	6.84
Diff_peak_48hrs_293	chr3	68545894	68546059	+	TTS (NM_001252216)		LOC105377146	uncharacterized LOC105377146	ncRNA	1.29e-08	6.8
Diff_peak_48hrs_294	chr12	65966774	65966941	+	TTS (NM_003483)	ENSG00000276878	MIR6074	microRNA 6074	ncRNA	1.29e-08	6.87
Diff_peak_48hrs_295	chr12	18710273	18710442	+	L2a|LINE|L2	ENSG00000139151	PLCZ1	phospholipase C zeta 1	protein-coding	1.29e-08	6.89
Diff_peak_48hrs_297	chr15	42260056	42260221	+	AluJb|SINE|Alu	ENSG00000103978	TMEM87A	transmembrane protein 87A	protein-coding	1.32e-08	6.83
Diff_peak_48hrs_298	chr9	20534914	20535075	+	intron (NM_001286691, intron 2 of 10)	ENSG00000264941	MIR4474	microRNA 4474	ncRNA	1.34e-08	6.87
Diff_peak_48hrs_299	chr10	12525158	12525325	+	L1MEf|LINE|L1	ENSG00000263584	MIR4480	microRNA 4480	ncRNA	1.38e-08	6.83
Diff_peak_48hrs_301	chr12	65783921	65784086	+	intron (NR_026825, intron 1 of 1)	ENSG00000149948	HMGA2	high mobility group AT-hook 2	protein-coding	1.39e-08	6.45
Diff_peak_48hrs_302	chr4	37997012	37997175	+	intron (NM_015173, intron 2 of 19)	ENSG00000250254	PTTG2	pituitary tumor-transforming 2	protein-coding	1.39e-08	6.82
Diff_peak_48hrs_304	chr1	29009128	29009293	+	L2c|LINE|L2	ENSG00000159023	EPB41	erythrocyte membrane protein band 4.1	protein-coding	1.41e-08	6.83
Diff_peak_48hrs_306	chr2	214156453	214156619	+	AluJr|SINE|Alu	ENSG00000174453	VWC2L	von Willebrand factor C domain containing protein 2-like	protein-coding	1.43e-08	6.11
Diff_peak_48hrs_307	chr3	55945102	55945267	+	intron (NR_132749, intron 12 of 17)	ENSG00000264013	MIR3938	microRNA 3938	ncRNA	1.43e-08	6.77
Diff_peak_48hrs_308	chr3	79462523	79462690	+	intron (NM_002941, intron 2 of 30)	ENSG00000265193	MIR3923	microRNA 3923	ncRNA	1.43e-08	6.9
Diff_peak_48hrs_309	chr7	15639399	15639566	+	L1PA17|LINE|L1	ENSG00000237070	LOC105375166	uncharacterized LOC105375166	ncRNA	1.45e-08	6.75
Diff_peak_48hrs_310	chr6	47711874	47712036	+	intron (NM_153838, intron 4 of 9)	ENSG00000153294	ADGRF4	adhesion G protein-coupled receptor F4	protein-coding	1.46e-08	6.79
Diff_peak_48hrs_312	chr2	64856683	64856846	+	intron (NR_110224, intron 1 of 4)	ENSG00000234572	LINC01800	long intergenic non-protein coding RNA 1800	ncRNA	1.47e-08	6.79
Diff_peak_48hrs_320	chr2	143350061	143350230	+	intron (NM_018460, intron 6 of 13)	ENSG00000075884	ARHGAP15	Rho GTPase activating protein 15	protein-coding	1.51e-08	6.78
Diff_peak_48hrs_322	chr16	80385751	80385919	+	MIR3|SINE|MIR	ENSG00000168589	DYNLRB2	dynein light chain roadblock-type 2	protein-coding	1.52e-08	6.74
Diff_peak_48hrs_323	chr1	92574827	92574994	+	intron (NM_005665, intron 16 of 17)	ENSG00000162676	GFI1	growth factor independent 1 transcriptional repressor	protein-coding	1.52e-08	6.86
Diff_peak_48hrs_326	chr4	16615720	16615889	+	intron (NM_001130834, intron 2 of 8)	ENSG00000169744	LDB2	LIM domain binding 2	protein-coding	1.55e-08	6.8
Diff_peak_48hrs_327	chr3	7302253	7302417	+	intron (NM_181874, intron 3 of 10)	ENSG00000236202	GRM7-AS1	GRM7 antisense RNA 1	ncRNA	1.55e-08	6.38
Diff_peak_48hrs_328	chr12	102050312	102050475	+	AluJb|SINE|Alu	ENSG00000120860	WASHC3	WASH complex subunit 3	protein-coding	1.55e-08	6.69
Diff_peak_48hrs_330	chr7	103613299	103613460	+	intron (NM_173054, intron 20 of 63)	ENSG00000170615	SLC26A5	solute carrier family 26 member 5	protein-coding	1.55e-08	6.87
Diff_peak_48hrs_337	chr19	42568198	42568364	+	intron (NR_073180, intron 2 of 2)	ENSG00000124469	CEACAM8	carcinoembryonic antigen related cell adhesion molecule 8	protein-coding	1.55e-08	6.78
Diff_peak_48hrs_339	chr16	72409887	72410048	+	L2a|LINE|L2	ENSG00000118557	PMFBP1	polyamine modulated factor 1 binding protein 1	protein-coding	1.55e-08	5.87
Diff_peak_48hrs_340	chr3	134543020	134543189	+	MER33|DNA|hAT-Charlie	ENSG00000182923	CEP63	centrosomal protein 63	protein-coding	1.55e-08	6.73
Diff_peak_48hrs_341	chr20	19915098	19915264	+	LTR16C|LTR|ERVL	ENSG00000132669	RIN2	Ras and Rab interactor 2	protein-coding	1.55e-08	6.74
Diff_peak_48hrs_343	chr3	119224729	119224901	+	L1MB1|LINE|L1	ENSG00000240254	B4GALT4-AS1	B4GALT4 antisense RNA 1	ncRNA	1.55e-08	6.68
Diff_peak_48hrs_344	chr8	96845508	96845674	+	AluJb|SINE|Alu	ENSG00000104324	CPQ	carboxypeptidase Q	protein-coding	1.55e-08	6.72
Diff_peak_48hrs_345	chr1	41602715	41602883	+	L1M3|LINE|L1	ENSG00000127129	EDN2	endothelin 2	protein-coding	1.55e-08	6.77
Diff_peak_48hrs_346	chr7	82281939	82282109	+	AluSz|SINE|Alu	ENSG00000153956	CACNA2D1	calcium voltage-gated channel auxiliary subunit alpha2delta 1	protein-coding	1.55e-08	6.7
Diff_peak_48hrs_347	chr4	6052227	6052389	+	intron (NM_001099433, intron 13 of 20)	ENSG00000263631	MIR378D1	microRNA 378d-1	ncRNA	1.56e-08	6.72
Diff_peak_48hrs_348	chr5	81120195	81120360	+	L4_A_Mam|LINE|RTE-X	ENSG00000131730	CKMT2	creatine kinase, mitochondrial 2	protein-coding	1.56e-08	6.8
Diff_peak_48hrs_350	chr14	52931415	52931580	+	intron (NM_001135000, intron 2 of 14)	ENSG00000073712	FERMT2	fermitin family member 2	protein-coding	1.57e-08	6.73
Diff_peak_48hrs_351	chr6	71414931	71415098	+	non-coding (NR_026807, exon 4 of 4)		LINC00472	long intergenic non-protein coding RNA 472	ncRNA	1.57e-08	6.15
Diff_peak_48hrs_355	chr11	24638714	24638883	+	L1M5|LINE|L1	ENSG00000187398	LUZP2	leucine zipper protein 2	protein-coding	1.59e-08	6.79
Diff_peak_48hrs_358	chr10	51179304	51179469	+	intron (NM_001098512, intron 2 of 17)	ENSG00000185532	PRKG1	protein kinase, cGMP-dependent, type I	protein-coding	1.61e-08	6.82
Diff_peak_48hrs_359	chr4	11407967	11408138	+	intron (NM_005114, intron 1 of 1)	ENSG00000002587	HS3ST1	heparan sulfate-glucosamine 3-sulfotransferase 1	protein-coding	1.61e-08	6.79
Diff_peak_48hrs_361	chr5	110482267	110482426	+	AluSq2|SINE|Alu	ENSG00000221436	MIR548F3	microRNA 548f-3	ncRNA	1.61e-08	6.77
Diff_peak_48hrs_365	chr17	80802605	80802768	+	non-coding (NR_110852, exon 4 of 4)	ENSG00000262833	LOC101928855	uncharacterized LOC101928855	ncRNA	1.63e-08	6.72
Diff_peak_48hrs_367	chr7	16243549	16243722	+	Tigger18a|DNA|TcMar-Tigger	ENSG00000229688	ISPD-AS1	ISPD antisense RNA 1	ncRNA	1.64e-08	6.77
Diff_peak_48hrs_369	chr4	112368283	112368447	+	L1ME3D|LINE|L1	ENSG00000073331	ALPK1	alpha kinase 1	protein-coding	1.64e-08	6.7
Diff_peak_48hrs_371	chr6	127814992	127815159	+	AluJb|SINE|Alu	ENSG00000172673	THEMIS	thymocyte selection associated	protein-coding	1.64e-08	6.77
Diff_peak_48hrs_372	chr5	123364317	123364480	+	intron (NM_153223, intron 19 of 20)	ENSG00000168944	CEP120	centrosomal protein 120	protein-coding	1.64e-08	6.76
Diff_peak_48hrs_373	chr12	44281243	44281409	+	intron (NM_032256, intron 5 of 7)	ENSG00000139173	TMEM117	transmembrane protein 117	protein-coding	1.66e-08	6.72
Diff_peak_48hrs_374	chr3	175374237	175374391	+	AluSx1|SINE|Alu	ENSG00000264974	MIR4789	microRNA 4789	ncRNA	1.69e-08	6.79
Diff_peak_48hrs_375	chr3	158188823	158188982	+	L1MEg|LINE|L1	ENSG00000174891	RSRC1	arginine and serine rich coiled-coil 1	protein-coding	1.69e-08	6.75
Diff_peak_48hrs_376	chr4	26381068	26381232	+	intron (NM_203284, intron 2 of 11)	ENSG00000168214	RBPJ	recombination signal binding protein for immunoglobulin kappa J region	protein-coding	1.69e-08	6.72
Diff_peak_48hrs_378	chr4	153641443	153641602	+	AluJo|SINE|Alu	ENSG00000250771	LOC100419170	toll like receptor 2 pseudogene	pseudo	1.7e-08	6.77
Diff_peak_48hrs_385	chr2	31026562	31026730	+	MIR3|SINE|MIR	ENSG00000158089	GALNT14	polypeptide N-acetylgalactosaminyltransferase 14	protein-coding	1.77e-08	6.21
Diff_peak_48hrs_389	chr14	45109477	45109641	+	intron (NM_017922, intron 7 of 13)	ENSG00000239043	SNORD127	small nucleolar RNA, C/D box 127	snoRNA	1.8e-08	6.75
Diff_peak_48hrs_392	chr7	147576071	147576239	+	L2b|LINE|L2	ENSG00000230190	LOC105375556	uncharacterized LOC105375556	ncRNA	1.8e-08	6.82
Diff_peak_48hrs_393	chr1	213849627	213849794	+	L1ME1|LINE|L1		LINC00538	long intergenic non-protein coding RNA 538	ncRNA	1.8e-08	6.73
Diff_peak_48hrs_394	chrX	66240748	66240920	+	L1MCa|LINE|L1	ENSG00000089472	HEPH	hephaestin	protein-coding	1.81e-08	6.74
Diff_peak_48hrs_395	chr17	58441553	58441722	+	MLT1J-int|LTR|ERVL-MaLR	ENSG00000108375	RNF43	ring finger protein 43	protein-coding	1.82e-08	6.05
Diff_peak_48hrs_396	chr4	82428449	82428612	+	intron (NR_003249, intron 1 of 8)	ENSG00000152795	HNRNPDL	heterogeneous nuclear ribonucleoprotein D like	protein-coding	1.83e-08	6.73
Diff_peak_48hrs_397	chr2	28765915	28766082	+	Cheshire|DNA|hAT-Charlie	ENSG00000213639	PPP1CB	protein phosphatase 1 catalytic subunit beta	protein-coding	1.84e-08	6.7
Diff_peak_48hrs_400	chr13	96750603	96750771	+	intron (NM_153456, intron 1 of 1)		LINC00359	long intergenic non-protein coding RNA 359	ncRNA	1.86e-08	6.68
Diff_peak_48hrs_401	chr4	42577156	42577323	+	intron (NM_006095, intron 12 of 36)	ENSG00000124406	ATP8A1	ATPase phospholipid transporting 8A1	protein-coding	1.87e-08	6.73
Diff_peak_48hrs_403	chr4	102608043	102608212	+	intron (NM_001319226, intron 19 of 23)		LOC105377621	uncharacterized LOC105377621	ncRNA	1.87e-08	6.73
Diff_peak_48hrs_404	chr1	49946327	49946499	+	L1PB1|LINE|L1	ENSG00000186094	AGBL4	ATP/GTP binding protein like 4	protein-coding	1.87e-08	6.66
Diff_peak_48hrs_405	chr2	149789639	149789808	+	intron (NR_110240, intron 2 of 2)	ENSG00000168288	MMADHC	methylmalonic aciduria and homocystinuria, cblD type	protein-coding	1.87e-08	6.75
Diff_peak_48hrs_407	chr6	115975205	115975367	+	intron (NM_002031, intron 2 of 7)		TPI1P3	triosephosphate isomerase 1 pseudogene 3	pseudo	1.87e-08	6.7
Diff_peak_48hrs_410	chr15	55406308	55406469	+	intron (NR_037923, intron 8 of 15)	ENSG00000260916	CCPG1	cell cycle progression 1	protein-coding	1.89e-08	6.7
Diff_peak_48hrs_412	chr6	143693648	143693817	+	intron (NM_001100165, intron 1 of 11)	ENSG00000112419	PHACTR2	phosphatase and actin regulator 2	protein-coding	1.92e-08	6.67
Diff_peak_48hrs_414	chr11	10283694	10283861	+	intron (NM_030962, intron 1 of 39)	ENSG00000133812	SBF2	SET binding factor 2	protein-coding	1.92e-08	6.69
Diff_peak_48hrs_416	chr5	11096035	11096199	+	L1MEc|LINE|L1	ENSG00000112977	DAP	death associated protein	protein-coding	1.94e-08	6.63
Diff_peak_48hrs_418	chr15	101413873	101414031	+	L1MDa|LINE|L1	ENSG00000140479	PCSK6	proprotein convertase subtilisin/kexin type 6	protein-coding	1.96e-08	6.76
Diff_peak_48hrs_420	chr19	28629726	28629893	+	L1MA5A|LINE|L1	ENSG00000266976	LOC102724908	uncharacterized LOC102724908	ncRNA	1.96e-08	6.67
Diff_peak_48hrs_421	chr4	148332931	148333094	+	AluSx3|SINE|Alu	ENSG00000151623	NR3C2	nuclear receptor subfamily 3 group C member 2	protein-coding	1.96e-08	6.75
Diff_peak_48hrs_423	chr4	95046213	95046378	+	intron (NM_001256792, intron 1 of 10)	ENSG00000138696	BMPR1B	bone morphogenetic protein receptor type 1B	protein-coding	1.96e-08	6.65
Diff_peak_48hrs_424	chr11	77674983	77675152	+	exon (NM_016578, exon 14 of 16)	ENSG00000074201	CLNS1A	chloride nucleotide-sensitive channel 1A	protein-coding	1.96e-08	6.63
Diff_peak_48hrs_425	chr8	15222224	15222392	+	MLT1O|LTR|ERVL-MaLR	ENSG00000185053	SGCZ	sarcoglycan zeta	protein-coding	1.96e-08	6.65
Diff_peak_48hrs_431	chr12	19233064	19233230	+	intron (NM_001256787, intron 1 of 25)	ENSG00000052126	PLEKHA5	pleckstrin homology domain containing A5	protein-coding	2.03e-08	6.68
Diff_peak_48hrs_432	chr8	81062032	81062195	+	intron (NM_018440, intron 2 of 8)	ENSG00000076641	PAG1	phosphoprotein membrane anchor with glycosphingolipid microdomains 1	protein-coding	2.05e-08	6.01
Diff_peak_48hrs_433	chr4	176134986	176135150	+	intron (NM_170710, intron 8 of 30)	ENSG00000150628	SPATA4	spermatogenesis associated 4	protein-coding	2.05e-08	6.67
Diff_peak_48hrs_434	chr2	108294606	108294773	+	intron (NM_001056, intron 3 of 7)	ENSG00000198203	SULT1C2	sulfotransferase family 1C member 2	protein-coding	2.06e-08	6.72
Diff_peak_48hrs_435	chr4	129760754	129760920	+	AluJo|SINE|Alu	ENSG00000246876	LOC101927282	uncharacterized LOC101927282	ncRNA	2.06e-08	6.76
Diff_peak_48hrs_437	chr18	52679251	52679417	+	intron (NM_005215, intron 1 of 28)	ENSG00000187323	DCC	DCC netrin 1 receptor	protein-coding	2.06e-08	6.67
Diff_peak_48hrs_438	chr12	4516918	4517078	+	intron (NR_144380, intron 6 of 10)	ENSG00000047621	C12orf4	chromosome 12 open reading frame 4	protein-coding	2.06e-08	6.72
Diff_peak_48hrs_440	chr8	106014579	106014746	+	intron (NR_125797, intron 1 of 4)		ZFPM2-AS1	ZFPM2 antisense RNA 1	ncRNA	2.06e-08	5.88
Diff_peak_48hrs_441	chr4	121199144	121199311	+	intron (NM_001244764, intron 2 of 12)	ENSG00000050730	TNIP3	TNFAIP3 interacting protein 3	protein-coding	2.06e-08	6.64
Diff_peak_48hrs_443	chr15	57659754	57659920	+	L1MC5|LINE|L1	ENSG00000255529	POLR2M	RNA polymerase II subunit M	protein-coding	2.07e-08	6.71
Diff_peak_48hrs_444	chr3	159240906	159241074	+	intron (NM_001197100, intron 1 of 3)	ENSG00000151967	SCHIP1	schwannomin interacting protein 1	protein-coding	2.07e-08	6.75
Diff_peak_48hrs_446	chr1	234079536	234079703	+	L1MB7|LINE|L1	ENSG00000183780	SLC35F3	solute carrier family 35 member F3	protein-coding	2.07e-08	6.67
Diff_peak_48hrs_449	chr8	20986426	20986596	+	L1MD1|LINE|L1	ENSG00000253199	LINC02153	long intergenic non-protein coding RNA 2153	ncRNA	2.08e-08	6.05
Diff_peak_48hrs_450	chr6	53100756	53100927	+	TTS (NM_033481)	ENSG00000112146	FBXO9	F-box protein 9	protein-coding	2.08e-08	6.65
Diff_peak_48hrs_451	chr2	1791307	1791476	+	3' UTR (NM_001329844, exon 26 of 26)	ENSG00000130508	PXDN	peroxidasin	protein-coding	2.08e-08	6.7
Diff_peak_48hrs_452	chr5	151197667	151197830	+	L1ME4a|LINE|L1	ENSG00000198624	CCDC69	coiled-coil domain containing 69	protein-coding	2.11e-08	6.24
Diff_peak_48hrs_453	chr1	169272206	169272371	+	L1PA11|LINE|L1	ENSG00000117475	BLZF1	basic leucine zipper nuclear factor 1	protein-coding	2.11e-08	6.59
Diff_peak_48hrs_455	chr3	136978571	136978736	+	L1MD|LINE|L1	ENSG00000174564	IL20RB	interleukin 20 receptor subunit beta	protein-coding	2.11e-08	6.65
Diff_peak_48hrs_457	chr16	65047326	65047485	+	AluSc|SINE|Alu	ENSG00000140937	CDH11	cadherin 11	protein-coding	2.13e-08	6.72
Diff_peak_48hrs_458	chr3	134999659	134999826	+	intron (NM_004441, intron 3 of 15)	ENSG00000154928	EPHB1	EPH receptor B1	protein-coding	2.13e-08	6.7
Diff_peak_48hrs_461	chrX	154299998	154300163	+	AluSg|SINE|Alu	ENSG00000007350	TKTL1	transketolase like 1	protein-coding	2.18e-08	6.65
Diff_peak_48hrs_463	chr12	128816435	128816598	+	intron (NM_145648, intron 1 of 7)	ENSG00000139370	SLC15A4	solute carrier family 15 member 4	protein-coding	2.19e-08	6.66
Diff_peak_48hrs_465	chr2	38731418	38731583	+	intron (NM_138801, intron 5 of 6)	ENSG00000115875	SRSF7	serine and arginine rich splicing factor 7	protein-coding	2.21e-08	6.66
Diff_peak_48hrs_469	chr10	60782628	60782794	+	intron (NM_001170406, intron 2 of 3)	ENSG00000170312	CDK1	cyclin dependent kinase 1	protein-coding	2.26e-08	6.71
Diff_peak_48hrs_474	chr11	24601554	24601717	+	intron (NM_001252008, intron 1 of 11)	ENSG00000187398	LUZP2	leucine zipper protein 2	protein-coding	2.31e-08	6.62
Diff_peak_48hrs_475	chr5	84295176	84295348	+	intron (NM_005711, intron 1 of 10)	ENSG00000164176	EDIL3	EGF like repeats and discoidin domains 3	protein-coding	2.35e-08	6.17
Diff_peak_48hrs_476	chr4	157353933	157354099	+	intron (NM_001083620, intron 12 of 15)	ENSG00000120251	GRIA2	glutamate ionotropic receptor AMPA type subunit 2	protein-coding	2.35e-08	6.61
Diff_peak_48hrs_477	chr13	106495459	106495622	+	intron (NM_004093, intron 3 of 4)	ENSG00000125266	EFNB2	ephrin B2	protein-coding	2.36e-08	6.59
Diff_peak_48hrs_481	chr2	34242450	34242618	+	intron (NR_126403, intron 4 of 5)	ENSG00000237790	LINC01318	long intergenic non-protein coding RNA 1318	ncRNA	2.4e-08	6.71
Diff_peak_48hrs_482	chr5	157182428	157182591	+	intron (NM_005546, intron 1 of 16)	ENSG00000113263	ITK	IL2 inducible T-cell kinase	protein-coding	2.4e-08	6.69
Diff_peak_48hrs_484	chr12	92138990	92139158	+	intron (NR_132341, intron 1 of 4)	ENSG00000257242	LINC01619	long intergenic non-protein coding RNA 1619	ncRNA	2.4e-08	6.63
Diff_peak_48hrs_489	chr3	100789205	100789368	+	intron (NM_015429, intron 24 of 34)	ENSG00000114354	TFG	TRK-fused gene	protein-coding	2.4e-08	6.7
Diff_peak_48hrs_490	chr9	85651070	85651237	+	intron (NM_001330701, intron 11 of 25)	ENSG00000135049	AGTPBP1	ATP/GTP binding protein 1	protein-coding	2.4e-08	6.73
Diff_peak_48hrs_493	chr17	66333071	66333237	+	intron (NM_002737, intron 2 of 16)	ENSG00000154229	PRKCA	protein kinase C alpha	protein-coding	2.46e-08	6.63
Diff_peak_48hrs_494	chr2	169806696	169806853	+	intron (NM_003142, intron 4 of 11)	ENSG00000138385	SSB	Sjogren syndrome antigen B	protein-coding	2.47e-08	6.71
Diff_peak_48hrs_495	chr17	56196245	56196414	+	intron (NM_153228, intron 1 of 16)	ENSG00000153930	ANKFN1	ankyrin repeat and fibronectin type III domain containing 1	protein-coding	2.47e-08	6.63
Diff_peak_48hrs_496	chr18	70157824	70157996	+	L1PA16|LINE|L1	ENSG00000176225	RTTN	rotatin	protein-coding	2.48e-08	6.68
Diff_peak_48hrs_499	chrX	136543937	136544094	+	intron (NM_016267, intron 2 of 4)	ENSG00000216060	MIR934	microRNA 934	ncRNA	2.48e-08	6.66
Diff_peak_48hrs_503	chr5	176633413	176633582	+	AluJr|SINE|Alu	ENSG00000175766	EIF4E1B	eukaryotic translation initiation factor 4E family member 1B	protein-coding	2.54e-08	6.61
Diff_peak_48hrs_504	chrX	140736775	140736938	+	Charlie2a|DNA|hAT-Charlie	ENSG00000203930	LINC00632	long intergenic non-protein coding RNA 632	ncRNA	2.54e-08	6.61
Diff_peak_48hrs_505	chr14	79757241	79757409	+	intron (NM_001105250, intron 5 of 6)	ENSG00000258766	DIO2-AS1	DIO2 antisense RNA 1	ncRNA	2.54e-08	6.57
Diff_peak_48hrs_506	chr11	3360333	3360502	+	non-coding (NR_040083, exon 6 of 6)	ENSG00000005801	ZNF195	zinc finger protein 195	protein-coding	2.54e-08	6.59
Diff_peak_48hrs_510	chr4	21008439	21008606	+	AluY|SINE|Alu	ENSG00000185774	KCNIP4	potassium voltage-gated channel interacting protein 4	protein-coding	2.57e-08	6.66
Diff_peak_48hrs_511	chr1	39367359	39367520	+	AluJb|SINE|Alu	ENSG00000127603	KIAA0754	KIAA0754	protein-coding	2.57e-08	6.02
Diff_peak_48hrs_512	chr3	62543146	62543307	+	intron (NM_183394, intron 11 of 27)	ENSG00000153266	FEZF2	FEZ family zinc finger 2	protein-coding	2.57e-08	6.59
Diff_peak_48hrs_513	chr8	72804469	72804636	+	intron (NM_004770, intron 2 of 2)	ENSG00000253726	LOC101926908	uncharacterized LOC101926908	ncRNA	2.57e-08	6.66
Diff_peak_48hrs_515	chr3	170270993	170271155	+	L1ME4a|LINE|L1	ENSG00000163558	PRKCI	protein kinase C iota	protein-coding	2.6e-08	6.57
Diff_peak_48hrs_518	chr15	58457107	58457276	+	AluSp|SINE|Alu	ENSG00000166035	LIPC	lipase C, hepatic type	protein-coding	2.6e-08	6.61
Diff_peak_48hrs_520	chrX	46893379	46893548	+	Tigger4a|DNA|TcMar-Tigger	ENSG00000204904	LINC01545	long intergenic non-protein coding RNA 1545	ncRNA	2.64e-08	6.66
Diff_peak_48hrs_523	chr6	119684413	119684580	+	intron (NR_134600, intron 2 of 3)		LOC105377975	uncharacterized LOC105377975	ncRNA	2.65e-08	6.58
Diff_peak_48hrs_526	chr5	78954450	78954615	+	AluSx1|SINE|Alu	ENSG00000113273	ARSB	arylsulfatase B	protein-coding	2.66e-08	6.62
Diff_peak_48hrs_527	chr9	124628805	124628970	+	AluSx|SINE|Alu	ENSG00000224020	MIR181A2HG	MIR181A2 host gene	ncRNA	2.66e-08	6.59
Diff_peak_48hrs_536	chr4	61827908	61828073	+	intron (NM_015236, intron 8 of 24)		ADGRL3-AS1	adhesion G protein-coupled receptor L3 antisense RNA 1	ncRNA	2.8e-08	6.58
Diff_peak_48hrs_538	chr3	47994138	47994301	+	intron (NM_030885, intron 2 of 3)	ENSG00000047849	MAP4	microtubule associated protein 4	protein-coding	2.82e-08	6.65
Diff_peak_48hrs_540	chr4	109233025	109233186	+	intron (NM_032518, intron 3 of 33)	ENSG00000188517	COL25A1	collagen type XXV alpha 1 chain	protein-coding	2.83e-08	6.59
Diff_peak_48hrs_542	chr5	55898663	55898830	+	AluSz6|SINE|Alu	ENSG00000164509	IL31RA	interleukin 31 receptor A	protein-coding	2.87e-08	6.49
Diff_peak_48hrs_543	chr20	13902784	13902948	+	AluSc|SINE|Alu	ENSG00000101251	SEL1L2	SEL1L2 ERAD E3 ligase adaptor subunit	protein-coding	2.87e-08	6.6
Diff_peak_48hrs_545	chrX	29167043	29167210	+	intron (NM_014271, intron 2 of 10)	ENSG00000264090	MIR4666B	microRNA 4666b	ncRNA	2.91e-08	6.56
Diff_peak_48hrs_546	chr7	86645708	86645875	+	intron (NM_000840, intron 1 of 5)	ENSG00000198822	GRM3	glutamate metabotropic receptor 3	protein-coding	2.93e-08	6.24
Diff_peak_48hrs_547	chr3	77221335	77221503	+	intron (NM_001128929, intron 1 of 24)	ENSG00000185008	ROBO2	roundabout guidance receptor 2	protein-coding	2.94e-08	6.56
Diff_peak_48hrs_549	chr14	32432048	32432215	+	intron (NM_004274, intron 1 of 13)	ENSG00000151320	AKAP6	A-kinase anchoring protein 6	protein-coding	2.98e-08	6.58
Diff_peak_48hrs_551	chrX	123255385	123255548	+	intron (NM_007325, intron 3 of 15)	ENSG00000125675	GRIA3	glutamate ionotropic receptor AMPA type subunit 3	protein-coding	3e-08	6.61
Diff_peak_48hrs_552	chr5	72986096	72986261	+	L1MEg|LINE|L1	ENSG00000157107	FCHO2	FCH domain only 2	protein-coding	3e-08	6.52
Diff_peak_48hrs_553	chr3	26641773	26641935	+	Charlie1b|DNA|hAT-Charlie	ENSG00000179796	LRRC3B	leucine rich repeat containing 3B	protein-coding	3.01e-08	6.6
Diff_peak_48hrs_557	chr7	110765944	110766109	+	Tigger9a|DNA|TcMar-Tigger	ENSG00000173114	LRRN3	leucine rich repeat neuronal 3	protein-coding	3.02e-08	6.52
Diff_peak_48hrs_558	chr7	111181996	111182159	+	intron (NM_032549, intron 3 of 5)	ENSG00000173114	LRRN3	leucine rich repeat neuronal 3	protein-coding	3.02e-08	6.55
Diff_peak_48hrs_559	chr5	17481209	17481367	+	intron (NR_134270, intron 2 of 2)	ENSG00000249662	LOC102723526	uncharacterized LOC102723526	ncRNA	3.02e-08	6.28
Diff_peak_48hrs_562	chr11	6408975	6409139	+	L1MC5|LINE|L1	ENSG00000166313	APBB1	amyloid beta precursor protein binding family B member 1	protein-coding	3.05e-08	6.54
Diff_peak_48hrs_563	chr6	29051082	29051247	+	L2a|LINE|L2	ENSG00000204704	OR2W1	olfactory receptor family 2 subfamily W member 1	protein-coding	3.11e-08	6.57
Diff_peak_48hrs_564	chr1	246006574	246006744	+	intron (NM_001167740, intron 5 of 11)	ENSG00000185420	SMYD3	SET and MYND domain containing 3	protein-coding	3.11e-08	6.61
Diff_peak_48hrs_568	chr11	131930487	131930664	+	L1ME3E|LINE|L1	ENSG00000182667	NTM	neurotrimin	protein-coding	3.15e-08	6.61
Diff_peak_48hrs_570	chr9	2831214	2831377	+	exon (NM_014878, exon 6 of 18)	ENSG00000080608	PUM3	pumilio RNA binding family member 3	protein-coding	3.19e-08	6.58
Diff_peak_48hrs_571	chr8	10217543	10217706	+	L1MC5|LINE|L1	ENSG00000175806	MSRA	methionine sulfoxide reductase A	protein-coding	3.2e-08	6.59
Diff_peak_48hrs_572	chrX	32914793	32914964	+	MIR|SINE|MIR	ENSG00000198947	DMD	dystrophin	protein-coding	3.2e-08	6.54
Diff_peak_48hrs_577	chr6	38340948	38341115	+	L1MC5|LINE|L1		BTBD9-AS1	BTBD9 antisense RNA 1	ncRNA	3.36e-08	6.52
Diff_peak_48hrs_578	chr13	60041966	60042131	+	intron (NR_109838, intron 3 of 4)	ENSG00000227528	DIAPH3-AS1	DIAPH3 antisense RNA 1	ncRNA	3.37e-08	6.62
Diff_peak_48hrs_579	chr1	64605458	64605613	+	intron (NM_001293274, intron 4 of 25)	ENSG00000264470	MIR4794	microRNA 4794	ncRNA	3.38e-08	6.54
Diff_peak_48hrs_583	chr6	169181091	169181261	+	L1PA6|LINE|L1	ENSG00000261039	LOC101929504	uncharacterized LOC101929504	ncRNA	3.4e-08	6.52
Diff_peak_48hrs_585	chr19	19894172	19894341	+	TTS (NM_021047)	ENSG00000184635	ZNF93	zinc finger protein 93	protein-coding	3.4e-08	6.59
Diff_peak_48hrs_587	chr11	88720668	88720833	+	L4_A_Mam|LINE|RTE-X	ENSG00000255082	GRM5-AS1	GRM5 antisense RNA 1	ncRNA	3.4e-08	6.56
Diff_peak_48hrs_588	chr12	104642387	104642552	+	AluJb|SINE|Alu	ENSG00000264295	MIR3922	microRNA 3922	ncRNA	3.41e-08	6.63
Diff_peak_48hrs_589	chr6	107760561	107760730	+	L1MEd|LINE|L1	ENSG00000146285	SCML4	sex comb on midleg-like 4 (Drosophila)	protein-coding	3.41e-08	6.62
Diff_peak_48hrs_592	chr20	16361106	16361272	+	intron (NM_024704, intron 22 of 25)	ENSG00000089177	KIF16B	kinesin family member 16B	protein-coding	3.41e-08	6
Diff_peak_48hrs_594	chr13	77211631	77211794	+	intron (NM_015057, intron 22 of 82)	ENSG00000005810	MYCBP2	MYC binding protein 2, E3 ubiquitin protein ligase	protein-coding	3.44e-08	6.55
Diff_peak_48hrs_596	chr17	79965419	79965586	+	MIRb|SINE|MIR	ENSG00000167291	TBC1D16	TBC1 domain family member 16	protein-coding	3.46e-08	6.55
Diff_peak_48hrs_598	chr8	31707479	31707644	+	L1M7|LINE|L1	ENSG00000157168	NRG1	neuregulin 1	protein-coding	3.46e-08	6.65
Diff_peak_48hrs_602	chr1	151292150	151292309	+	TTS (NM_001304764)	ENSG00000143373	ZNF687	zinc finger protein 687	protein-coding	3.51e-08	6.56
Diff_peak_48hrs_605	chr20	14518110	14518279	+	L1M2|LINE|L1	ENSG00000227927	MACROD2-IT1	MACROD2 intronic transcript 1	ncRNA	3.53e-08	6.5
Diff_peak_48hrs_607	chr10	65627559	65627727	+	intron (NR_120647, intron 3 of 5)		LINC01515	long intergenic non-protein coding RNA 1515	ncRNA	3.57e-08	6.48
Diff_peak_48hrs_608	chr16	17353520	17353687	+	intron (NM_022166, intron 2 of 11)	ENSG00000103489	XYLT1	xylosyltransferase 1	protein-coding	3.6e-08	6.01
Diff_peak_48hrs_613	chr12	132845479	132845649	+	AluJb|SINE|Alu	ENSG00000090615	GOLGA3	golgin A3	protein-coding	3.63e-08	6.52
Diff_peak_48hrs_615	chr13	34622132	34622298	+	Charlie4|DNA|hAT-Charlie	ENSG00000225179	LINC00457	long intergenic non-protein coding RNA 457	ncRNA	3.64e-08	6.18
Diff_peak_48hrs_616	chr15	47524455	47524622	+	intron (NM_001198999, intron 3 of 19)	ENSG00000137872	SEMA6D	semaphorin 6D	protein-coding	3.64e-08	6.53
Diff_peak_48hrs_619	chr5	1463066	1463235	+	3' UTR (NM_024830, exon 14 of 14)	ENSG00000142319	SLC6A3	solute carrier family 6 member 3	protein-coding	3.64e-08	6.53
Diff_peak_48hrs_620	chr5	156564820	156564989	+	intron (NM_000337, intron 4 of 8)	ENSG00000170624	SGCD	sarcoglycan delta	protein-coding	3.64e-08	6.57
Diff_peak_48hrs_621	chr15	67643878	67644044	+	intron (NM_145160, intron 9 of 21)	ENSG00000137764	MAP2K5	mitogen-activated protein kinase kinase 5	protein-coding	3.64e-08	5.98
Diff_peak_48hrs_622	chr10	118192449	118192613	+	intron (NR_026940, intron 3 of 3)	ENSG00000107560	RAB11FIP2	RAB11 family interacting protein 2	protein-coding	3.64e-08	5.89
Diff_peak_48hrs_624	chr10	9245518	9245676	+	L1MEc|LINE|L1		LINC00709	long intergenic non-protein coding RNA 709	ncRNA	3.64e-08	6.49
Diff_peak_48hrs_625	chr7	55147574	55147744	+	L1MB3|LINE|L1	ENSG00000146648	EGFR	epidermal growth factor receptor	protein-coding	3.64e-08	6.52
Diff_peak_48hrs_631	chr12	15386132	15386302	+	L1MEd|LINE|L1	ENSG00000151490	PTPRO	protein tyrosine phosphatase, receptor type O	protein-coding	3.64e-08	6.51
Diff_peak_48hrs_637	chr7	8529608	8529770	+	MIR|SINE|MIR	ENSG00000122584	NXPH1	neurexophilin 1	protein-coding	3.64e-08	6.57
Diff_peak_48hrs_641	chr6	55869377	55869543	+	intron (NM_021073, intron 1 of 6)	ENSG00000112175	BMP5	bone morphogenetic protein 5	protein-coding	3.64e-08	6.58
Diff_peak_48hrs_643	chr2	137216310	137216475	+	intron (NM_001316349, intron 7 of 27)	ENSG00000144229	THSD7B	thrombospondin type 1 domain containing 7B	protein-coding	3.65e-08	6.49
Diff_peak_48hrs_644	chr10	87815011	87815178	+	intron (NM_001321967, intron 1 of 9)	ENSG00000138138	ATAD1	ATPase family, AAA domain containing 1	protein-coding	3.66e-08	6.48
Diff_peak_48hrs_646	chr5	37726679	37726846	+	intron (NM_001345998, intron 16 of 17)	ENSG00000168621	GDNF	glial cell derived neurotrophic factor	protein-coding	3.66e-08	6.57
Diff_peak_48hrs_647	chr12	117251363	117251530	+	intron (NM_001204218, intron 18 of 29)	ENSG00000089250	NOS1	nitric oxide synthase 1	protein-coding	3.66e-08	6.48
Diff_peak_48hrs_651	chr17	50996223	50996388	+	intron (NM_003971, intron 15 of 28)	ENSG00000008294	SPAG9	sperm associated antigen 9	protein-coding	3.71e-08	6.47
Diff_peak_48hrs_652	chr15	83775479	83775642	+	intron (NM_207517, intron 4 of 29)	ENSG00000156218	ADAMTSL3	ADAMTS like 3	protein-coding	3.76e-08	5.96
Diff_peak_48hrs_654	chr6	7735483	7735649	+	intron (NM_001718, intron 1 of 6)	ENSG00000153162	BMP6	bone morphogenetic protein 6	protein-coding	3.8e-08	6.5
Diff_peak_48hrs_655	chr7	82983420	82983586	+	intron (NM_014510, intron 3 of 19)	ENSG00000186472	PCLO	piccolo presynaptic cytomatrix protein	protein-coding	3.8e-08	6.54
Diff_peak_48hrs_657	chr11	102189053	102189218	+	intron (NM_001130145, intron 4 of 8)	ENSG00000137693	YAP1	Yes associated protein 1	protein-coding	3.83e-08	5.7
Diff_peak_48hrs_658	chr12	10429872	10430040	+	TTS (NM_002260)	ENSG00000205809	KLRC2	killer cell lectin like receptor C2	protein-coding	3.85e-08	6.59
Diff_peak_48hrs_662	chr9	103174515	103174676	+	intron (NR_121578, intron 8 of 9)	ENSG00000225564	LINC01492	long intergenic non-protein coding RNA 1492	ncRNA	3.87e-08	6.55
Diff_peak_48hrs_663	chr8	14274716	14274882	+	(AAT)n|Simple_repeat|Simple_repeat	ENSG00000199127	MIR383	microRNA 383	ncRNA	3.9e-08	6.55
Diff_peak_48hrs_666	chr9	19781724	19781885	+	intron (NM_001193288, intron 1 of 8)	ENSG00000155886	SLC24A2	solute carrier family 24 member 2	protein-coding	3.95e-08	6.52
Diff_peak_48hrs_670	chr7	102198272	102198443	+	intron (NM_181552, intron 15 of 23)	ENSG00000160999	SH2B2	SH2B adaptor protein 2	protein-coding	3.95e-08	6.52
Diff_peak_48hrs_671	chr4	155919353	155919522	+	intron (NM_005651, intron 11 of 11)	ENSG00000151790	TDO2	tryptophan 2,3-dioxygenase	protein-coding	3.95e-08	6.18
Diff_peak_48hrs_672	chr1	145772679	145772844	+	L1M4|LINE|L1	ENSG00000186141	POLR3C	RNA polymerase III subunit C	protein-coding	3.95e-08	6.51
Diff_peak_48hrs_673	chr3	39924296	39924463	+	L1MDa|LINE|L1	ENSG00000170011	MYRIP	myosin VIIA and Rab interacting protein	protein-coding	3.95e-08	6.5
Diff_peak_48hrs_678	chr1	209684500	209684669	+	intron (NR_134510, intron 1 of 2)	ENSG00000117594	HSD11B1	hydroxysteroid 11-beta dehydrogenase 1	protein-coding	3.98e-08	6.52
Diff_peak_48hrs_679	chr2	121346074	121346242	+	intron (NM_001142274, intron 37 of 37)	ENSG00000115112	TFCP2L1	transcription factor CP2 like 1	protein-coding	4.01e-08	6.52
Diff_peak_48hrs_681	chr13	46094024	46094187	+	HERV16-int|LTR|ERVL	ENSG00000080618	CPB2	carboxypeptidase B2	protein-coding	4.01e-08	6.6
Diff_peak_48hrs_683	chr1	50904864	50905037	+	L1PA5|LINE|L1	ENSG00000185104	FAF1	Fas associated factor 1	protein-coding	4.01e-08	6.52
Diff_peak_48hrs_685	chr19	53342283	53342450	+	AluSx|SINE|Alu	ENSG00000213799	ZNF845	zinc finger protein 845	protein-coding	4.05e-08	6.35
Diff_peak_48hrs_686	chr1	204912538	204912707	+	AluJr|SINE|Alu	ENSG00000163531	NFASC	neurofascin	protein-coding	4.06e-08	6.44
Diff_peak_48hrs_687	chr12	70418552	70418719	+	intron (NM_014505, intron 2 of 2)	ENSG00000135643	KCNMB4	potassium calcium-activated channel subfamily M regulatory beta subunit 4	protein-coding	4.07e-08	6.52
Diff_peak_48hrs_690	chr20	34036955	34037127	+	intron (NM_007367, intron 2 of 8)	ENSG00000264616	MIR4755	microRNA 4755	ncRNA	4.12e-08	5.79
Diff_peak_48hrs_692	chr6	69158033	69158196	+	intron (NM_001704, intron 17 of 31)	ENSG00000135298	ADGRB3	adhesion G protein-coupled receptor B3	protein-coding	4.12e-08	6.49
Diff_peak_48hrs_693	chr22	29105536	29105703	+	intron (NM_032045, intron 3 of 9)	ENSG00000183762	KREMEN1	kringle containing transmembrane protein 1	protein-coding	4.13e-08	6.44
Diff_peak_48hrs_695	chr2	212168617	212168783	+	L2c|LINE|L2	ENSG00000221782	MIR548F2	microRNA 548f-2	ncRNA	4.17e-08	6.46
Diff_peak_48hrs_696	chrX	22812135	22812290	+	intron (NR_073010, intron 3 of 11)	ENSG00000184735	DDX53	DEAD-box helicase 53	protein-coding	4.17e-08	6.56
Diff_peak_48hrs_697	chr5	76160172	76160336	+	L1MB8|LINE|L1	ENSG00000122012	SV2C	synaptic vesicle glycoprotein 2C	protein-coding	4.17e-08	6.52
Diff_peak_48hrs_698	chr3	154051799	154051960	+	L1MEg|LINE|L1	ENSG00000114790	ARHGEF26	Rho guanine nucleotide exchange factor 26	protein-coding	4.19e-08	6.48
Diff_peak_48hrs_702	chr10	87552358	87552526	+	exon (NM_004897, exon 5 of 5)	ENSG00000107789	MINPP1	multiple inositol-polyphosphate phosphatase 1	protein-coding	4.21e-08	6.49
Diff_peak_48hrs_703	chr5	117956181	117956350	+	MLT1H1|LTR|ERVL-MaLR		LINC02147	long intergenic non-protein coding RNA 2147	ncRNA	4.21e-08	6.45
Diff_peak_48hrs_704	chr20	38567689	38567855	+	intron (NM_020336, intron 26 of 29)	ENSG00000182035	ADIG	adipogenin	protein-coding	4.21e-08	6.46
Diff_peak_48hrs_708	chr13	101570435	101570601	+	L1MC4a|LINE|L1	ENSG00000198542	ITGBL1	integrin subunit beta like 1	protein-coding	4.25e-08	6.52
Diff_peak_48hrs_711	chr15	66664710	66664863	+	L1ME1|LINE|L1	ENSG00000137834	SMAD6	SMAD family member 6	protein-coding	4.26e-08	6.52
Diff_peak_48hrs_712	chr9	68508410	68508575	+	MamTip1|DNA|hAT-Tip100	ENSG00000181778	TMEM252	transmembrane protein 252	protein-coding	4.26e-08	6.5
Diff_peak_48hrs_715	chr13	98968213	98968382	+	MER33|DNA|hAT-Charlie	ENSG00000088387	DOCK9	dedicator of cytokinesis 9	protein-coding	4.28e-08	6.4
Diff_peak_48hrs_716	chr5	80872822	80872987	+	intron (NM_002439, intron 22 of 23)	ENSG00000113319	RASGRF2	Ras protein specific guanine nucleotide releasing factor 2	protein-coding	4.3e-08	6.51
Diff_peak_48hrs_719	chr6	113991482	113991648	+	L2c|LINE|L2	ENSG00000196591	HDAC2	histone deacetylase 2	protein-coding	4.32e-08	6.54
Diff_peak_48hrs_721	chr4	115074677	115074848	+	intron (NM_022569, intron 2 of 13)	ENSG00000138653	NDST4	N-deacetylase and N-sulfotransferase 4	protein-coding	4.38e-08	6.49
Diff_peak_48hrs_723	chr4	20913512	20913679	+	intron (NM_147182, intron 2 of 8)	ENSG00000185774	KCNIP4	potassium voltage-gated channel interacting protein 4	protein-coding	4.39e-08	6.54
Diff_peak_48hrs_725	chr7	119686970	119687136	+	intron (NR_131960, intron 4 of 4)	ENSG00000225546	LVCAT5	liver cancer-associated transcript 5	ncRNA	4.42e-08	6.53
Diff_peak_48hrs_726	chrX	31407941	31408110	+	intron (NM_004012, intron 32 of 50)	ENSG00000198947	DMD	dystrophin	protein-coding	4.44e-08	6.51
Diff_peak_48hrs_727	chr2	63375684	63375851	+	intron (NM_015910, intron 12 of 17)	ENSG00000143951	WDPCP	WD repeat containing planar cell polarity effector	protein-coding	4.46e-08	6.45
Diff_peak_48hrs_729	chr11	134297375	134297539	+	L1MCa|LINE|L1	ENSG00000166105	GLB1L3	galactosidase beta 1 like 3	protein-coding	4.59e-08	6.46
Diff_peak_48hrs_731	chrX	101134363	101134531	+	L2|LINE|L2	ENSG00000102384	CENPI	centromere protein I	protein-coding	4.62e-08	6.51
Diff_peak_48hrs_732	chr5	38962126	38962293	+	intron (NM_152756, intron 19 of 37)	ENSG00000164327	RICTOR	RPTOR independent companion of MTOR complex 2	protein-coding	4.64e-08	6.46
Diff_peak_48hrs_733	chr20	3006172	3006340	+	AluJr4|SINE|Alu	ENSG00000125787	GNRH2	gonadotropin releasing hormone 2	protein-coding	4.64e-08	6.13
Diff_peak_48hrs_734	chr3	78920820	78920986	+	AluJr|SINE|Alu	ENSG00000169855	ROBO1	roundabout guidance receptor 1	protein-coding	4.64e-08	6.6
Diff_peak_48hrs_735	chr4	166816241	166816404	+	intron (NM_001204358, intron 6 of 7)	ENSG00000196104	SPOCK3	SPARC/osteonectin, cwcv and kazal like domains proteoglycan 3	protein-coding	4.65e-08	6.13
Diff_peak_48hrs_736	chr22	39861202	39861370	+	AluSx1|SINE|Alu	ENSG00000176177	ENTHD1	ENTH domain containing 1	protein-coding	4.66e-08	6.42
Diff_peak_48hrs_737	chr2	113946313	113946474	+	L1PA15|LINE|L1	ENSG00000234199	LINC01191	long intergenic non-protein coding RNA 1191	ncRNA	4.67e-08	6.52
Diff_peak_48hrs_741	chr3	85752606	85752773	+	intron (NM_153184, intron 1 of 9)	ENSG00000175161	CADM2	cell adhesion molecule 2	protein-coding	4.67e-08	6.53
Diff_peak_48hrs_745	chrX	37638624	37638793	+	L1ME3|LINE|L1	ENSG00000047597	XK	X-linked Kx blood group	protein-coding	4.67e-08	6.54
Diff_peak_48hrs_746	chr8	124634668	124634827	+	MER5A1|DNA|hAT-Charlie	ENSG00000170873	MTSS1	MTSS1, I-BAR domain containing	protein-coding	4.68e-08	6.39
Diff_peak_48hrs_750	chr18	42569606	42569769	+	LTR33B|LTR|ERVL	ENSG00000267586	LINC00907	long intergenic non-protein coding RNA 907	ncRNA	4.77e-08	5.77
Diff_peak_48hrs_757	chr3	23860439	23860608	+	intron (NM_001202476, intron 2 of 4)	ENSG00000170142	UBE2E1	ubiquitin conjugating enzyme E2 E1	protein-coding	4.82e-08	6.44
Diff_peak_48hrs_758	chr16	83520873	83521040	+	intron (NM_001257, intron 7 of 13)	ENSG00000263785	MIR3182	microRNA 3182	ncRNA	4.85e-08	6.49
Diff_peak_48hrs_763	chr6	123450165	123450332	+	L1PB1|LINE|L1		HRAT13	heart tissue-associated transcript 13	ncRNA	4.89e-08	6.44
Diff_peak_48hrs_765	chr16	69197543	69197708	+	(CTTTTA)n|Simple_repeat|Simple_repeat	ENSG00000168807	SNTB2	syntrophin beta 2	protein-coding	4.91e-08	6.52
Diff_peak_48hrs_766	chr1	241775861	241776027	+	intron (NM_144625, intron 20 of 26)	ENSG00000174371	EXO1	exonuclease 1	protein-coding	4.91e-08	6.46
Diff_peak_48hrs_767	chr2	51757047	51757210	+	intron (NR_135237, intron 5 of 10)	ENSG00000225444	LINC01867	long intergenic non-protein coding RNA 1867	ncRNA	4.97e-08	6.5
Diff_peak_48hrs_769	chr2	145020551	145020710	+	Kanga1|DNA|TcMar-Tc2	ENSG00000226674	TEX41	testis expressed 41 (non-protein coding)	ncRNA	5e-08	6.41
Diff_peak_48hrs_777	chr7	37736954	37737111	+	intron (NM_181791, intron 3 of 3)	ENSG00000187037	GPR141	G protein-coupled receptor 141	protein-coding	5.1e-08	6.51
Diff_peak_48hrs_778	chr6	113872391	113872554	+	L2b|LINE|L2	ENSG00000227502	LINC01268	long intergenic non-protein coding RNA 1268	ncRNA	5.11e-08	6.52
Diff_peak_48hrs_781	chr12	7436760	7436921	+	intron (NM_174941, intron 2 of 19)	ENSG00000177675	CD163L1	CD163 molecule like 1	protein-coding	5.26e-08	6.44
Diff_peak_48hrs_786	chr17	60353744	60353906	+	intron (NM_032582, intron 1 of 33)	ENSG00000170832	USP32	ubiquitin specific peptidase 32	protein-coding	5.37e-08	6.4
Diff_peak_48hrs_790	chr2	173957594	173957759	+	intron (NM_001017371, intron 1 of 4)	ENSG00000172845	SP3	Sp3 transcription factor	protein-coding	5.38e-08	6.41
Diff_peak_48hrs_796	chr17	42236169	42236328	+	intron (NM_012448, intron 1 of 18)	ENSG00000173757	STAT5B	signal transducer and activator of transcription 5B	protein-coding	5.44e-08	6.35
Diff_peak_48hrs_797	chr11	108577875	108578038	+	L1MA4|LINE|L1	ENSG00000110723	EXPH5	exophilin 5	protein-coding	5.45e-08	6.43
Diff_peak_48hrs_799	chr6	127975665	127975831	+	AluSg|SINE|Alu		LOC101928140	uncharacterized LOC101928140	ncRNA	5.46e-08	6.47
Diff_peak_48hrs_800	chr10	51173762	51173927	+	intron (NM_001098512, intron 2 of 17)	ENSG00000185532	PRKG1	protein kinase, cGMP-dependent, type I	protein-coding	5.46e-08	6.41
Diff_peak_48hrs_805	chr7	154963572	154963737	+	intron (NM_007349, intron 9 of 20)	ENSG00000214106	PAXIP1-AS2	PAXIP1 antisense RNA 2	ncRNA	5.48e-08	6.39
Diff_peak_48hrs_806	chr16	4727810	4727977	+	intron (NR_040252, intron 2 of 16)	ENSG00000168096	ANKS3	ankyrin repeat and sterile alpha motif domain containing 3	protein-coding	5.48e-08	6.44
Diff_peak_48hrs_807	chr2	186048507	186048674	+	MER44B|DNA|TcMar-Tigger	ENSG00000237877	LINC01473	long intergenic non-protein coding RNA 1473	ncRNA	5.5e-08	6.48
Diff_peak_48hrs_808	chr13	60465217	60465376	+	intron (NM_001146070, intron 4 of 13)	ENSG00000083544	TDRD3	tudor domain containing 3	protein-coding	5.53e-08	6.4
Diff_peak_48hrs_810	chr13	88629973	88630138	+	intron (NR_047490, intron 1 of 1)		LINC00560	long intergenic non-protein coding RNA 560	ncRNA	5.53e-08	6.39
Diff_peak_48hrs_811	chr10	74314896	74315063	+	L1ME3G|LINE|L1	ENSG00000156110	ADK	adenosine kinase	protein-coding	5.53e-08	6.4
Diff_peak_48hrs_816	chr10	95241242	95241403	+	AluJr|SINE|Alu	ENSG00000173124	ACSM6	acyl-CoA synthetase medium-chain family member 6	protein-coding	5.59e-08	6.45
Diff_peak_48hrs_820	chr12	93272992	93273160	+	AluSz6|SINE|Alu	ENSG00000258171	LOC102724933	uncharacterized LOC102724933	ncRNA	5.63e-08	6.38
Diff_peak_48hrs_822	chr15	72006673	72006824	+	L1MC3|LINE|L1	ENSG00000166192	SENP8	SUMO/sentrin peptidase family member, NEDD8 specific	protein-coding	5.64e-08	6.39
Diff_peak_48hrs_823	chr1	76387414	76387575	+	intron (NM_152996, intron 2 of 4)	ENSG00000184005	ST6GALNAC3	ST6 N-acetylgalactosaminide alpha-2,6-sialyltransferase 3	protein-coding	5.73e-08	6.44
Diff_peak_48hrs_825	chr13	101794892	101795055	+	intron (NM_004115, intron 3 of 4)	ENSG00000102466	FGF14	fibroblast growth factor 14	protein-coding	5.77e-08	6.32
Diff_peak_48hrs_826	chr11	99894683	99894846	+	L1M6|LINE|L1	ENSG00000149972	CNTN5	contactin 5	protein-coding	5.77e-08	6.38
Diff_peak_48hrs_827	chr19	38804202	38804371	+	AluSp|SINE|Alu	ENSG00000171747	LGALS4	galectin 4	protein-coding	5.77e-08	-4.75
Diff_peak_48hrs_829	chr4	165315550	165315717	+	intron (NM_001331024, intron 12 of 13)	ENSG00000052802	MSMO1	methylsterol monooxygenase 1	protein-coding	5.78e-08	6.38
Diff_peak_48hrs_831	chr3	186619825	186619993	+	exon (NM_001622, exon 6 of 7)	ENSG00000145192	AHSG	alpha 2-HS glycoprotein	protein-coding	5.8e-08	6.4
Diff_peak_48hrs_833	chr21	14155060	14155225	+	tRNA-Arg-AGA|tRNA|tRNA	ENSG00000188992	LIPI	lipase I	protein-coding	5.88e-08	6.4
Diff_peak_48hrs_836	chr14	105245426	105245595	+	intron (NM_001519, intron 5 of 17)	ENSG00000185024	BRF1	BRF1, RNA polymerase III transcription initiation factor subunit	protein-coding	5.9e-08	6.42
Diff_peak_48hrs_837	chr21	38407370	38407537	+	intron (NM_001243429, intron 3 of 8)		LINC01423	long intergenic non-protein coding RNA 1423	ncRNA	5.92e-08	6.41
Diff_peak_48hrs_838	chr9	79991284	79991448	+	MIRc|SINE|MIR		LINC01507	long intergenic non-protein coding RNA 1507	ncRNA	5.92e-08	6.33
Diff_peak_48hrs_839	chr2	25831706	25831869	+	L1MD2|LINE|L1	ENSG00000143970	ASXL2	additional sex combs like 2, transcriptional regulator	protein-coding	5.92e-08	5.87
Diff_peak_48hrs_841	chr4	40521175	40521344	+	AluSx1|SINE|Alu	ENSG00000163694	RBM47	RNA binding motif protein 47	protein-coding	5.94e-08	6.47
Diff_peak_48hrs_843	chr3	23911496	23911665	+	intron (NM_020345, intron 1 of 4)	ENSG00000174748	RPL15	ribosomal protein L15	protein-coding	5.96e-08	6.43
Diff_peak_48hrs_844	chr14	64199812	64199979	+	Charlie7a|DNA|hAT-Charlie	ENSG00000054654	SYNE2	spectrin repeat containing nuclear envelope protein 2	protein-coding	5.96e-08	6.43
Diff_peak_48hrs_845	chr16	31716871	31717034	+	LTR70|LTR|ERV1	ENSG00000197302	ZNF720	zinc finger protein 720	protein-coding	5.96e-08	6.35
Diff_peak_48hrs_849	chr11	126485629	126485798	+	intron (NM_032531, intron 4 of 16)	ENSG00000110080	ST3GAL4	ST3 beta-galactoside alpha-2,3-sialyltransferase 4	protein-coding	6.04e-08	6.33
Diff_peak_48hrs_850	chr15	68396219	68396384	+	L1MEg|LINE|L1	ENSG00000137809	ITGA11	integrin subunit alpha 11	protein-coding	6.09e-08	6.38
Diff_peak_48hrs_852	chr12	90945331	90945490	+	intron (NR_038868, intron 3 of 4)	ENSG00000197651	CCER1	coiled-coil glutamate rich protein 1	protein-coding	6.1e-08	6.4
Diff_peak_48hrs_853	chr3	37287714	37287881	+	intron (NM_002078, intron 4 of 23)	ENSG00000144674	GOLGA4	golgin A4	protein-coding	6.1e-08	6.35
Diff_peak_48hrs_856	chr12	120000499	120000664	+	intron (NM_207311, intron 2 of 8)	ENSG00000135127	BICDL1	BICD family like cargo adaptor 1	protein-coding	6.12e-08	6.36
Diff_peak_48hrs_858	chr13	75604042	75604208	+	TTS (NR_120410)	ENSG00000136153	LMO7	LIM domain 7	protein-coding	6.13e-08	6.37
Diff_peak_48hrs_860	chr5	96155458	96155634	+	intron (NR_130776, intron 1 of 4)	ENSG00000207578	MIR583	microRNA 583	ncRNA	6.15e-08	6.35
Diff_peak_48hrs_864	chr3	85004165	85004330	+	intron (NM_001167674, intron 1 of 9)	ENSG00000175161	CADM2	cell adhesion molecule 2	protein-coding	6.17e-08	6.4
Diff_peak_48hrs_869	chr2	119629071	119629247	+	intron (NR_073132, intron 17 of 24)	ENSG00000144120	TMEM177	transmembrane protein 177	protein-coding	6.26e-08	6.37
Diff_peak_48hrs_872	chr12	71474821	71474984	+	intron (NR_110596, intron 1 of 19)	ENSG00000139292	LGR5	leucine rich repeat containing G protein-coupled receptor 5	protein-coding	6.28e-08	6.43
Diff_peak_48hrs_874	chr2	42258377	42258546	+	AluSp|SINE|Alu		LOC102723824	uncharacterized LOC102723824	ncRNA	6.31e-08	5.53
Diff_peak_48hrs_875	chr19	53548684	53548829	+	L1MA7|LINE|L1	ENSG00000130844	ZNF331	zinc finger protein 331	protein-coding	6.33e-08	6.38
Diff_peak_48hrs_878	chr4	153663888	153664049	+	AluJo|SINE|Alu	ENSG00000137462	TLR2	toll like receptor 2	protein-coding	6.36e-08	6.37
Diff_peak_48hrs_879	chr13	97994310	97994476	+	L1ME3Cz|LINE|L1	ENSG00000065150	IPO5	importin 5	protein-coding	6.37e-08	6.32
Diff_peak_48hrs_880	chr14	23067252	23067421	+	intron (NM_001164814, intron 9 of 18)	ENSG00000100813	ACIN1	apoptotic chromatin condensation inducer 1	protein-coding	6.39e-08	6.36
Diff_peak_48hrs_881	chr18	7593059	7593226	+	intron (NM_001105244, intron 1 of 32)	ENSG00000173482	PTPRM	protein tyrosine phosphatase, receptor type M	protein-coding	6.39e-08	6.41
Diff_peak_48hrs_882	chr11	90807882	90808047	+	L1ME2|LINE|L1	ENSG00000221586	MIR1261	microRNA 1261	ncRNA	6.39e-08	6.3
Diff_peak_48hrs_886	chr12	123019406	123019571	+	intron (NM_001300801, intron 2 of 24)	ENSG00000265526	MIR4304	microRNA 4304	ncRNA	6.42e-08	6.35
Diff_peak_48hrs_887	chr6	64037144	64037315	+	intron (NM_001292009, intron 33 of 43)	ENSG00000118482	PHF3	PHD finger protein 3	protein-coding	6.43e-08	6.35
Diff_peak_48hrs_888	chr11	88741143	88741312	+	intron (NM_000842, intron 3 of 8)	ENSG00000255082	GRM5-AS1	GRM5 antisense RNA 1	ncRNA	6.43e-08	6.38
Diff_peak_48hrs_889	chr10	74677307	74677473	+	intron (NM_001123, intron 10 of 10)		LOC102723439	uncharacterized LOC102723439	ncRNA	6.43e-08	6.37
Diff_peak_48hrs_891	chr9	9396577	9396740	+	intron (NM_002839, intron 9 of 45)	ENSG00000230920	LOC105375972	uncharacterized LOC105375972	ncRNA	6.45e-08	6.44
Diff_peak_48hrs_892	chr8	92580979	92581137	+	L1ME3A|LINE|L1	ENSG00000253634	LOC102724710	uncharacterized LOC102724710	ncRNA	6.45e-08	6.33
Diff_peak_48hrs_895	chr5	96082821	96082990	+	intron (NR_130776, intron 1 of 4)	ENSG00000207578	MIR583	microRNA 583	ncRNA	6.5e-08	6.44
Diff_peak_48hrs_898	chr9	116809687	116809854	+	intron (NM_014010, intron 11 of 21)	ENSG00000119401	TRIM32	tripartite motif containing 32	protein-coding	6.58e-08	6.34
Diff_peak_48hrs_901	chr11	88590010	88590177	+	A-rich|Low_complexity|Low_complexity	ENSG00000255082	GRM5-AS1	GRM5 antisense RNA 1	ncRNA	6.59e-08	6.41
Diff_peak_48hrs_903	chr18	79314373	79314539	+	intron (NM_198531, intron 15 of 29)	ENSG00000131196	NFATC1	nuclear factor of activated T-cells 1	protein-coding	6.61e-08	6.35
Diff_peak_48hrs_905	chr4	93656280	93656442	+	intron (NM_001510, intron 14 of 15)	ENSG00000172238	ATOH1	atonal bHLH transcription factor 1	protein-coding	6.67e-08	6.33
Diff_peak_48hrs_906	chr2	156574822	156574987	+	L3|LINE|CR1	ENSG00000115159	GPD2	glycerol-3-phosphate dehydrogenase 2	protein-coding	6.69e-08	6.31
Diff_peak_48hrs_907	chr7	117299860	117300025	+	intron (NR_024047, intron 3 of 4)	ENSG00000105989	WNT2	Wnt family member 2	protein-coding	6.7e-08	6.39
Diff_peak_48hrs_914	chr17	75379359	75379524	+	AluJo|SINE|Alu	ENSG00000177885	GRB2	growth factor receptor bound protein 2	protein-coding	6.88e-08	6.31
Diff_peak_48hrs_916	chr3	131916862	131917031	+	intron (NM_153429, intron 2 of 16)	ENSG00000265859	MIR5704	microRNA 5704	ncRNA	6.9e-08	6.44
Diff_peak_48hrs_917	chr1	66638800	66638965	+	intron (NM_032291, intron 4 of 24)	ENSG00000264720	MIR3117	microRNA 3117	ncRNA	6.9e-08	6.32
Diff_peak_48hrs_918	chr4	93066213	93066378	+	intron (NM_001286838, intron 2 of 14)	ENSG00000152208	GRID2	glutamate ionotropic receptor delta type subunit 2	protein-coding	6.9e-08	6.33
Diff_peak_48hrs_923	chr14	56172761	56172927	+	intron (NM_021255, intron 1 of 5)	ENSG00000139946	PELI2	pellino E3 ubiquitin protein ligase family member 2	protein-coding	6.97e-08	6.41
Diff_peak_48hrs_926	chr11	31881458	31881624	+	MLT1K|LTR|ERVL-MaLR	ENSG00000281880	PAUPAR	PAX6 upstream antisense RNA	ncRNA	7.06e-08	6.4
Diff_peak_48hrs_927	chr3	13638282	13638448	+	TTS (NM_001004019)	ENSG00000224514	LINC00620	long intergenic non-protein coding RNA 620	ncRNA	7.06e-08	5.76
Diff_peak_48hrs_930	chr8	113330724	113330888	+	L1MB7|LINE|L1	ENSG00000164796	CSMD3	CUB and Sushi multiple domains 3	protein-coding	7.11e-08	6.3
Diff_peak_48hrs_931	chr6	54134267	54134436	+	intron (NM_138569, intron 3 of 12)	ENSG00000146147	MLIP	muscular LMNA interacting protein	protein-coding	7.2e-08	6.37
Diff_peak_48hrs_932	chr7	11055499	11055660	+	intron (NR_033436, intron 13 of 16)	ENSG00000106443	PHF14	PHD finger protein 14	protein-coding	7.23e-08	6.3
Diff_peak_48hrs_936	chr6	123387904	123388073	+	intron (NM_006073, intron 14 of 40)		HRAT13	heart tissue-associated transcript 13	ncRNA	7.23e-08	6.38
Diff_peak_48hrs_937	chr13	28267431	28267599	+	intron (NM_175854, intron 12 of 18)		PAN3-AS1	PAN3 antisense RNA 1	ncRNA	7.25e-08	6.35
Diff_peak_48hrs_938	chr6	79922891	79923064	+	intron (NM_022726, intron 3 of 5)	ENSG00000118402	ELOVL4	ELOVL fatty acid elongase 4	protein-coding	7.26e-08	6.37
Diff_peak_48hrs_939	chr10	65714527	65714685	+	intron (NR_120647, intron 4 of 5)		LINC01515	long intergenic non-protein coding RNA 1515	ncRNA	7.28e-08	6.4
Diff_peak_48hrs_940	chr14	52934714	52934877	+	Tigger6a|DNA|TcMar-Tigger	ENSG00000073712	FERMT2	fermitin family member 2	protein-coding	7.28e-08	6.28
Diff_peak_48hrs_941	chr12	24132764	24132933	+	intron (NM_152989, intron 4 of 17)	ENSG00000216192	MIR920	microRNA 920	ncRNA	7.28e-08	6
Diff_peak_48hrs_942	chr1	196438248	196438417	+	intron (NM_198503, intron 8 of 27)	ENSG00000265986	MIR4735	microRNA 4735	ncRNA	7.29e-08	6.39
Diff_peak_48hrs_945	chr4	105272963	105273130	+	L1PA11|LINE|L1		TET2-AS1	TET2 antisense RNA 1	ncRNA	7.35e-08	6.34
Diff_peak_48hrs_948	chr19	37910243	37910410	+	AluJb|SINE|Alu	ENSG00000105738	SIPA1L3	signal induced proliferation associated 1 like 3	protein-coding	7.43e-08	5.93
Diff_peak_48hrs_949	chr5	69360800	69360961	+	intron (NM_001015891, intron 2 of 4)	ENSG00000152942	RAD17	RAD17 checkpoint clamp loader component	protein-coding	7.43e-08	6.34
Diff_peak_48hrs_950	chr1	7101551	7101705	+	intron (NM_015215, intron 4 of 22)	ENSG00000171735	CAMTA1	calmodulin binding transcription activator 1	protein-coding	7.48e-08	5.95
Diff_peak_48hrs_952	chr6	137668799	137668962	+	Zaphod|DNA|hAT-Tip100		LOC102723649	uncharacterized LOC102723649	ncRNA	7.52e-08	6.3
Diff_peak_48hrs_953	chr4	139319426	139319597	+	AluJb|SINE|Alu	ENSG00000109390	NDUFC1	NADH:ubiquinone oxidoreductase subunit C1	protein-coding	7.52e-08	6.44
Diff_peak_48hrs_954	chr8	84473777	84473946	+	intron (NM_001100392, intron 2 of 9)	ENSG00000184672	RALYL	RALY RNA binding protein-like	protein-coding	7.52e-08	6.33
Diff_peak_48hrs_956	chr2	140364774	140364940	+	intron (NM_018557, intron 71 of 90)	ENSG00000283506	MIR7157	microRNA 7157	ncRNA	7.56e-08	6.3
Diff_peak_48hrs_957	chr5	32787118	32787275	+	3' UTR (NM_000908, exon 8 of 8)	ENSG00000113389	NPR3	natriuretic peptide receptor 3	protein-coding	7.63e-08	6.31
Diff_peak_48hrs_958	chr3	189837634	189837799	+	AluJb|SINE|Alu	ENSG00000216058	MIR944	microRNA 944	ncRNA	7.63e-08	6.37
Diff_peak_48hrs_959	chr6	108311444	108311607	+	(TTTTG)n|Simple_repeat|Simple_repeat	ENSG00000135537	LACE1	lactation elevated 1	protein-coding	7.64e-08	6.3
Diff_peak_48hrs_960	chr22	17371440	17371612	+	intron (NM_001290047, intron 1 of 18)	ENSG00000099954	CECR2	CECR2, histone acetyl-lysine reader	protein-coding	7.67e-08	6.29
Diff_peak_48hrs_962	chr2	218732402	218732569	+	intron (NM_014640, intron 2 of 19)	ENSG00000135912	TTLL4	tubulin tyrosine ligase like 4	protein-coding	7.7e-08	6.33
Diff_peak_48hrs_963	chr2	38937968	38938133	+	intron (NM_001145451, intron 7 of 15)	ENSG00000214694	ARHGEF33	Rho guanine nucleotide exchange factor 33	protein-coding	7.7e-08	6.33
Diff_peak_48hrs_967	chr1	246216660	246216831	+	intron (NM_001167740, intron 5 of 11)	ENSG00000185420	SMYD3	SET and MYND domain containing 3	protein-coding	7.78e-08	6.34
Diff_peak_48hrs_968	chr12	22467137	22467302	+	AluJb|SINE|Alu	ENSG00000111731	C2CD5	C2 calcium dependent domain containing 5	protein-coding	7.85e-08	6.28
Diff_peak_48hrs_972	chrX	55486292	55486462	+	3' UTR (NM_201286, exon 2 of 2)	ENSG00000247746	USP51	ubiquitin specific peptidase 51	protein-coding	7.91e-08	6.27
Diff_peak_48hrs_974	chr3	48039629	48039788	+	intron (NM_030885, intron 1 of 3)	ENSG00000047849	MAP4	microtubule associated protein 4	protein-coding	8e-08	6.39
Diff_peak_48hrs_975	chr11	66601530	66601693	+	AluJo|SINE|Alu	ENSG00000173992	CCS	copper chaperone for superoxide dismutase	protein-coding	8e-08	6.3
Diff_peak_48hrs_976	chr11	116962879	116963048	+	intron (NM_025164, intron 1 of 23)	ENSG00000118137	APOA1	apolipoprotein A1	protein-coding	8e-08	6.37
Diff_peak_48hrs_977	chr15	56130733	56130896	+	L1M5|LINE|L1	ENSG00000181827	RFX7	regulatory factor X7	protein-coding	8.04e-08	6.28
Diff_peak_48hrs_979	chr6	139275683	139275850	+	Arthur1A|DNA|hAT-Tip100	ENSG00000164440	TXLNB	taxilin beta	protein-coding	8.05e-08	6.31
Diff_peak_48hrs_980	chr17	80682269	80682426	+	AluJr|SINE|Alu	ENSG00000262833	LOC101928855	uncharacterized LOC101928855	ncRNA	8.26e-08	6.28
Diff_peak_48hrs_981	chr11	95769329	95769488	+	3' UTR (NM_144664, exon 10 of 10)	ENSG00000077458	FAM76B	family with sequence similarity 76 member B	protein-coding	8.32e-08	6.35
Diff_peak_48hrs_982	chr2	186842237	186842400	+	intron (NM_182521, intron 3 of 8)	ENSG00000163012	ZSWIM2	zinc finger SWIM-type containing 2	protein-coding	8.41e-08	6.24
Diff_peak_48hrs_985	chr2	190346005	190346175	+	intron (NM_002194, intron 1 of 5)	ENSG00000151689	INPP1	inositol polyphosphate-1-phosphatase	protein-coding	8.43e-08	6.21
Diff_peak_48hrs_986	chr1	81940920	81941089	+	intron (NM_001330645, intron 4 of 20)	ENSG00000117114	ADGRL2	adhesion G protein-coupled receptor L2	protein-coding	8.43e-08	5.82
Diff_peak_48hrs_987	chr6	129279112	129279277	+	intron (NM_001079823, intron 17 of 63)	ENSG00000196569	LAMA2	laminin subunit alpha 2	protein-coding	8.44e-08	6.31
Diff_peak_48hrs_991	chr5	161879104	161879271	+	AluJb|SINE|Alu	ENSG00000022355	GABRA1	gamma-aminobutyric acid type A receptor alpha1 subunit	protein-coding	8.47e-08	6.32
Diff_peak_48hrs_995	chr1	202248795	202248958	+	intron (NM_001017404, intron 4 of 15)	ENSG00000133067	LGR6	leucine rich repeat containing G protein-coupled receptor 6	protein-coding	8.58e-08	6.34
Diff_peak_48hrs_996	chr21	32757282	32757443	+	intron (NM_013329, intron 7 of 15)	ENSG00000159086	PAXBP1	PAX3 and PAX7 binding protein 1	protein-coding	8.58e-08	6.29
Diff_peak_48hrs_998	chr10	3144808	3144964	+	intron (NR_144639, intron 21 of 26)	ENSG00000237399	PITRM1-AS1	PITRM1 antisense RNA 1	ncRNA	8.6e-08	6.38
Diff_peak_48hrs_1000	chr1	215619468	215619634	+	intron (NM_016121, intron 17 of 17)	ENSG00000136636	KCTD3	potassium channel tetramerization domain containing 3	protein-coding	8.75e-08	6.33
Diff_peak_48hrs_1002	chr13	49285794	49285957	+	AluSx|SINE|Alu	ENSG00000102543	CDADC1	cytidine and dCMP deaminase domain containing 1	protein-coding	8.76e-08	6.24
Diff_peak_48hrs_1004	chr6	43190495	43190662	+	L1ME4a|LINE|L1	ENSG00000112659	CUL9	cullin 9	protein-coding	8.86e-08	6.29
Diff_peak_48hrs_1005	chr7	138581040	138581203	+	intron (NM_015905, intron 16 of 18)	ENSG00000157703	SVOPL	SVOP like	protein-coding	8.9e-08	6.25
Diff_peak_48hrs_1006	chr5	139853659	139853819	+	L1MA2|LINE|L1	ENSG00000146005	PSD2	pleckstrin and Sec7 domain containing 2	protein-coding	8.92e-08	6.26
Diff_peak_48hrs_1007	chr1	119270003	119270168	+	intron (NR_125975, intron 6 of 6)	ENSG00000116882	HAO2	hydroxyacid oxidase 2	protein-coding	8.92e-08	6.33
Diff_peak_48hrs_1009	chr2	213586852	213587012	+	MLT1A0-int|LTR|ERVL-MaLR	ENSG00000265734	MIR4438	microRNA 4438	ncRNA	8.92e-08	6.25
Diff_peak_48hrs_1011	chr2	47453641	47453810	+	intron (NM_001258281, intron 9 of 16)	ENSG00000095002	MSH2	mutS homolog 2	protein-coding	8.92e-08	6.3
Diff_peak_48hrs_1012	chr11	85736455	85736624	+	exon (NM_032943, exon 6 of 19)	ENSG00000137501	SYTL2	synaptotagmin like 2	protein-coding	8.93e-08	5.62
Diff_peak_48hrs_1013	chr9	19086736	19086903	+	intron (NM_017645, intron 6 of 16)	ENSG00000147874	HAUS6	HAUS augmin like complex subunit 6	protein-coding	8.93e-08	5.91
Diff_peak_48hrs_1014	chr8	41274801	41274964	+	intron (NM_003012, intron 2 of 2)	ENSG00000263372	MIR548AO	microRNA 548ao	ncRNA	8.93e-08	6.36
Diff_peak_48hrs_1016	chr4	86799053	86799204	+	exon (NM_006264, exon 41 of 47)	ENSG00000145283	SLC10A6	solute carrier family 10 member 6	protein-coding	8.93e-08	6.26
Diff_peak_48hrs_1023	chr2	162518927	162519091	+	L1M5|LINE|L1	ENSG00000115271	GCA	grancalcin	protein-coding	9.08e-08	6.34
Diff_peak_48hrs_1024	chr11	106069464	106069639	+	L1MD1|LINE|L1	ENSG00000149313	AASDHPPT	aminoadipate-semialdehyde dehydrogenase-phosphopantetheinyl transferase	protein-coding	9.08e-08	6.32
Diff_peak_48hrs_1028	chr1	243626684	243626852	+	intron (NM_001206729, intron 6 of 13)	ENSG00000117020	AKT3	AKT serine/threonine kinase 3	protein-coding	9.09e-08	6.26
Diff_peak_48hrs_1029	chr4	13369712	13369873	+	intron (NM_001017979, intron 6 of 6)	ENSG00000157869	RAB28	RAB28, member RAS oncogene family	protein-coding	9.09e-08	6.24
Diff_peak_48hrs_1033	chr22	46806638	46806795	+	intron (NM_001284305, intron 4 of 12)	ENSG00000054611	TBC1D22A	TBC1 domain family member 22A	protein-coding	9.19e-08	6.31
Diff_peak_48hrs_1034	chr18	76493701	76493864	+	non-coding (NR_136504, exon 2 of 2)	ENSG00000101493	ZNF516	zinc finger protein 516	protein-coding	9.28e-08	6.35
Diff_peak_48hrs_1041	chr14	58505898	58506067	+	L1P4|LINE|L1	ENSG00000100578	KIAA0586	KIAA0586	protein-coding	9.35e-08	6.26
Diff_peak_48hrs_1042	chr5	73761346	73761513	+	intron (NM_001177693, intron 4 of 35)	ENSG00000214944	ARHGEF28	Rho guanine nucleotide exchange factor 28	protein-coding	9.4e-08	6.33
Diff_peak_48hrs_1044	chr18	36435360	36435527	+	Charlie10|DNA|hAT-Charlie	ENSG00000134775	FHOD3	formin homology 2 domain containing 3	protein-coding	9.4e-08	6.27
Diff_peak_48hrs_1045	chr3	122720943	122721112	+	intron (NM_017554, intron 15 of 16)	ENSG00000173193	PARP14	poly(ADP-ribose) polymerase family member 14	protein-coding	9.43e-08	6.22
Diff_peak_48hrs_1047	chrX	9563545	9563708	+	MER3|DNA|hAT-Charlie	ENSG00000101849	TBL1X	transducin beta like 1X-linked	protein-coding	9.46e-08	6.26
Diff_peak_48hrs_1049	chr2	206037445	206037613	+	intron (NM_017759, intron 5 of 10)	ENSG00000114933	INO80D	INO80 complex subunit D	protein-coding	9.47e-08	6.24
Diff_peak_48hrs_1054	chr10	110959081	110959242	+	MER20B|DNA|hAT-Charlie	ENSG00000234118	RPL13AP6	ribosomal protein L13a pseudogene 6	pseudo	9.53e-08	6.29
Diff_peak_48hrs_1056	chr21	31705604	31705773	+	intron (NM_020706, intron 2 of 19)	ENSG00000156304	SCAF4	SR-related CTD associated factor 4	protein-coding	9.55e-08	6.21
Diff_peak_48hrs_1061	chr13	97387101	97387270	+	intron (NM_144778, intron 8 of 8)	ENSG00000125249	RAP2A	RAP2A, member of RAS oncogene family	protein-coding	9.61e-08	6.2
Diff_peak_48hrs_1063	chr3	45703959	45704126	+	intron (NM_001319072, intron 2 of 18)	ENSG00000211456	SACM1L	SAC1 suppressor of actin mutations 1-like (yeast)	protein-coding	9.61e-08	5.5
Diff_peak_48hrs_1066	chr1	175401648	175401807	+	intron (NM_003285, intron 4 of 22)	ENSG00000235750	KIAA0040	KIAA0040	protein-coding	9.82e-08	6.29
Diff_peak_48hrs_1069	chr2	114471527	114471688	+	intron (NM_001321908, intron 2 of 25)	ENSG00000175497	DPP10	dipeptidyl peptidase like 10	protein-coding	9.84e-08	6.3
Diff_peak_48hrs_1072	chr8	71257436	71257602	+	intron (NM_172060, intron 9 of 15)	ENSG00000104313	EYA1	EYA transcriptional coactivator and phosphatase 1	protein-coding	9.86e-08	6.29
Diff_peak_48hrs_1073	chr3	7553900	7554056	+	intron (NM_181874, intron 7 of 10)	ENSG00000236202	GRM7-AS1	GRM7 antisense RNA 1	ncRNA	9.87e-08	6.27
Diff_peak_48hrs_1074	chr14	26522369	26522532	+	Cheshire|DNA|hAT-Charlie	ENSG00000139910	NOVA1	NOVA alternative splicing regulator 1	protein-coding	9.87e-08	6.27
Diff_peak_48hrs_1076	chr21	18262642	18262809	+	intron (NM_001204178, intron 5 of 5)	ENSG00000154645	CHODL	chondrolectin	protein-coding	9.89e-08	6.25
Diff_peak_48hrs_1083	chr4	86789974	86790143	+	intron (NM_080685, intron 40 of 47)	ENSG00000145283	SLC10A6	solute carrier family 10 member 6	protein-coding	1e-07	5.86
Diff_peak_48hrs_1084	chr10	1312071	1312238	+	intron (NM_018702, intron 3 of 9)	ENSG00000229205	LINC00200	long intergenic non-protein coding RNA 200	ncRNA	1.01e-07	5.63
Diff_peak_48hrs_1085	chr2	84441074	84441238	+	intron (NM_003849, intron 4 of 8)	ENSG00000163541	SUCLG1	succinate-CoA ligase alpha subunit	protein-coding	1.01e-07	6.27
Diff_peak_48hrs_1087	chr2	1082245	1082418	+	intron (NM_018968, intron 1 of 16)		LOC101060391	uncharacterized LOC101060391	ncRNA	1.01e-07	6.24
Diff_peak_48hrs_1088	chr9	9805074	9805239	+	MIRb|SINE|MIR	ENSG00000230920	LOC105375972	uncharacterized LOC105375972	ncRNA	1.01e-07	6.29
Diff_peak_48hrs_1089	chr13	45170396	45170566	+	intron (NM_004128, intron 4 of 7)	ENSG00000180332	KCTD4	potassium channel tetramerization domain containing 4	protein-coding	1.01e-07	6.26
Diff_peak_48hrs_1091	chr13	66415808	66415973	+	intron (NM_001318373, intron 3 of 3)	ENSG00000263561	MIR4704	microRNA 4704	ncRNA	1.01e-07	6.26
Diff_peak_48hrs_1093	chr5	17877835	17877998	+	intron (NR_134286, intron 5 of 7)		LOC646241	uncharacterized LOC646241	ncRNA	1.01e-07	5.73
Diff_peak_48hrs_1094	chr12	81437028	81437197	+	intron (NM_001220478, intron 3 of 28)	ENSG00000139220	PPFIA2	PTPRF interacting protein alpha 2	protein-coding	1.01e-07	6.2
Diff_peak_48hrs_1096	chr7	134999403	134999568	+	MER21-int|LTR|ERVL	ENSG00000146856	AGBL3	ATP/GTP binding protein like 3	protein-coding	1.01e-07	6.2
Diff_peak_48hrs_1100	chrX	110245324	110245491	+	intron (NM_001025580, intron 1 of 4)	ENSG00000208883	SNORD96B	small nucleolar RNA, C/D box 96B	snoRNA	1.03e-07	6.17
Diff_peak_48hrs_1101	chr13	85132426	85132593	+	intron (NR_126383, intron 1 of 5)	ENSG00000226370	LINC00375	long intergenic non-protein coding RNA 375	ncRNA	1.03e-07	6.28
Diff_peak_48hrs_1103	chr2	9405642	9406443	+	TTS (NM_001135191)	ENSG00000119185	ITGB1BP1	integrin subunit beta 1 binding protein 1	protein-coding	1.04e-07	6.19
Diff_peak_48hrs_1104	chr6	134261090	134261255	+	intron (NM_001143676, intron 2 of 13)	ENSG00000118515	SGK1	serum/glucocorticoid regulated kinase 1	protein-coding	1.05e-07	5.59
Diff_peak_48hrs_1105	chr14	51459222	51459391	+	L3|LINE|CR1	ENSG00000139926	FRMD6	FERM domain containing 6	protein-coding	1.07e-07	6.32
Diff_peak_48hrs_1107	chr8	75424368	75424534	+	L1PA17|LINE|L1	ENSG00000164749	HNF4G	hepatocyte nuclear factor 4 gamma	protein-coding	1.08e-07	6.21
Diff_peak_48hrs_1108	chr18	46001135	46001300	+	L1MB3|LINE|L1	ENSG00000152223	EPG5	ectopic P-granules autophagy protein 5 homolog	protein-coding	1.08e-07	6.21
Diff_peak_48hrs_1111	chr19	22660963	22661122	+	L1M2|LINE|L1	ENSG00000229676	ZNF492	zinc finger protein 492	protein-coding	1.1e-07	6.22
Diff_peak_48hrs_1114	chrX	108402406	108402566	+	L1MEd|LINE|L1	ENSG00000197565	COL4A6	collagen type IV alpha 6 chain	protein-coding	1.1e-07	6.3
Diff_peak_48hrs_1116	chr12	116033226	116033380	+	intron (NM_015335, intron 4 of 30)	ENSG00000207967	MIR620	microRNA 620	ncRNA	1.1e-07	6.3
Diff_peak_48hrs_1118	chr7	18569303	18569468	+	MER58B|DNA|hAT-Charlie	ENSG00000048052	HDAC9	histone deacetylase 9	protein-coding	1.12e-07	6.24
Diff_peak_48hrs_1119	chr3	167337772	167337937	+	intron (NM_024687, intron 9 of 20)	ENSG00000169064	ZBBX	zinc finger B-box domain containing	protein-coding	1.12e-07	6.17
Diff_peak_48hrs_1124	chr6	130262296	130262461	+	Harlequin-int|LTR|ERV1	ENSG00000164483	SAMD3	sterile alpha motif domain containing 3	protein-coding	1.13e-07	6.23
Diff_peak_48hrs_1126	chr16	89450868	89451037	+	non-coding (NR_110932, exon 2 of 3)		LOC101927817	uncharacterized LOC101927817	ncRNA	1.13e-07	6.28
Diff_peak_48hrs_1130	chr7	158318341	158318506	+	intron (NM_130842, intron 1 of 21)	ENSG00000207637	MIR595	microRNA 595	ncRNA	1.14e-07	6.21
Diff_peak_48hrs_1132	chr2	105088727	105088899	+	intron (NM_182640, intron 5 of 10)	ENSG00000231851	UTAT33	uncharacterized LOC101927492	ncRNA	1.15e-07	6.19
Diff_peak_48hrs_1133	chrX	99604488	99604654	+	intron (NR_024608, intron 10 of 10)		XRCC6P5	X-ray repair cross complementing 6 pseudogene 5	pseudo	1.15e-07	6.27
Diff_peak_48hrs_1136	chr3	69020004	69020171	+	3' UTR (NM_007114, exon 17 of 17)	ENSG00000163378	EOGT	EGF domain specific O-linked N-acetylglucosamine transferase	protein-coding	1.16e-07	6.23
Diff_peak_48hrs_1137	chr3	17368153	17368313	+	intron (NM_014744, intron 13 of 21)	ENSG00000131374	TBC1D5	TBC1 domain family member 5	protein-coding	1.16e-07	6.34
Diff_peak_48hrs_1138	chr12	39589941	39590108	+	intron (NM_005164, intron 6 of 9)	ENSG00000173208	ABCD2	ATP binding cassette subfamily D member 2	protein-coding	1.16e-07	6.18
Diff_peak_48hrs_1139	chr13	38634192	38634355	+	intron (NR_126377, intron 2 of 2)		LINC00437	long intergenic non-protein coding RNA 437	ncRNA	1.16e-07	6.18
Diff_peak_48hrs_1141	chr7	112859823	112859991	+	Tigger3b|DNA|TcMar-Tigger	ENSG00000146802	TMEM168	transmembrane protein 168	protein-coding	1.17e-07	6.23
Diff_peak_48hrs_1142	chr6	117287934	117288101	+	TTS (NM_002944)	ENSG00000170162	VGLL2	vestigial like family member 2	protein-coding	1.17e-07	6.23
Diff_peak_48hrs_1144	chr2	14390329	14390492	+	intron (NR_103814, intron 1 of 3)	ENSG00000230448	LINC00276	long intergenic non-protein coding RNA 276	ncRNA	1.18e-07	6.22
Diff_peak_48hrs_1145	chr7	117746527	117746692	+	intron (NM_033427, intron 12 of 22)	ENSG00000077063	CTTNBP2	cortactin binding protein 2	protein-coding	1.19e-07	6.21
Diff_peak_48hrs_1146	chr1	107250921	107251088	+	intron (NM_001330665, intron 2 of 6)	ENSG00000162631	NTNG1	netrin G1	protein-coding	1.19e-07	6.22
Diff_peak_48hrs_1149	chr7	92307984	92308143	+	AluSc|SINE|Alu	ENSG00000001629	ANKIB1	ankyrin repeat and IBR domain containing 1	protein-coding	1.2e-07	6.27
Diff_peak_48hrs_1150	chr22	33515138	33515307	+	intron (NM_004737, intron 7 of 15)	ENSG00000266012	MIR4764	microRNA 4764	ncRNA	1.2e-07	6.13
Diff_peak_48hrs_1152	chr20	8837425	8837597	+	ERVL-B4-int|LTR|ERVL	ENSG00000201348	RNU105B	RNA, U105B small nucleolar	snoRNA	1.2e-07	6.19
Diff_peak_48hrs_1153	chr16	26027115	26027280	+	intron (NM_006040, intron 1 of 1)	ENSG00000265005	MIR548W	microRNA 548w	ncRNA	1.22e-07	6.1
Diff_peak_48hrs_1154	chr5	127057244	127057411	+	intron (NM_001164478, intron 3 of 4)	ENSG00000164241	C5orf63	chromosome 5 open reading frame 63	protein-coding	1.22e-07	6.21
Diff_peak_48hrs_1155	chr1	150224782	150224950	+	intron (NM_030920, intron 5 of 6)	ENSG00000143401	ANP32E	acidic nuclear phosphoprotein 32 family member E	protein-coding	1.22e-07	6.26
Diff_peak_48hrs_1159	chr15	81135308	81135474	+	L1PA4|LINE|L1	ENSG00000156206	CFAP161	cilia and flagella associated protein 161	protein-coding	1.22e-07	5.46
Diff_peak_48hrs_1164	chr3	81618764	81618925	+	intron (NM_000158, intron 7 of 15)	ENSG00000114480	GBE1	1,4-alpha-glucan branching enzyme 1	protein-coding	1.24e-07	6.25
Diff_peak_48hrs_1165	chrX	120451299	120451460	+	FLAM_C|SINE|Alu	ENSG00000005893	LAMP2	lysosomal associated membrane protein 2	protein-coding	1.24e-07	6.16
Diff_peak_48hrs_1166	chr15	59676161	59676329	+	AluJb|SINE|Alu	ENSG00000140299	BNIP2	BCL2 interacting protein 2	protein-coding	1.25e-07	6.19
Diff_peak_48hrs_1167	chr22	32411642	32411808	+	intron (NM_014306, intron 1 of 11)	ENSG00000100220	RTCB	RNA 2',3'-cyclic phosphate and 5'-OH ligase	protein-coding	1.25e-07	5.45
Diff_peak_48hrs_1168	chr9	70085828	70085998	+	intron (NR_125850, intron 2 of 13)	ENSG00000165072	MAMDC2	MAM domain containing 2	protein-coding	1.25e-07	6.25
Diff_peak_48hrs_1170	chr17	8227000	8227165	+	non-coding (NR_046431, exon 22 of 22)	ENSG00000178977	LINC00324	long intergenic non-protein coding RNA 324	ncRNA	1.27e-07	6.27
Diff_peak_48hrs_1174	chr12	14395813	14395982	+	intron (NM_181352, intron 1 of 14)	ENSG00000171681	ATF7IP	activating transcription factor 7 interacting protein	protein-coding	1.29e-07	6.25
Diff_peak_48hrs_1176	chr8	9639256	9639426	+	intron (NM_003747, intron 3 of 26)	ENSG00000173273	TNKS	tankyrase	protein-coding	1.29e-07	6.17
Diff_peak_48hrs_1181	chr6	119473028	119473189	+	L1ME3A|LINE|L1		LOC285762	uncharacterized LOC285762	ncRNA	1.3e-07	6.25
Diff_peak_48hrs_1182	chr5	115888550	115888695	+	intron (NM_001318091, intron 3 of 4)	ENSG00000145782	ATG12	autophagy related 12	protein-coding	1.31e-07	5.74
Diff_peak_48hrs_1183	chr6	160726697	160726864	+	Charlie1b|DNA|hAT-Charlie	ENSG00000122194	PLG	plasminogen	protein-coding	1.32e-07	6.25
Diff_peak_48hrs_1184	chr6	64629608	64629767	+	L1MC|LINE|L1		LOC441155	zinc finger CCCH-type domain-containing-like	protein-coding	1.32e-07	6.15
Diff_peak_48hrs_1185	chr4	114909889	114910048	+	intron (NM_022569, intron 6 of 13)	ENSG00000138653	NDST4	N-deacetylase and N-sulfotransferase 4	protein-coding	1.32e-07	6.2
Diff_peak_48hrs_1186	chr2	33954051	33954212	+	L2|LINE|L2	ENSG00000237790	LINC01318	long intergenic non-protein coding RNA 1318	ncRNA	1.32e-07	6.15
Diff_peak_48hrs_1187	chr3	178670382	178670545	+	intron (NM_001278911, intron 1 of 4)	ENSG00000197584	KCNMB2	potassium calcium-activated channel subfamily M regulatory beta subunit 2	protein-coding	1.32e-07	6.23
Diff_peak_48hrs_1188	chr7	40249761	40249916	+	AluSx|SINE|Alu	ENSG00000175600	SUGCT	succinyl-CoA:glutarate-CoA transferase	protein-coding	1.32e-07	6.28
Diff_peak_48hrs_1189	chr1	226161733	226161902	+	intron (NM_022735, intron 3 of 7)	ENSG00000182827	ACBD3	acyl-CoA binding domain containing 3	protein-coding	1.34e-07	6.16
Diff_peak_48hrs_1191	chr10	72509117	72509288	+	intron (NM_006077, intron 5 of 11)	ENSG00000107745	MICU1	mitochondrial calcium uptake 1	protein-coding	1.36e-07	6.11
Diff_peak_48hrs_1192	chrX	18443790	18443953	+	AluJr|SINE|Alu	ENSG00000008086	CDKL5	cyclin dependent kinase like 5	protein-coding	1.36e-07	6.16
Diff_peak_48hrs_1193	chr8	54089153	54089314	+	MER44A|DNA|TcMar-Tigger	ENSG00000120992	LYPLA1	lysophospholipase I	protein-coding	1.36e-07	6.15
Diff_peak_48hrs_1197	chr2	134932554	134932704	+	intron (NR_135468, intron 2 of 9)	ENSG00000082258	CCNT2	cyclin T2	protein-coding	1.36e-07	6.22
Diff_peak_48hrs_1198	chr6	100790767	100790933	+	intron (NM_006828, intron 8 of 41)	ENSG00000112249	ASCC3	activating signal cointegrator 1 complex subunit 3	protein-coding	1.36e-07	6.15
Diff_peak_48hrs_1200	chr6	37917647	37917810	+	intron (NM_021943, intron 1 of 5)	ENSG00000156639	ZFAND3	zinc finger AN1-type containing 3	protein-coding	1.36e-07	6.14
Diff_peak_48hrs_1201	chr13	101785397	101785562	+	intron (NM_004115, intron 3 of 4)	ENSG00000102466	FGF14	fibroblast growth factor 14	protein-coding	1.36e-07	5.64
Diff_peak_48hrs_1202	chr22	46199711	46199874	+	AluSq|SINE|Alu	ENSG00000186951	PPARA	peroxisome proliferator activated receptor alpha	protein-coding	1.37e-07	6.14
Diff_peak_48hrs_1208	chr1	199016787	199016955	+	intron (NR_126351, intron 1 of 2)	ENSG00000235492	LINC01221	long intergenic non-protein coding RNA 1221	ncRNA	1.39e-07	6.19
Diff_peak_48hrs_1214	chr4	151508953	151509120	+	intron (NM_001109977, intron 3 of 13)	ENSG00000164142	FAM160A1	family with sequence similarity 160 member A1	protein-coding	1.4e-07	6.15
Diff_peak_48hrs_1218	chr20	3344131	3344292	+	intron (NM_001009984, intron 8 of 36)	ENSG00000088854	C20orf194	chromosome 20 open reading frame 194	protein-coding	1.42e-07	6.14
Diff_peak_48hrs_1220	chr3	181266456	181266625	+	intron (NR_075093, intron 2 of 4)	ENSG00000202337	RNU6-8	RNA, U6 small nuclear 8	snRNA	1.42e-07	6.17
Diff_peak_48hrs_1223	chr7	150740521	150740688	+	intron (NM_001199577, intron 4 of 5)	ENSG00000196329	GIMAP5	GTPase, IMAP family member 5	protein-coding	1.42e-07	6.15
Diff_peak_48hrs_1225	chr3	101651203	101651372	+	exon (NM_014415, exon 11 of 11)	ENSG00000256628	ZBTB11-AS1	ZBTB11 antisense RNA 1	ncRNA	1.43e-07	6.13
Diff_peak_48hrs_1232	chr12	116954726	116954887	+	intron (NM_153348, intron 4 of 10)	ENSG00000257279	LOC100506551	uncharacterized LOC100506551	ncRNA	1.44e-07	6.12
Diff_peak_48hrs_1233	chr5	79719324	79719487	+	intron (NM_153610, intron 1 of 12)	ENSG00000164309	CMYA5	cardiomyopathy associated 5	protein-coding	1.44e-07	6.19
Diff_peak_48hrs_1234	chr3	154156422	154156587	+	intron (NM_015595, intron 6 of 14)	ENSG00000114790	ARHGEF26	Rho guanine nucleotide exchange factor 26	protein-coding	1.44e-07	5.61
Diff_peak_48hrs_1236	chr17	29419868	29420031	+	AluJb|SINE|Alu	ENSG00000160551	TAOK1	TAO kinase 1	protein-coding	1.44e-07	6.14
Diff_peak_48hrs_1237	chr5	83711128	83711297	+	intron (NM_001884, intron 1 of 4)	ENSG00000145681	HAPLN1	hyaluronan and proteoglycan link protein 1	protein-coding	1.44e-07	6.17
Diff_peak_48hrs_1238	chr3	118644722	118644889	+	TTS (NR_135573)		LOC101926968	uncharacterized LOC101926968	ncRNA	1.44e-07	6.17
Diff_peak_48hrs_1240	chr15	28018231	28018398	+	intron (NM_001300984, intron 7 of 22)	ENSG00000104044	OCA2	OCA2 melanosomal transmembrane protein	protein-coding	1.45e-07	6.19
Diff_peak_48hrs_1241	chr19	41281071	41281232	+	intron (NM_001301016, intron 6 of 14)	ENSG00000105323	HNRNPUL1	heterogeneous nuclear ribonucleoprotein U like 1	protein-coding	1.45e-07	6.19
Diff_peak_48hrs_1243	chr9	111362246	111362413	+	intron (NM_001080398, intron 50 of 50)	ENSG00000171133	OR2K2	olfactory receptor family 2 subfamily K member 2	protein-coding	1.46e-07	6.21
Diff_peak_48hrs_1244	chr16	53299072	53299237	+	intron (NM_025134, intron 30 of 38)		LOC643802	u3 small nucleolar ribonucleoprotein protein MPP10-like	protein-coding	1.46e-07	6.06
Diff_peak_48hrs_1247	chrX	19832068	19832237	+	intron (NM_031892, intron 2 of 17)	ENSG00000147010	SH3KBP1	SH3 domain containing kinase binding protein 1	protein-coding	1.46e-07	6.11
Diff_peak_48hrs_1249	chr5	128173876	128174040	+	intron (NR_046207, intron 19 of 26)	ENSG00000064651	SLC12A2	solute carrier family 12 member 2	protein-coding	1.47e-07	5.6
Diff_peak_48hrs_1252	chr5	17259491	17259654	+	intron (NM_006317, intron 1 of 1)	ENSG00000176788	BASP1	brain abundant membrane attached signal protein 1	protein-coding	1.49e-07	6.08
Diff_peak_48hrs_1254	chr6	45417836	45418003	+	MER58B|DNA|hAT-Charlie	ENSG00000124813	RUNX2	runt related transcription factor 2	protein-coding	1.5e-07	5.54
Diff_peak_48hrs_1260	chr2	109254630	109254791	+	intron (NM_001099289, intron 1 of 9)	ENSG00000265965	MIR4266	microRNA 4266	ncRNA	1.51e-07	6.17
Diff_peak_48hrs_1261	chr15	47453245	47453412	+	intron (NM_001198999, intron 2 of 19)	ENSG00000137872	SEMA6D	semaphorin 6D	protein-coding	1.52e-07	6.22
Diff_peak_48hrs_1267	chr13	73708702	73708873	+	intron (NM_007249, intron 7 of 7)		LINC00392	long intergenic non-protein coding RNA 392	ncRNA	1.54e-07	6.19
Diff_peak_48hrs_1269	chr12	22657604	22657765	+	MLT1K|LTR|ERVL-MaLR	ENSG00000139163	ETNK1	ethanolamine kinase 1	protein-coding	1.56e-07	6.12
Diff_peak_48hrs_1273	chr15	40643132	40643301	+	AluY|SINE|Alu	ENSG00000137812	KNL1	kinetochore scaffold 1	protein-coding	1.57e-07	6.12
Diff_peak_48hrs_1275	chr1	215648809	215648976	+	intron (NM_206933, intron 65 of 71)	ENSG00000136636	KCTD3	potassium channel tetramerization domain containing 3	protein-coding	1.58e-07	6.19
Diff_peak_48hrs_1276	chr9	100184487	100184652	+	intron (NM_001318382, intron 3 of 16)	ENSG00000119509	INVS	inversin	protein-coding	1.58e-07	5.89
Diff_peak_48hrs_1277	chr13	44574574	44574747	+	exon (NM_183422, exon 1 of 3)	ENSG00000278156	TSC22D1-AS1	TSC22D1 antisense RNA 1	ncRNA	1.59e-07	6.15
Diff_peak_48hrs_1278	chr2	17685202	17685367	+	L1MEc|LINE|L1	ENSG00000163029	SMC6	structural maintenance of chromosomes 6	protein-coding	1.59e-07	6.11
Diff_peak_48hrs_1280	chr2	55366159	55366318	+	intron (NM_018084, intron 5 of 31)	ENSG00000115355	CCDC88A	coiled-coil domain containing 88A	protein-coding	1.6e-07	6.2
Diff_peak_48hrs_1283	chr1	43817896	43818059	+	FLAM_C|SINE|Alu	ENSG00000283477	MIR6079	microRNA 6079	ncRNA	1.6e-07	6.14
Diff_peak_48hrs_1289	chr16	83257323	83257492	+	intron (NM_001257, intron 5 of 13)	ENSG00000263785	MIR3182	microRNA 3182	ncRNA	1.61e-07	6.17
Diff_peak_48hrs_1290	chr5	142627375	142627536	+	intron (NM_001144935, intron 1 of 3)	ENSG00000113578	FGF1	fibroblast growth factor 1	protein-coding	1.62e-07	6.18
Diff_peak_48hrs_1291	chr9	29005565	29005730	+	MER8|DNA|TcMar-Tigger	ENSG00000215939	MIR873	microRNA 873	ncRNA	1.62e-07	5.68
Diff_peak_48hrs_1292	chr9	123802646	123802811	+	AluSp|SINE|Alu	ENSG00000119522	DENND1A	DENN domain containing 1A	protein-coding	1.63e-07	5.34
Diff_peak_48hrs_1293	chr3	37365115	37365282	+	intron (NM_002078, intron 23 of 23)	ENSG00000198590	C3orf35	chromosome 3 open reading frame 35	protein-coding	1.65e-07	6.1
Diff_peak_48hrs_1294	chr2	58525927	58526096	+	intron (NR_033873, intron 1 of 13)	ENSG00000233723	LINC01122	long intergenic non-protein coding RNA 1122	ncRNA	1.66e-07	6.09
Diff_peak_48hrs_1297	chr19	53253019	53253184	+	5' UTR (NM_182609, exon 2 of 5)	ENSG00000197928	ZNF677	zinc finger protein 677	protein-coding	1.67e-07	6.14
Diff_peak_48hrs_1299	chrX	75381761	75381926	+	intron (NM_144969, intron 10 of 11)	ENSG00000094841	UPRT	uracil phosphoribosyltransferase homolog	protein-coding	1.67e-07	6.07
Diff_peak_48hrs_1304	chr7	21777748	21777914	+	intron (NM_001277115, intron 56 of 81)	ENSG00000164649	CDCA7L	cell division cycle associated 7 like	protein-coding	1.71e-07	6.12
Diff_peak_48hrs_1306	chr14	89279384	89279545	+	intron (NM_001085471, intron 4 of 6)	ENSG00000053254	FOXN3	forkhead box N3	protein-coding	1.72e-07	6.1
Diff_peak_48hrs_1307	chr10	95425056	95425219	+	Tigger15a|DNA|TcMar-Tigger	ENSG00000095637	SORBS1	sorbin and SH3 domain containing 1	protein-coding	1.72e-07	6.1
Diff_peak_48hrs_1310	chr8	140347834	140348003	+	intron (NM_031466, intron 9 of 22)	ENSG00000167632	TRAPPC9	trafficking protein particle complex 9	protein-coding	1.73e-07	6.03
Diff_peak_48hrs_1313	chrX	33146354	33146523	+	MIR|SINE|MIR	ENSG00000198947	DMD	dystrophin	protein-coding	1.73e-07	6.16
Diff_peak_48hrs_1315	chr5	131182233	131182396	+	intron (NM_001293735, intron 3 of 3)	ENSG00000186687	LYRM7	LYR motif containing 7	protein-coding	1.74e-07	6.13
Diff_peak_48hrs_1316	chr21	32296936	32297101	+	Tigger3c|DNA|TcMar-Tigger	ENSG00000170262	MRAP	melanocortin 2 receptor accessory protein	protein-coding	1.74e-07	6.17
Diff_peak_48hrs_1318	chr9	113192886	113193054	+	intron (NM_015258, intron 11 of 27)	ENSG00000119321	FKBP15	FK506 binding protein 15	protein-coding	1.74e-07	6.06
Diff_peak_48hrs_1319	chr3	159342837	159342998	+	intron (NM_001197108, intron 1 of 6)	ENSG00000263634	MIR3919	microRNA 3919	ncRNA	1.74e-07	6.09
Diff_peak_48hrs_1320	chr13	24507712	24507875	+	intron (NM_006437, intron 1 of 33)	ENSG00000102699	PARP4	poly(ADP-ribose) polymerase family member 4	protein-coding	1.75e-07	6.15
Diff_peak_48hrs_1321	chr11	107336790	107336959	+	intron (NM_152434, intron 14 of 17)	ENSG00000152404	CWF19L2	CWF19-like 2, cell cycle control (S. pombe)	protein-coding	1.76e-07	6.09
Diff_peak_48hrs_1323	chr1	225023843	225024001	+	3' UTR (NM_001145154, exon 11 of 11)	ENSG00000185842	DNAH14	dynein axonemal heavy chain 14	protein-coding	1.78e-07	6.16
Diff_peak_48hrs_1325	chr7	92473060	92473227	+	HERV17-int|LTR|ERV1	ENSG00000242950	ERVW-1	endogenous retrovirus group W member 1	protein-coding	1.78e-07	6.07
Diff_peak_48hrs_1326	chr9	72238575	72238742	+	intron (NM_004293, intron 10 of 13)	ENSG00000225434	LINC01504	long intergenic non-protein coding RNA 1504	ncRNA	1.79e-07	6.13
Diff_peak_48hrs_1333	chr2	197253488	197253652	+	(TA)n|Simple_repeat|Simple_repeat	ENSG00000236977	ANKRD44-IT1	ANKRD44 intronic transcript 1	ncRNA	1.84e-07	5.76
Diff_peak_48hrs_1334	chr11	12700490	12700659	+	intron (NM_021961, intron 2 of 12)	ENSG00000187079	TEAD1	TEA domain transcription factor 1	protein-coding	1.84e-07	6.19
Diff_peak_48hrs_1338	chr1	56858440	56858611	+	intron (NM_000562, intron 1 of 10)	ENSG00000157131	C8A	complement C8 alpha chain	protein-coding	1.86e-07	6.09
Diff_peak_48hrs_1339	chr3	112535122	112535287	+	intron (NM_022488, intron 10 of 11)	ENSG00000144848	ATG3	autophagy related 3	protein-coding	1.86e-07	6.09
Diff_peak_48hrs_1340	chr13	85506996	85507147	+	intron (NR_046989, intron 1 of 3)	ENSG00000226317	LINC00351	long intergenic non-protein coding RNA 351	ncRNA	1.87e-07	6.14
Diff_peak_48hrs_1342	chr6	149372471	149372633	+	intron (NM_015093, intron 4 of 8)	ENSG00000177688	SUMO4	small ubiquitin-like modifier 4	protein-coding	1.88e-07	6.11
Diff_peak_48hrs_1343	chr2	95957580	95957739	+	intron (NM_001310154, intron 12 of 88)	ENSG00000174501	ANKRD36C	ankyrin repeat domain 36C	protein-coding	1.9e-07	6.02
Diff_peak_48hrs_1344	chr13	28475277	28475438	+	intron (NM_001160030, intron 1 of 14)	ENSG00000102755	FLT1	fms related tyrosine kinase 1	protein-coding	1.9e-07	6.15
Diff_peak_48hrs_1345	chr6	51996394	51996563	+	intron (NM_138694, intron 35 of 66)	ENSG00000170927	PKHD1	polycystic kidney and hepatic disease 1 (autosomal recessive)	protein-coding	1.9e-07	6.18
Diff_peak_48hrs_1348	chr12	108992972	108993135	+	AluSx|SINE|Alu	ENSG00000166111	SVOP	SV2 related protein	protein-coding	1.91e-07	6.09
Diff_peak_48hrs_1349	chr3	160813163	160813330	+	intron (NM_139245, intron 1 of 3)	ENSG00000163590	PPM1L	protein phosphatase, Mg2+/Mn2+ dependent 1L	protein-coding	1.91e-07	6.1
Diff_peak_48hrs_1351	chr14	51999842	52000009	+	intron (NM_016039, intron 5 of 7)	ENSG00000087302	C14orf166	chromosome 14 open reading frame 166	protein-coding	1.92e-07	5.35
Diff_peak_48hrs_1352	chr2	208122745	208122908	+	AluSg7|SINE|Alu	ENSG00000118231	CRYGD	crystallin gamma D	protein-coding	1.92e-07	6.17
Diff_peak_48hrs_1357	chr4	65526907	65527060	+	L1ME3Cz|LINE|L1	ENSG00000145242	EPHA5	EPH receptor A5	protein-coding	1.93e-07	6.11
Diff_peak_48hrs_1358	chr15	97492402	97492567	+	intron (NR_120324, intron 2 of 4)	ENSG00000259664	LOC101927286	uncharacterized LOC101927286	ncRNA	1.94e-07	6.04
Diff_peak_48hrs_1361	chr6	165447589	165447756	+	intron (NM_006661, intron 6 of 22)	ENSG00000280494	MIR7641-2	microRNA 7641-2	ncRNA	1.95e-07	6.07
Diff_peak_48hrs_1362	chr4	78660669	78660828	+	Tigger7|DNA|TcMar-Tigger		LINC01094	long intergenic non-protein coding RNA 1094	ncRNA	1.96e-07	6.17
Diff_peak_48hrs_1364	chr18	70131913	70132080	+	L1ME3|LINE|L1	ENSG00000176225	RTTN	rotatin	protein-coding	1.98e-07	6.08
Diff_peak_48hrs_1366	chr8	91184337	91184500	+	L1ME4a|LINE|L1	ENSG00000266194	MIR4661	microRNA 4661	ncRNA	1.99e-07	6.04
Diff_peak_48hrs_1367	chr9	5791620	5791778	+	intron (NM_024896, intron 13 of 14)	ENSG00000099219	ERMP1	endoplasmic reticulum metallopeptidase 1	protein-coding	2.01e-07	6.22
Diff_peak_48hrs_1370	chr3	18421853	18422018	+	intron (NM_001322874, intron 1 of 10)	ENSG00000182568	SATB1	SATB homeobox 1	protein-coding	2.03e-07	5.56
Diff_peak_48hrs_1371	chr2	72401980	72402137	+	L1MB4|LINE|L1	ENSG00000003137	CYP26B1	cytochrome P450 family 26 subfamily B member 1	protein-coding	2.03e-07	6.08
Diff_peak_48hrs_1374	chr9	124949356	124949521	+	3' UTR (NM_001144877, exon 18 of 18)	ENSG00000136935	GOLGA1	golgin A1	protein-coding	2.06e-07	6.03
Diff_peak_48hrs_1376	chr1	224432239	224432408	+	intron (NM_001115113, intron 1 of 13)	ENSG00000162923	WDR26	WD repeat domain 26	protein-coding	2.06e-07	6.12
Diff_peak_48hrs_1385	chr9	125606262	125606425	+	intron (NM_001006618, intron 4 of 7)	ENSG00000119487	MAPKAP1	mitogen-activated protein kinase associated protein 1	protein-coding	2.14e-07	6.05
Diff_peak_48hrs_1386	chr12	81955076	81955241	+	AluSx|SINE|Alu	ENSG00000257747	LOC101928449	uncharacterized LOC101928449	ncRNA	2.14e-07	6.05
Diff_peak_48hrs_1390	chr10	61745412	61745579	+	intron (NM_173554, intron 4 of 6)	ENSG00000183346	C10orf107	chromosome 10 open reading frame 107	protein-coding	2.17e-07	6.06
Diff_peak_48hrs_1393	chr8	122670541	122670712	+	HAL1|LINE|L1	ENSG00000253819	LINC01151	long intergenic non-protein coding RNA 1151	ncRNA	2.19e-07	6.09
Diff_peak_48hrs_1394	chr16	83732040	83732209	+	L2a|LINE|L2	ENSG00000260228	LOC102724163	uncharacterized LOC102724163	ncRNA	2.19e-07	6.13
Diff_peak_48hrs_1396	chr6	110193397	110193562	+	AluY|SINE|Alu	ENSG00000168438	CDC40	cell division cycle 40	protein-coding	2.21e-07	6.12
Diff_peak_48hrs_1397	chr8	14357387	14357548	+	intron (NM_001322881, intron 2 of 6)	ENSG00000199127	MIR383	microRNA 383	ncRNA	2.22e-07	6.1
Diff_peak_48hrs_1398	chr4	92698464	92698621	+	intron (NM_001286838, intron 2 of 14)	ENSG00000152208	GRID2	glutamate ionotropic receptor delta type subunit 2	protein-coding	2.22e-07	5.97
Diff_peak_48hrs_1401	chrX	150857065	150857232	+	L1M2|LINE|L1	ENSG00000102181	CD99L2	CD99 molecule like 2	protein-coding	2.25e-07	6.05
Diff_peak_48hrs_1402	chr9	111412852	111413019	+	intron (NM_001080398, intron 21 of 50)	ENSG00000136813	KIAA0368	KIAA0368	protein-coding	2.25e-07	6.01
Diff_peak_48hrs_1404	chr1	84139656	84139817	+	L1MD|LINE|L1	ENSG00000142875	PRKACB	protein kinase cAMP-activated catalytic subunit beta	protein-coding	2.25e-07	6.08
Diff_peak_48hrs_1406	chr1	214447961	214448122	+	intron (NM_005401, intron 3 of 18)	ENSG00000152104	PTPN14	protein tyrosine phosphatase, non-receptor type 14	protein-coding	2.28e-07	6.05
Diff_peak_48hrs_1410	chr2	137005697	137005866	+	intron (NM_001316349, intron 2 of 27)	ENSG00000144229	THSD7B	thrombospondin type 1 domain containing 7B	protein-coding	2.31e-07	6.07
Diff_peak_48hrs_1411	chr10	76238749	76238912	+	intron (NR_131178, intron 6 of 7)	ENSG00000148655	C10orf11	chromosome 10 open reading frame 11	protein-coding	2.31e-07	5.96
Diff_peak_48hrs_1412	chr3	64963513	64963672	+	L1M4b|LINE|L1	ENSG00000163638	ADAMTS9	ADAM metallopeptidase with thrombospondin type 1 motif 9	protein-coding	2.32e-07	6
Diff_peak_48hrs_1413	chr1	175568653	175568820	+	intron (NM_001328635, intron 1 of 22)	ENSG00000116147	TNR	tenascin R	protein-coding	2.32e-07	6.1
Diff_peak_48hrs_1416	chr15	50911030	50911197	+	intron (NM_007347, intron 1 of 20)	ENSG00000081014	AP4E1	adaptor related protein complex 4 epsilon 1 subunit	protein-coding	2.33e-07	6.06
Diff_peak_48hrs_1418	chr20	8620303	8620472	+	MIR|SINE|MIR	ENSG00000201348	RNU105B	RNA, U105B small nucleolar	snoRNA	2.35e-07	6.07
Diff_peak_48hrs_1419	chr1	234419232	234419399	+	MIRb|SINE|MIR	ENSG00000168275	COA6	cytochrome c oxidase assembly factor 6	protein-coding	2.37e-07	6.01
Diff_peak_48hrs_1420	chrX	19842531	19842694	+	intron (NM_031892, intron 1 of 17)	ENSG00000147010	SH3KBP1	SH3 domain containing kinase binding protein 1	protein-coding	2.38e-07	6.03
Diff_peak_48hrs_1421	chr12	22516814	22516987	+	intron (NM_001286177, intron 8 of 26)	ENSG00000111731	C2CD5	C2 calcium dependent domain containing 5	protein-coding	2.39e-07	6.11
Diff_peak_48hrs_1422	chr22	32242752	32242921	+	L1MC4|LINE|L1	ENSG00000100191	SLC5A4	solute carrier family 5 member 4	protein-coding	2.39e-07	6
Diff_peak_48hrs_1423	chr10	82952873	82953042	+	L1MC3|LINE|L1	ENSG00000225738	NRG3-AS1	NRG3 antisense RNA 1	ncRNA	2.39e-07	6.05
Diff_peak_48hrs_1430	chr14	81178742	81178907	+	3' UTR (NM_001278940, exon 10 of 10)	ENSG00000221303	SNORA79	small nucleolar RNA, H/ACA box 79	snoRNA	2.4e-07	6.06
Diff_peak_48hrs_1434	chrX	85943700	85943861	+	intron (NM_000390, intron 8 of 14)	ENSG00000199051	MIR361	microRNA 361	ncRNA	2.4e-07	6.07
Diff_peak_48hrs_1435	chr5	94551784	94551945	+	L1M2|LINE|L1	ENSG00000185261	KIAA0825	KIAA0825	protein-coding	2.4e-07	6.06
Diff_peak_48hrs_1436	chr3	121319168	121319329	+	intron (NM_014980, intron 21 of 27)	ENSG00000051341	POLQ	DNA polymerase theta	protein-coding	2.4e-07	6.09
Diff_peak_48hrs_1438	chr6	129069026	129069195	+	intron (NM_001079823, intron 3 of 63)	ENSG00000196569	LAMA2	laminin subunit alpha 2	protein-coding	2.41e-07	6.03
Diff_peak_48hrs_1440	chr2	141476499	141476661	+	intron (NM_018557, intron 3 of 90)	ENSG00000168702	LRP1B	LDL receptor related protein 1B	protein-coding	2.42e-07	6.03
Diff_peak_48hrs_1442	chr11	99069492	99069649	+	L2a|LINE|L2	ENSG00000149972	CNTN5	contactin 5	protein-coding	2.42e-07	6.02
Diff_peak_48hrs_1444	chr16	12928671	12928832	+	intron (NM_001145204, intron 2 of 4)	ENSG00000237515	SHISA9	shisa family member 9	protein-coding	2.45e-07	5.98
Diff_peak_48hrs_1445	chr8	87139226	87139377	+	intron (NM_173538, intron 4 of 10)	ENSG00000176571	CNBD1	cyclic nucleotide binding domain containing 1	protein-coding	2.46e-07	6.05
Diff_peak_48hrs_1446	chr12	22489725	22489890	+	intron (NM_014802, intron 12 of 24)	ENSG00000111731	C2CD5	C2 calcium dependent domain containing 5	protein-coding	2.48e-07	6.07
Diff_peak_48hrs_1447	chr14	56606383	56606546	+	L4_C_Mam|LINE|RTE-X	ENSG00000070269	TMEM260	transmembrane protein 260	protein-coding	2.5e-07	5.67
Diff_peak_48hrs_1450	chr15	100575071	100575240	+	intron (NM_001040616, intron 3 of 6)		PRKXP1	protein kinase, X-linked, pseudogene 1	pseudo	2.52e-07	6.01
Diff_peak_48hrs_1452	chr7	40739683	40739852	+	L1MD|LINE|L1	ENSG00000232458	LINC01450	long intergenic non-protein coding RNA 1450	ncRNA	2.52e-07	6.03
Diff_peak_48hrs_1454	chr5	33710197	33710358	+	intron (NM_001324512, intron 3 of 21)	ENSG00000151388	ADAMTS12	ADAM metallopeptidase with thrombospondin type 1 motif 12	protein-coding	2.56e-07	6.01
Diff_peak_48hrs_1456	chr5	176355397	176355566	+	intron (NM_001287335, intron 1 of 5)	ENSG00000122203	KIAA1191	KIAA1191	protein-coding	2.6e-07	-3.99
Diff_peak_48hrs_1461	chr1	92239328	92239490	+	MER105|DNA|hAT-Charlie	ENSG00000203910	C1orf146	chromosome 1 open reading frame 146	protein-coding	2.65e-07	6.06
Diff_peak_48hrs_1463	chr22	26316061	26316230	+	intron (NM_021115, intron 9 of 16)	ENSG00000128203	ASPHD2	aspartate beta-hydroxylase domain containing 2	protein-coding	2.68e-07	6
Diff_peak_48hrs_1467	chr7	94667771	94667932	+	3' UTR (NM_001184962, exon 2 of 2)	ENSG00000242265	PEG10	paternally expressed 10	protein-coding	2.71e-07	6.08
Diff_peak_48hrs_1469	chr17	9923229	9923401	+	intron (NM_201433, intron 11 of 13)	ENSG00000109047	RCVRN	recoverin	protein-coding	2.73e-07	6.05
Diff_peak_48hrs_1470	chr11	103062555	103062722	+	intron (NM_032299, intron 7 of 7)	ENSG00000137692	DCUN1D5	defective in cullin neddylation 1 domain containing 5	protein-coding	2.74e-07	5.99
Diff_peak_48hrs_1471	chr18	33258080	33258243	+	L2a|LINE|L2	ENSG00000166960	CCDC178	coiled-coil domain containing 178	protein-coding	2.74e-07	6.01
Diff_peak_48hrs_1473	chr20	9777654	9777803	+	L2a|LINE|L2	ENSG00000101349	PAK5	p21 (RAC1) activated kinase 5	protein-coding	2.75e-07	6.04
Diff_peak_48hrs_1476	chr3	36712689	36712857	+	3' UTR (NM_033403, exon 5 of 5)	ENSG00000163673	DCLK3	doublecortin like kinase 3	protein-coding	2.8e-07	5.99
Diff_peak_48hrs_1478	chr11	35143452	35143617	+	MIRb|SINE|MIR	ENSG00000026508	CD44	CD44 molecule (Indian blood group)	protein-coding	2.85e-07	5.49
Diff_peak_48hrs_1482	chr14	65611432	65611600	+	L1MEc|LINE|L1	ENSG00000207781	MIR625	microRNA 625	ncRNA	2.88e-07	6.12
Diff_peak_48hrs_1484	chr3	183044114	183044281	+	intron (NM_020166, intron 10 of 18)	ENSG00000078070	MCCC1	methylcrotonoyl-CoA carboxylase 1	protein-coding	2.89e-07	5.98
Diff_peak_48hrs_1485	chr6	152724880	152725049	+	TTS (NM_025107)	ENSG00000146469	VIP	vasoactive intestinal peptide	protein-coding	2.9e-07	5.98
Diff_peak_48hrs_1486	chrY	14810729	14810894	+	intron (NR_028319, intron 3 of 5)	ENSG00000228787	NLGN4Y-AS1	NLGN4Y antisense RNA 1	ncRNA	2.9e-07	5.59
Diff_peak_48hrs_1489	chr8	103403879	103404046	+	intron (NR_102337, intron 2 of 5)	ENSG00000164934	DCAF13	DDB1 and CUL4 associated factor 13	protein-coding	2.94e-07	6.02
Diff_peak_48hrs_1493	chr15	69248131	69248304	+	intron (NM_001324092, intron 2 of 3)	ENSG00000137819	PAQR5	progestin and adipoQ receptor family member 5	protein-coding	3.07e-07	5.91
Diff_peak_48hrs_1497	chr14	65416274	65416439	+	FLAM_A|SINE|Alu	ENSG00000033170	FUT8	fucosyltransferase 8	protein-coding	3.08e-07	5.97
Diff_peak_48hrs_1498	chr3	31862184	31862345	+	MLT1H1|LTR|ERVL-MaLR	ENSG00000197385	ZNF860	zinc finger protein 860	protein-coding	3.1e-07	5.91
Diff_peak_48hrs_1500	chr10	50041764	50041928	+	L2a|LINE|L2	ENSG00000235618	FAM21EP	family with sequence similarity 21, member A pseudogene	pseudo	3.11e-07	6.03
Diff_peak_48hrs_1505	chr9	5055060	5055233	+	intron (NM_001322204, intron 4 of 21)	ENSG00000096968	JAK2	Janus kinase 2	protein-coding	3.16e-07	6
Diff_peak_48hrs_1508	chr12	63610552	63610711	+	L1M3|LINE|L1	ENSG00000177990	DPY19L2	dpy-19 like 2	protein-coding	3.18e-07	5.94
Diff_peak_48hrs_1512	chr15	88587428	88587585	+	L1ME3Cz|LINE|L1	ENSG00000249487	LINC01586	long intergenic non-protein coding RNA 1586	ncRNA	3.24e-07	5.93
Diff_peak_48hrs_1513	chr18	10984339	10984506	+	L1MA10|LINE|L1	ENSG00000154864	PIEZO2	piezo type mechanosensitive ion channel component 2	protein-coding	3.26e-07	5.39
Diff_peak_48hrs_1518	chr4	187379814	187379977	+	intron (NR_038931, intron 1 of 4)		LOC339975	uncharacterized LOC339975	ncRNA	3.33e-07	5.95
Diff_peak_48hrs_1519	chr8	104032724	104032887	+	intron (NM_014677, intron 17 of 21)	ENSG00000176406	RIMS2	regulating synaptic membrane exocytosis 2	protein-coding	3.34e-07	5.17
Diff_peak_48hrs_1526	chr1	185840266	185840425	+	intron (NM_031935, intron 1 of 106)	ENSG00000143341	HMCN1	hemicentin 1	protein-coding	3.47e-07	5.99
Diff_peak_48hrs_1527	chr16	69776837	69777006	+	intron (NM_007014, intron 2 of 24)	ENSG00000198373	WWP2	WW domain containing E3 ubiquitin protein ligase 2	protein-coding	3.52e-07	5.95
Diff_peak_48hrs_1529	chr4	71417580	71417734	+	intron (NM_001134742, intron 7 of 24)	ENSG00000080493	SLC4A4	solute carrier family 4 member 4	protein-coding	3.56e-07	5.89
Diff_peak_48hrs_1530	chr9	113445668	113445833	+	AluSz6|SINE|Alu	ENSG00000138835	RGS3	regulator of G-protein signaling 3	protein-coding	3.57e-07	5.9
Diff_peak_48hrs_1534	chr19	21809812	21809981	+	intron (NM_003423, intron 3 of 3)	ENSG00000198521	ZNF43	zinc finger protein 43	protein-coding	3.67e-07	5.95
Diff_peak_48hrs_1536	chr20	19399483	19399641	+	L1MEc|LINE|L1	ENSG00000179447	LOC100130264	uncharacterized LOC100130264	ncRNA	3.69e-07	5.96
Diff_peak_48hrs_1543	chr1	94905973	94906146	+	AluSx|SINE|Alu	ENSG00000117519	CNN3	calponin 3	protein-coding	3.82e-07	5.95
Diff_peak_48hrs_1545	chr8	89922937	89923102	+	Tigger3c|DNA|TcMar-Tigger	ENSG00000164823	OSGIN2	oxidative stress induced growth inhibitor family member 2	protein-coding	3.86e-07	6.07
Diff_peak_48hrs_1546	chr3	196308102	196308270	+	L2c|LINE|L2	ENSG00000213123	TCTEX1D2	Tctex1 domain containing 2	protein-coding	3.89e-07	6.03
Diff_peak_48hrs_1548	chr2	166267239	166267403	+	L1MA6|LINE|L1	ENSG00000169432	SCN9A	sodium voltage-gated channel alpha subunit 9	protein-coding	3.91e-07	5.84
Diff_peak_48hrs_1549	chr13	60223844	60224012	+	MER96B|DNA|hAT-Tip100		LINC00434	long intergenic non-protein coding RNA 434	ncRNA	3.94e-07	5.92
Diff_peak_48hrs_1558	chr13	46618631	46618794	+	intron (NM_001164211, intron 1 of 19)	ENSG00000136141	LRCH1	leucine rich repeats and calponin homology domain containing 1	protein-coding	4.11e-07	5.99
Diff_peak_48hrs_1560	chr17	40233154	40233323	+	intron (NM_133264, intron 1 of 7)	ENSG00000171475	WIPF2	WAS/WASL interacting protein family member 2	protein-coding	4.11e-07	5.71
Diff_peak_48hrs_1562	chr7	83470447	83470615	+	L1ME5|LINE|L1	ENSG00000170381	SEMA3E	semaphorin 3E	protein-coding	4.15e-07	5.93
Diff_peak_48hrs_1565	chr5	119488613	119488777	+	intron (NM_001199291, intron 9 of 24)	ENSG00000133835	HSD17B4	hydroxysteroid 17-beta dehydrogenase 4	protein-coding	4.2e-07	5.58
Diff_peak_48hrs_1567	chr7	105122298	105122463	+	L1M4|LINE|L1	ENSG00000005483	KMT2E	lysine methyltransferase 2E	protein-coding	4.21e-07	6
Diff_peak_48hrs_1569	chr5	59231092	59231255	+	intron (NM_001165899, intron 3 of 16)	ENSG00000113448	PDE4D	phosphodiesterase 4D	protein-coding	4.24e-07	6.07
Diff_peak_48hrs_1572	chr10	82782435	82782587	+	MSTD|LTR|ERVL-MaLR	ENSG00000225738	NRG3-AS1	NRG3 antisense RNA 1	ncRNA	4.29e-07	5.91
Diff_peak_48hrs_1573	chr11	86313221	86313383	+	AluSq|SINE|Alu	ENSG00000149196	HIKESHI	Hikeshi, heat shock protein nuclear import factor	protein-coding	4.3e-07	5.84
Diff_peak_48hrs_1574	chr2	69674864	69675025	+	AluSc8|SINE|Alu	ENSG00000115977	AAK1	AP2 associated kinase 1	protein-coding	4.32e-07	5.87
Diff_peak_48hrs_1576	chr1	49643536	49643704	+	L1ME2|LINE|L1	ENSG00000225623	AGBL4-IT1	AGBL4 intronic transcript 1	ncRNA	4.36e-07	5.46
Diff_peak_48hrs_1577	chr22	17720855	17721021	+	AluY|SINE|Alu	ENSG00000099968	BCL2L13	BCL2 like 13	protein-coding	4.39e-07	6
Diff_peak_48hrs_1578	chr2	161644857	161645023	+	intron (NM_022058, intron 1 of 25)	ENSG00000144290	SLC4A10	solute carrier family 4 member 10	protein-coding	4.42e-07	6
Diff_peak_48hrs_1583	chr4	17684200	17684361	+	intron (NM_015688, intron 7 of 17)	ENSG00000118579	MED28	mediator complex subunit 28	protein-coding	4.58e-07	6.01
Diff_peak_48hrs_1589	chr1	74170971	74171136	+	L1MA10|LINE|L1	ENSG00000162620	LRRIQ3	leucine rich repeats and IQ motif containing 3	protein-coding	4.74e-07	5.68
Diff_peak_48hrs_1590	chr7	93974544	93974715	+	L1MC4a|LINE|L1	ENSG00000105829	BET1	Bet1 golgi vesicular membrane trafficking protein	protein-coding	4.75e-07	5.91
Diff_peak_48hrs_1592	chr7	133025416	133025575	+	AluSc8|SINE|Alu		MIR3654	microRNA 3654	ncRNA	4.79e-07	5.83
Diff_peak_48hrs_1597	chr14	77604479	77604644	+	intron (NM_004863, intron 1 of 11)	ENSG00000100596	SPTLC2	serine palmitoyltransferase long chain base subunit 2	protein-coding	4.88e-07	5.93
Diff_peak_48hrs_1600	chr4	98136218	98136387	+	MER47A|DNA|TcMar-Tigger	ENSG00000163116	STPG2	sperm tail PG-rich repeat containing 2	protein-coding	4.9e-07	5.91
Diff_peak_48hrs_1601	chr1	174537800	174537970	+	intron (NM_014857, intron 13 of 20)	ENSG00000203737	GPR52	G protein-coupled receptor 52	protein-coding	4.98e-07	5.88
Diff_peak_48hrs_1603	chr13	94494934	94495096	+	L1ME4a|LINE|L1	ENSG00000080166	DCT	dopachrome tautomerase	protein-coding	5.09e-07	5.93
Diff_peak_48hrs_1604	chr18	47853247	47853451	+	intron (NM_001135937, intron 5 of 9)	ENSG00000175387	SMAD2	SMAD family member 2	protein-coding	5.2e-07	-3.88
Diff_peak_48hrs_1605	chr4	172258586	172258747	+	L1PB2|LINE|L1		LOC101928314	uncharacterized LOC101928314	ncRNA	5.22e-07	5.73
Diff_peak_48hrs_1606	chr12	50720604	50720766	+	AluJo|SINE|Alu	ENSG00000123268	ATF1	activating transcription factor 1	protein-coding	5.24e-07	5.84
Diff_peak_48hrs_1610	chr10	110987650	110987807	+	intron (NM_001324336, intron 3 of 8)	ENSG00000221214	MIR548E	microRNA 548e	ncRNA	5.35e-07	5.85
Diff_peak_48hrs_1616	chr9	3501221	3501379	+	intron (NM_134428, intron 1 of 17)	ENSG00000080298	RFX3	regulatory factor X3	protein-coding	5.61e-07	5.04
Diff_peak_48hrs_1618	chr2	58181867	58182024	+	intron (NM_018062, intron 7 of 13)	ENSG00000115392	FANCL	Fanconi anemia complementation group L	protein-coding	5.63e-07	5.79
Diff_peak_48hrs_1619	chr3	15670945	15671110	+	L2c|LINE|L2	ENSG00000264354	MIR3134	microRNA 3134	ncRNA	5.63e-07	5.92
Diff_peak_48hrs_1622	chr6	111478667	111478830	+	intron (NM_001286432, intron 2 of 33)	ENSG00000231889	TRAF3IP2-AS1	TRAF3IP2 antisense RNA 1	ncRNA	5.74e-07	5.79
Diff_peak_48hrs_1625	chr3	138006208	138006377	+	intron (NM_001002026, intron 1 of 4)	ENSG00000066405	CLDN18	claudin 18	protein-coding	5.78e-07	5.85
Diff_peak_48hrs_1627	chr12	1034430	1034595	+	intron (NR_027949, intron 2 of 15)	ENSG00000082805	ERC1	ELKS/RAB6-interacting/CAST family member 1	protein-coding	5.8e-07	5.97
Diff_peak_48hrs_1628	chr4	169119477	169119638	+	intron (NM_020870, intron 8 of 11)	ENSG00000145439	CBR4	carbonyl reductase 4	protein-coding	5.8e-07	5.88
Diff_peak_48hrs_1629	chr10	19247817	19247982	+	MER57C2|LTR|ERV1	ENSG00000204740	MALRD1	MAM and LDL receptor class A domain containing 1	protein-coding	5.81e-07	5.81
Diff_peak_48hrs_1630	chr20	57366191	57366350	+	intron (NM_001015885, intron 5 of 11)	ENSG00000256222	MTRNR2L3	MT-RNR2-like 3	protein-coding	5.83e-07	5.84
Diff_peak_48hrs_1631	chr2	168689452	168689615	+	intron (NM_203463, intron 4 of 9)	ENSG00000227617	CERS6-AS1	CERS6 antisense RNA 1	ncRNA	5.93e-07	5.75
Diff_peak_48hrs_1632	chr7	146991163	146991316	+	intron (NM_014141, intron 3 of 23)	ENSG00000236795	LOC101928700	uncharacterized LOC101928700	ncRNA	5.96e-07	5.75
Diff_peak_48hrs_1637	chr3	12323211	12323469	+	intron (NM_001330615, intron 1 of 5)	ENSG00000132170	PPARG	peroxisome proliferator activated receptor gamma	protein-coding	6.09e-07	5.08
Diff_peak_48hrs_1638	chr6	129270337	129270502	+	intron (NM_001079823, intron 16 of 63)	ENSG00000196569	LAMA2	laminin subunit alpha 2	protein-coding	6.09e-07	5.73
Diff_peak_48hrs_1646	chr20	18166912	18167079	+	intron (NR_028402, intron 5 of 8)	ENSG00000149474	KAT14	lysine acetyltransferase 14	protein-coding	6.32e-07	5.71
Diff_peak_48hrs_1648	chr11	89509051	89509218	+	intron (NM_001143837, intron 2 of 20)	ENSG00000086991	NOX4	NADPH oxidase 4	protein-coding	6.4e-07	5.72
Diff_peak_48hrs_1653	chr1	147026328	147026491	+	intron (NR_024442, intron 1 of 5)		LOC728989	phosphodiesterase 4D interacting protein pseudogene	pseudo	6.5e-07	5.78
Diff_peak_48hrs_1655	chr6	154189001	154189168	+	L1MC2|LINE|L1	ENSG00000112038	OPRM1	opioid receptor mu 1	protein-coding	6.63e-07	5.74
Diff_peak_48hrs_1656	chr3	94122426	94122589	+	HAL1|LINE|L1	ENSG00000178700	DHFR2	dihydrofolate reductase 2	protein-coding	6.64e-07	5.54
Diff_peak_48hrs_1657	chr3	37479182	37479348	+	intron (NM_002207, intron 3 of 27)	ENSG00000144668	ITGA9	integrin subunit alpha 9	protein-coding	6.65e-07	5.72
Diff_peak_48hrs_1663	chr1	111706107	111706275	+	intron (NM_001010935, intron 7 of 8)	ENSG00000197852	FAM212B	family with sequence similarity 212 member B	protein-coding	7.12e-07	5.77
Diff_peak_48hrs_1664	chr15	83560806	83560965	+	L1M5|LINE|L1	ENSG00000140600	SH3GL3	SH3 domain containing GRB2 like 3, endophilin A3	protein-coding	7.15e-07	5.71
Diff_peak_48hrs_1666	chr20	58248811	58248972	+	intron (NR_003505, intron 6 of 16)	ENSG00000124227	ANKRD60	ankyrin repeat domain 60	protein-coding	7.26e-07	5.8
Diff_peak_48hrs_1667	chr2	157621089	157621258	+	intron (NM_145259, intron 1 of 8)	ENSG00000123612	ACVR1C	activin A receptor type 1C	protein-coding	7.27e-07	5.79
Diff_peak_48hrs_1668	chr12	10962280	10962446	+	intron (NM_001316893, intron 4 of 4).2	ENSG00000212127	TAS2R14	taste 2 receptor member 14	protein-coding	7.35e-07	5.75
Diff_peak_48hrs_1670	chr3	12569153	12569314	+	AluSx3|SINE|Alu	ENSG00000075975	MKRN2	makorin ring finger protein 2	protein-coding	7.42e-07	5.78
Diff_peak_48hrs_1675	chr4	20387299	20387464	+	Charlie1b|DNA|hAT-Charlie	ENSG00000248228	SLIT2-IT1	SLIT2 intronic transcript 1	ncRNA	7.6e-07	5.62
Diff_peak_48hrs_1676	chr20	14755984	14756146	+	L2a|LINE|L2	ENSG00000235914	MACROD2-AS1	MACROD2 antisense RNA 1	ncRNA	7.6e-07	5.72
Diff_peak_48hrs_1679	chr6	162103228	162103387	+	intron (NM_004562, intron 4 of 11)	ENSG00000112530	PACRG	PARK2 coregulated	protein-coding	7.69e-07	5.72
Diff_peak_48hrs_1680	chr8	112236177	112236341	+	intron (NM_198123, intron 67 of 70)	ENSG00000238399	MIR2053	microRNA 2053	ncRNA	7.71e-07	5.77
Diff_peak_48hrs_1682	chr6	29252987	29253146	+	L1P4|LINE|L1	ENSG00000232505	LOC101929006	uncharacterized LOC101929006	ncRNA	7.73e-07	5.77
Diff_peak_48hrs_1684	chr17	29545305	29545470	+	3' UTR (NM_020791, exon 20 of 20)	ENSG00000168792	ABHD15	abhydrolase domain containing 15	protein-coding	8.05e-07	5.68
Diff_peak_48hrs_1685	chr7	38762699	38762858	+	intron (NM_014396, intron 17 of 28)	ENSG00000164556	FAM183BP	acyloxyacyl hydrolase (neutrophil)	pseudo	8.12e-07	5.72
Diff_peak_48hrs_1686	chr11	101978150	101978317	+	L2c|LINE|L2	ENSG00000187151	ANGPTL5	angiopoietin like 5	protein-coding	8.13e-07	5.72
Diff_peak_48hrs_1687	chr6	6502962	6503121	+	intron (NR_026970, intron 3 of 7)	ENSG00000112799	LY86	lymphocyte antigen 86	protein-coding	8.13e-07	5.74
Diff_peak_48hrs_1688	chr6	26196258	26196409	+	TTS (NM_003530)	ENSG00000196866	HIST1H2AD	histone cluster 1 H2A family member d	protein-coding	8.21e-07	5.79
Diff_peak_48hrs_1691	chrX	136384844	136385015	+	L1ME2z|LINE|L1	ENSG00000156920	ADGRG4	adhesion G protein-coupled receptor G4	protein-coding	8.46e-07	5.7
Diff_peak_48hrs_1695	chr21	29840214	29840381	+	intron (NM_175611, intron 1 of 15)		GRIK1-AS1	GRIK1 antisense RNA 1	ncRNA	8.73e-07	5.62
Diff_peak_48hrs_1698	chr13	57713021	57713188	+	intron (NM_001040429, intron 3 of 3)	ENSG00000118946	PCDH17	protocadherin 17	protein-coding	8.86e-07	5.69
Diff_peak_48hrs_1699	chr1	178921809	178921964	+	TTS (NM_001286247)	ENSG00000116194	ANGPTL1	angiopoietin like 1	protein-coding	8.86e-07	5.73
Diff_peak_48hrs_1700	chr2	58858685	58858838	+	intron (NR_033873, intron 3 of 13)	ENSG00000233723	LINC01122	long intergenic non-protein coding RNA 1122	ncRNA	8.86e-07	5.74
Diff_peak_48hrs_1704	chr9	98074914	98075073	+	GA-rich|Low_complexity|Low_complexity	ENSG00000095380	NANS	N-acetylneuraminate synthase	protein-coding	9.14e-07	5.77
Diff_peak_48hrs_1707	chr13	96789894	96790058	+	L1ME1|LINE|L1		LINC00359	long intergenic non-protein coding RNA 359	ncRNA	9.23e-07	5.69
Diff_peak_48hrs_1710	chr4	70078835	70078998	+	FLAM_C|SINE|Alu	ENSG00000234124	CSN1S2AP	casein alpha s2-like A, pseudogene	pseudo	9.35e-07	5.75
Diff_peak_48hrs_1715	chr8	101505240	101505408	+	AluSp|SINE|Alu	ENSG00000083307	GRHL2	grainyhead like transcription factor 2	protein-coding	9.55e-07	5.78
Diff_peak_48hrs_1716	chr7	89202191	89202358	+	intron (NM_181646, intron 1 of 3)	ENSG00000164645	C7orf62	chromosome 7 open reading frame 62	protein-coding	9.55e-07	5.19
Diff_peak_48hrs_1717	chr2	130123630	130123799	+	intron (NM_001099771, intron 2 of 16)	ENSG00000196604	POTEF	POTE ankyrin domain family member F	protein-coding	9.56e-07	5.72
Diff_peak_48hrs_1721	chr21	42717551	42717716	+	AluSx|SINE|Alu	ENSG00000283051	LINC01668	long intergenic non-protein coding RNA 1668	ncRNA	9.6e-07	5.68
Diff_peak_48hrs_1722	chr5	65573306	65573471	+	AluSz|SINE|Alu	ENSG00000113593	PPWD1	peptidylprolyl isomerase domain and WD repeat containing 1	protein-coding	9.61e-07	5.55
Diff_peak_48hrs_1728	chr7	90901985	90902152	+	L1MA4A|LINE|L1	ENSG00000058091	CDK14	cyclin dependent kinase 14	protein-coding	9.97e-07	5.13
Diff_peak_48hrs_1730	chr3	13005652	13005820	+	intron (NM_001134382, intron 1 of 13)	ENSG00000144711	IQSEC1	IQ motif and Sec7 domain 1	protein-coding	1.01e-06	5.63
Diff_peak_48hrs_1733	chr8	28941456	28941626	+	intron (NM_001324393, intron 2 of 11)	ENSG00000147421	HMBOX1	homeobox containing 1	protein-coding	1.05e-06	5.81
Diff_peak_48hrs_1734	chr12	66322837	66322995	+	intron (NM_033647, intron 9 of 13)	ENSG00000127311	HELB	DNA helicase B	protein-coding	1.07e-06	5.64
Diff_peak_48hrs_1735	chr14	97935805	97935964	+	HAL1|LINE|L1	ENSG00000246223	LINC01550	long intergenic non-protein coding RNA 1550	ncRNA	1.08e-06	5.64
Diff_peak_48hrs_1740	chr8	92045912	92046057	+	intron (NM_001198633, intron 1 of 10)	ENSG00000079102	RUNX1T1	RUNX1 translocation partner 1	protein-coding	1.1e-06	5.56
Diff_peak_48hrs_1743	chr5	59490246	59490417	+	intron (NM_001165899, intron 3 of 16)	ENSG00000113448	PDE4D	phosphodiesterase 4D	protein-coding	1.12e-06	5.22
Diff_peak_48hrs_1744	chr2	181677546	181677712	+	3' UTR (NM_002500, exon 2 of 2)	ENSG00000162992	NEUROD1	neuronal differentiation 1	protein-coding	1.12e-06	5.73
Diff_peak_48hrs_1747	chr1	215212356	215212511	+	intron (NM_014217, intron 6 of 6)	ENSG00000082482	KCNK2	potassium two pore domain channel subfamily K member 2	protein-coding	1.13e-06	5.61
Diff_peak_48hrs_1748	chr2	180803363	180803523	+	intron (NR_104325, intron 3 of 5)	ENSG00000281131	SCHLAP1	SWI/SNF complex antagonist associated with prostate cancer 1 (non-protein coding)	ncRNA	1.13e-06	5.67
Diff_peak_48hrs_1750	chr17	15105601	15105764	+	intron (NR_103559, intron 1 of 1)		CDRT8	CMT1A duplicated region transcript 8	ncRNA	1.15e-06	5.61
Diff_peak_48hrs_1751	chr3	40284780	40284940	+	AluSz|SINE|Alu	ENSG00000114784	EIF1B	eukaryotic translation initiation factor 1B	protein-coding	1.15e-06	5.73
Diff_peak_48hrs_1757	chr9	102581915	102582082	+	(TG)n|Simple_repeat|Simple_repeat	ENSG00000204250	LINC00587	long intergenic non-protein coding RNA 587	ncRNA	1.19e-06	5.64
Diff_peak_48hrs_1760	chr13	29796235	29796400	+	MamRep1151|LTR?|LTR?	ENSG00000122042	UBL3	ubiquitin like 3	protein-coding	1.2e-06	5.62
Diff_peak_48hrs_1761	chr12	99862277	99862440	+	intron (NM_152788, intron 1 of 25)	ENSG00000185046	ANKS1B	ankyrin repeat and sterile alpha motif domain containing 1B	protein-coding	1.21e-06	5.7
Diff_peak_48hrs_1762	chr5	131360990	131361155	+	(GTTT)n|Simple_repeat|Simple_repeat	ENSG00000158985	CDC42SE2	CDC42 small effector 2	protein-coding	1.21e-06	5.6
Diff_peak_48hrs_1763	chr4	94661090	94661259	+	AluJr|SINE|Alu		BMPR1B-AS1	BMPR1B antisense RNA 1 (head to head)	ncRNA	1.21e-06	5.61
Diff_peak_48hrs_1765	chr3	170379623	170379786	+	AluSx|SINE|Alu	ENSG00000136603	SKIL	SKI like proto-oncogene	protein-coding	1.22e-06	5.71
Diff_peak_48hrs_1766	chr2	37947051	37947220	+	L1PB4|LINE|L1	ENSG00000115841	RMDN2	regulator of microtubule dynamics 2	protein-coding	1.22e-06	5.62
Diff_peak_48hrs_1768	chr8	31770813	31770972	+	L1MD2|LINE|L1	ENSG00000157168	NRG1	neuregulin 1	protein-coding	1.23e-06	5.61
Diff_peak_48hrs_1769	chr5	83501422	83501579	+	L1M4|LINE|L1	ENSG00000038427	VCAN	versican	protein-coding	1.25e-06	5.58
Diff_peak_48hrs_1778	chr3	184893430	184893591	+	intron (NM_015303, intron 21 of 46)	ENSG00000156931	VPS8	VPS8, CORVET complex subunit	protein-coding	1.31e-06	5.55
Diff_peak_48hrs_1779	chr15	73303337	73303496	+	3' UTR (NM_001172623, exon 28 of 28)	ENSG00000138622	HCN4	hyperpolarization activated cyclic nucleotide gated potassium channel 4	protein-coding	1.32e-06	5.64
Diff_peak_48hrs_1781	chrX	140756821	140756991	+	intron (NR_104228, intron 3 of 3)	ENSG00000184258	CDR1	cerebellar degeneration related protein 1	protein-coding	1.33e-06	5.71
Diff_peak_48hrs_1783	chr12	29457711	29457874	+	intron (NM_183378, intron 19 of 27)	ENSG00000187950	OVCH1	ovochymase 1	protein-coding	1.34e-06	5.74
Diff_peak_48hrs_1784	chr2	24000710	24000873	+	TTS (NM_181713)	ENSG00000205639	MFSD2B	major facilitator superfamily domain containing 2B	protein-coding	1.34e-06	5.15
Diff_peak_48hrs_1785	chr5	167839736	167839905	+	AluSq|SINE|Alu	ENSG00000145934	TENM2	teneurin transmembrane protein 2	protein-coding	1.35e-06	5.58
Diff_peak_48hrs_1787	chr4	95232344	95232505	+	intron (NM_003728, intron 7 of 15)	ENSG00000138696	BMPR1B	bone morphogenetic protein receptor type 1B	protein-coding	1.37e-06	5.61
Diff_peak_48hrs_1789	chr3	115101686	115101855	+	intron (NR_046877, intron 1 of 1)	ENSG00000242767	ZBTB20-AS4	ZBTB20 antisense RNA 4	ncRNA	1.38e-06	5.59
Diff_peak_48hrs_1790	chr7	125321727	125321888	+	L1ME4a|LINE|L1	ENSG00000219445	LOC101928254	uncharacterized LOC101928254	ncRNA	1.38e-06	5.49
Diff_peak_48hrs_1791	chr6	151990072	151990223	+	intron (NM_001122740, intron 5 of 8)	ENSG00000131018	SYNE1	spectrin repeat containing nuclear envelope protein 1	protein-coding	1.39e-06	5.71
Diff_peak_48hrs_1792	chr7	103666369	103666526	+	L1ME3Cz|LINE|L1	ENSG00000170615	SLC26A5	solute carrier family 26 member 5	protein-coding	1.4e-06	5.62
Diff_peak_48hrs_1795	chr13	94130171	94130334	+	intron (NM_005708, intron 4 of 8)	ENSG00000236520	GPC6-AS1	GPC6 antisense RNA 1	ncRNA	1.43e-06	5.55
Diff_peak_48hrs_1796	chrX	154724375	154724522	+	MIR3|SINE|MIR	ENSG00000160219	GAB3	GRB2 associated binding protein 3	protein-coding	1.43e-06	5.72
Diff_peak_48hrs_1797	chr7	148206244	148206417	+	intron (NM_014141, intron 18 of 23)	ENSG00000170279	C7orf33	chromosome 7 open reading frame 33	protein-coding	1.44e-06	5.53
Diff_peak_48hrs_1800	chr10	58728857	58729025	+	Tigger1|DNA|TcMar-Tigger		FAM133CP	family with sequence similarity 133, member A pseudogene	pseudo	1.45e-06	5.6
Diff_peak_48hrs_1804	chr3	122259456	122259612	+	intron (NM_001178065, intron 3 of 6)	ENSG00000121552	CSTA	cystatin A	protein-coding	1.47e-06	5.51
Diff_peak_48hrs_1805	chr8	8834720	8834889	+	MER119|DNA|hAT-Charlie	ENSG00000147324	MFHAS1	malignant fibrous histiocytoma amplified sequence 1	protein-coding	1.48e-06	5.66
Diff_peak_48hrs_1809	chr16	67590418	67590581	+	intron (NM_001191022, intron 2 of 9)	ENSG00000102974	CTCF	CCCTC-binding factor	protein-coding	1.52e-06	5.58
Diff_peak_48hrs_1810	chr19	6327717	6327884	+	AluSg|SINE|Alu	ENSG00000167769	ACER1	alkaline ceramidase 1	protein-coding	1.52e-06	5.29
Diff_peak_48hrs_1811	chr4	61498241	61498410	+	AluYf1|SINE|Alu	ENSG00000150471	ADGRL3	adhesion G protein-coupled receptor L3	protein-coding	1.52e-06	5.57
Diff_peak_48hrs_1812	chr8	32026453	32026618	+	HAL1b|LINE|L1		NRG1-IT1	NRG1 intronic transcript 1	ncRNA	1.54e-06	5.58
Diff_peak_48hrs_1817	chr16	17441062	17441223	+	AluSx3|SINE|Alu	ENSG00000103489	XYLT1	xylosyltransferase 1	protein-coding	1.59e-06	5.49
Diff_peak_48hrs_1822	chr2	166117978	166118135	+	intron (NR_110260, intron 2 of 11)	ENSG00000144285	SCN1A	sodium voltage-gated channel alpha subunit 1	protein-coding	1.63e-06	5.54
Diff_peak_48hrs_1823	chr8	55322804	55322965	+	L1ME3E|LINE|L1	ENSG00000248522	SBF1P1	SET binding factor 1 pseudogene 1	pseudo	1.63e-06	5.64
Diff_peak_48hrs_1826	chr12	1865839	1866012	+	L1ME2|LINE|L1	ENSG00000166159	LRTM2	leucine rich repeats and transmembrane domains 2	protein-coding	1.67e-06	5.59
Diff_peak_48hrs_1827	chr8	51674113	51674282	+	intron (NM_144651, intron 1 of 22)	ENSG00000147485	PXDNL	peroxidasin like	protein-coding	1.68e-06	4.94
Diff_peak_48hrs_1830	chr1	20927708	20927859	+	intron (NM_001198802, intron 12 of 34)	ENSG00000221808	MIR1256	microRNA 1256	ncRNA	1.69e-06	5.66
Diff_peak_48hrs_1832	chr2	141368085	141368239	+	intron (NM_018557, intron 3 of 90)	ENSG00000168702	LRP1B	LDL receptor related protein 1B	protein-coding	1.7e-06	5.21
Diff_peak_48hrs_1834	chr1	21070037	21070202	+	intron (NM_003760, intron 1 of 31)	ENSG00000075151	EIF4G3	eukaryotic translation initiation factor 4 gamma 3	protein-coding	1.71e-06	5.48
Diff_peak_48hrs_1835	chr12	95770783	95770952	+	intron (NM_001329701, intron 2 of 9)	ENSG00000074527	NTN4	netrin 4	protein-coding	1.71e-06	5.2
Diff_peak_48hrs_1836	chr6	162851515	162851678	+	Charlie2b|DNA|hAT-Charlie	ENSG00000112530	PACRG	PARK2 coregulated	protein-coding	1.71e-06	4.93
Diff_peak_48hrs_1838	chr2	229826454	229826619	+	L1MC5|LINE|L1	ENSG00000153827	TRIP12	thyroid hormone receptor interactor 12	protein-coding	1.73e-06	5.42
Diff_peak_48hrs_1840	chr5	22809581	22809739	+	intron (NM_004061, intron 1 of 14)	ENSG00000154162	CDH12	cadherin 12	protein-coding	1.74e-06	5.31
Diff_peak_48hrs_1842	chr14	96419449	96419614	+	AluJr|SINE|Alu	ENSG00000140057	AK7	adenylate kinase 7	protein-coding	1.77e-06	5.55
Diff_peak_48hrs_1843	chr2	156086835	156087004	+	intron (NR_110250, intron 1 of 3)	ENSG00000226383	LINC01876	long intergenic non-protein coding RNA 1876	ncRNA	1.77e-06	5.52
Diff_peak_48hrs_1845	chr12	120990099	120990270	+	AluYc|SINE|Alu	ENSG00000135100	HNF1A	HNF1 homeobox A	protein-coding	1.78e-06	5.48
Diff_peak_48hrs_1846	chr1	209844797	209844964	+	intron (NM_014388, intron 11 of 11)	ENSG00000117597	DIEXF	digestive organ expansion factor homolog (zebrafish)	protein-coding	1.78e-06	5.59
Diff_peak_48hrs_1847	chr1	100075585	100075752	+	intron (NM_033055, intron 8 of 11)	ENSG00000156875	MFSD14A	major facilitator superfamily domain containing 14A	protein-coding	1.81e-06	5.59
Diff_peak_48hrs_1849	chr12	125971134	125971299	+	intron (NR_034132, intron 1 of 5)	ENSG00000249267	LINC00939	long intergenic non-protein coding RNA 939	ncRNA	1.82e-06	5.45
Diff_peak_48hrs_1850	chr3	195347114	195347278	+	intron (NM_012287, intron 4 of 22)	ENSG00000173950	XXYLT1	xyloside xylosyltransferase 1	protein-coding	1.82e-06	5.52
Diff_peak_48hrs_1859	chr10	77048657	77048819	+	MER103C|DNA|hAT-Charlie	ENSG00000225497	KCNMA1-AS2	KCNMA1 antisense RNA 2	ncRNA	1.87e-06	5.5
Diff_peak_48hrs_1861	chr11	25009320	25009483	+	intron (NM_001252010, intron 7 of 9)	ENSG00000187398	LUZP2	leucine zipper protein 2	protein-coding	1.89e-06	5.5
Diff_peak_48hrs_1866	chr20	58893239	58893412	+	intron (NR_132272, intron 1 of 3)	ENSG00000087460	GNAS	GNAS complex locus	protein-coding	1.93e-06	5.05
Diff_peak_48hrs_1872	chr12	40464024	40464188	+	intron (NM_173600, intron 46 of 173)		MUC19	mucin 19, oligomeric	protein-coding	2.01e-06	5.46
Diff_peak_48hrs_1875	chr3	178525058	178525222	+	TTS (NR_126560)	ENSG00000197584	KCNMB2	potassium calcium-activated channel subfamily M regulatory beta subunit 2	protein-coding	2.03e-06	5.44
Diff_peak_48hrs_1879	chr5	94906637	94906808	+	intron (NM_024717, intron 10 of 22)	ENSG00000175471	MCTP1	multiple C2 and transmembrane domain containing 1	protein-coding	2.04e-06	5.39
Diff_peak_48hrs_1881	chr8	11521440	11521597	+	AluJb|SINE|Alu	ENSG00000136573	BLK	BLK proto-oncogene, Src family tyrosine kinase	protein-coding	2.04e-06	5.51
Diff_peak_48hrs_1882	chr19	36833088	36833257	+	AluSx1|SINE|Alu	ENSG00000197863	ZNF790	zinc finger protein 790	protein-coding	2.04e-06	5.74
Diff_peak_48hrs_1885	chr10	32027032	32027198	+	intron (NM_004521, intron 15 of 25)	ENSG00000170759	KIF5B	kinesin family member 5B	protein-coding	2.13e-06	5.39
Diff_peak_48hrs_1886	chr8	109381963	109382130	+	intron (NM_177531, intron 3 of 77)	ENSG00000205038	PKHD1L1	polycystic kidney and hepatic disease 1 (autosomal recessive)-like 1	protein-coding	2.13e-06	5.51
Diff_peak_48hrs_1887	chr6	145709633	145709784	+	L2|LINE|L2	ENSG00000235652	LOC100507557	uncharacterized LOC100507557	ncRNA	2.15e-06	5.39
Diff_peak_48hrs_1888	chr8	47793217	47793388	+	intron (NM_001081640, intron 74 of 84)	ENSG00000221869	CEBPD	CCAAT/enhancer binding protein delta	protein-coding	2.17e-06	5.64
Diff_peak_48hrs_1890	chrX	31739810	31739970	+	intron (NM_004012, intron 23 of 50)	ENSG00000198947	DMD	dystrophin	protein-coding	2.22e-06	5.53
Diff_peak_48hrs_1892	chrX	138653448	138653609	+	intron (NM_001139500, intron 5 of 6)	ENSG00000207800	MIR504	microRNA 504	ncRNA	2.23e-06	5.24
Diff_peak_48hrs_1893	chr12	38879803	38879971	+	intron (NM_153634, intron 1 of 19)	ENSG00000139117	CPNE8	copine 8	protein-coding	2.23e-06	5.42
Diff_peak_48hrs_1895	chr4	114942372	114942541	+	intron (NM_022569, intron 4 of 13)	ENSG00000138653	NDST4	N-deacetylase and N-sulfotransferase 4	protein-coding	2.27e-06	5.5
Diff_peak_48hrs_1901	chr7	106894602	106894765	+	intron (NM_002649, intron 10 of 10)	ENSG00000105851	PIK3CG	phosphatidylinositol-4,5-bisphosphate 3-kinase catalytic subunit gamma	protein-coding	2.34e-06	5.46
Diff_peak_48hrs_1906	chr9	68885877	68886038	+	AluYf1|SINE|Alu		LOC101927069	uncharacterized LOC101927069	ncRNA	2.37e-06	5.06
Diff_peak_48hrs_1907	chrX	71071837	71072005	+	intron (NM_001256185, intron 1 of 4)	ENSG00000147164	SNX12	sorting nexin 12	protein-coding	2.38e-06	5.47
Diff_peak_48hrs_1909	chr5	19718045	19718202	+	intron (NM_001291956, intron 7 of 14)	ENSG00000145526	CDH18	cadherin 18	protein-coding	2.4e-06	4.97
Diff_peak_48hrs_1910	chr2	95481701	95481864	+	intron (NM_001164464, intron 2 of 6)		TRIM43B	tripartite motif containing 43B	protein-coding	2.42e-06	5.49
Diff_peak_48hrs_1912	chr6	24558096	24558253	+	AluSz6|SINE|Alu	ENSG00000137261	KIAA0319	KIAA0319	protein-coding	2.42e-06	5.4
Diff_peak_48hrs_1913	chr3	58264739	58264888	+	L1MA1|LINE|L1	ENSG00000163686	ABHD6	abhydrolase domain containing 6	protein-coding	2.44e-06	5.41
Diff_peak_48hrs_1914	chr5	65703015	65703184	+	L1ME4a|LINE|L1	ENSG00000197860	SGTB	small glutamine rich tetratricopeptide repeat containing beta	protein-coding	2.44e-06	5.48
Diff_peak_48hrs_1915	chr10	117342208	117342365	+	intron (NM_173791, intron 1 of 4)	ENSG00000165650	PDZD8	PDZ domain containing 8	protein-coding	2.44e-06	5.31
Diff_peak_48hrs_1916	chr10	54398175	54398344	+	intron (NM_001142773, intron 2 of 31)	ENSG00000234173	LOC105378311	uncharacterized LOC105378311	ncRNA	2.44e-06	5.34
Diff_peak_48hrs_1920	chr2	196768560	196768714	+	L1MC5|LINE|L1	ENSG00000119041	GTF3C3	general transcription factor IIIC subunit 3	protein-coding	2.52e-06	5.1
Diff_peak_48hrs_1924	chr6	169585663	169585829	+	Tigger2|DNA|TcMar-Tigger	ENSG00000184465	WDR27	WD repeat domain 27	protein-coding	2.58e-06	5.43
Diff_peak_48hrs_1925	chr13	78584577	78584734	+	intron (NR_047001, intron 3 of 5)	ENSG00000152192	POU4F1	POU class 4 homeobox 1	protein-coding	2.61e-06	5.54
Diff_peak_48hrs_1927	chr8	48718767	48718934	+	L1MA9|LINE|L1	ENSG00000034239	EFCAB1	EF-hand calcium binding domain 1	protein-coding	2.62e-06	4.8
Diff_peak_48hrs_1930	chr3	111586146	111586295	+	intron (NR_134917, intron 5 of 14)	ENSG00000177494	ZBED2	zinc finger BED-type containing 2	protein-coding	2.68e-06	5.42
Diff_peak_48hrs_1931	chr6	16577897	16578066	+	MIRc|SINE|MIR		LOC101928433	uncharacterized LOC101928433	ncRNA	2.69e-06	5.07
Diff_peak_48hrs_1932	chr1	88666311	88666475	+	intron (NR_110682, intron 1 of 3)	ENSG00000065243	PKN2	protein kinase N2	protein-coding	2.69e-06	5.4
Diff_peak_48hrs_1938	chr3	159390638	159390809	+	intron (NM_001197108, intron 1 of 6)	ENSG00000263634	MIR3919	microRNA 3919	ncRNA	2.73e-06	5.41
Diff_peak_48hrs_1940	chr1	57201337	57201488	+	intron (NM_021080, intron 4 of 16)	ENSG00000021852	C8B	complement C8 beta chain	protein-coding	2.8e-06	5.48
Diff_peak_48hrs_1942	chr10	61689287	61689444	+	intron (NM_173554, intron 3 of 6)	ENSG00000183346	C10orf107	chromosome 10 open reading frame 107	protein-coding	2.82e-06	5.29
Diff_peak_48hrs_1943	chr13	21452850	21453017	+	L1MEc|LINE|L1	ENSG00000180776	ZDHHC20	zinc finger DHHC-type containing 20	protein-coding	2.82e-06	4.89
Diff_peak_48hrs_1945	chr10	76494384	76494550	+	L1MEc|LINE|L1	ENSG00000236467	KCNMA1-AS1	KCNMA1 antisense RNA 1	ncRNA	2.85e-06	5.41
Diff_peak_48hrs_1947	chr6	56708366	56708523	+	intron (NM_001144770, intron 3 of 94)	ENSG00000151914	DST	dystonin	protein-coding	2.85e-06	5.53
Diff_peak_48hrs_1948	chr2	23829059	23829225	+	intron (NM_001242338, intron 14 of 27)	ENSG00000119778	ATAD2B	ATPase family, AAA domain containing 2B	protein-coding	2.86e-06	5.51
Diff_peak_48hrs_1949	chr5	151906615	151906783	+	MIRb|SINE|MIR	ENSG00000145888	GLRA1	glycine receptor alpha 1	protein-coding	2.88e-06	5.5
Diff_peak_48hrs_1952	chr2	201683200	201683359	+	intron (NM_033066, intron 7 of 21)	ENSG00000082126	MPP4	membrane palmitoylated protein 4	protein-coding	2.93e-06	5.42
Diff_peak_48hrs_1953	chr2	235713999	235714169	+	AluSx|SINE|Alu	ENSG00000235529	AGAP1-IT1	AGAP1 intronic transcript 1	ncRNA	2.95e-06	5.37
Diff_peak_48hrs_1954	chr10	68940584	68940743	+	AluJb|SINE|Alu	ENSG00000165732	DDX21	DExD-box helicase 21	protein-coding	2.96e-06	4.88
Diff_peak_48hrs_1957	chr1	180470259	180470404	+	intron (NM_032360, intron 3 of 7)	ENSG00000265435	MIR3121	microRNA 3121	ncRNA	3.05e-06	5.43
Diff_peak_48hrs_1958	chr22	40326294	40326460	+	3' UTR (NM_001024843, exon 24 of 24)	ENSG00000239900	ADSL	adenylosuccinate lyase	protein-coding	3.11e-06	5.34
Diff_peak_48hrs_1960	chr11	125620267	125620431	+	intron (NM_001278504, intron 16 of 16)	ENSG00000149554	CHEK1	checkpoint kinase 1	protein-coding	3.12e-06	5.48
Diff_peak_48hrs_1961	chr1	118028215	118028386	+	exon (NM_206996, exon 26 of 49)	ENSG00000065183	WDR3	WD repeat domain 3	protein-coding	3.13e-06	5.19
Diff_peak_48hrs_1968	chr4	82913557	82913729	+	L1PA14|LINE|L1	ENSG00000251022	THAP9-AS1	THAP9 antisense RNA 1	ncRNA	3.22e-06	5.41
Diff_peak_48hrs_1970	chr15	50105519	50105681	+	intron (NR_073597, intron 2 of 26)	ENSG00000104043	ATP8B4	ATPase phospholipid transporting 8B4 (putative)	protein-coding	3.27e-06	5.4
Diff_peak_48hrs_1974	chr19	20085053	20085204	+	L1PREC2|LINE|L1	ENSG00000213988	ZNF90	zinc finger protein 90	protein-coding	3.3e-06	5.31
Diff_peak_48hrs_1975	chr15	91137183	91137340	+	intron (NM_001323040, intron 2 of 12)	ENSG00000185518	SV2B	synaptic vesicle glycoprotein 2B	protein-coding	3.3e-06	5.33
Diff_peak_48hrs_1977	chr4	158929499	158929659	+	L1MB7|LINE|L1	ENSG00000164123	C4orf45	chromosome 4 open reading frame 45	protein-coding	3.31e-06	5.33
Diff_peak_48hrs_1980	chr2	42719853	42720024	+	intron (NM_001330444, intron 14 of 15)	ENSG00000162881	OXER1	oxoeicosanoid receptor 1	protein-coding	3.33e-06	4.79
Diff_peak_48hrs_1981	chr10	51979799	51979964	+	L1PA13|LINE|L1	ENSG00000177613	CSTF2T	cleavage stimulation factor subunit 2 tau variant	protein-coding	3.34e-06	5.36
Diff_peak_48hrs_1983	chr4	61222067	61222233	+	intron (NM_015236, intron 1 of 24)	ENSG00000150471	ADGRL3	adhesion G protein-coupled receptor L3	protein-coding	3.4e-06	5.3
Diff_peak_48hrs_1988	chr6	107299187	107299348	+	intron (NM_020381, intron 2 of 7)	ENSG00000164494	PDSS2	decaprenyl diphosphate synthase subunit 2	protein-coding	3.69e-06	5.24
Diff_peak_48hrs_1989	chr20	33365058	33365225	+	AluJb|SINE|Alu	ENSG00000101391	CDK5RAP1	CDK5 regulatory subunit associated protein 1	protein-coding	3.69e-06	4.82
Diff_peak_48hrs_1992	chr3	168760443	168760612	+	L1M3e|LINE|L1	ENSG00000242268	LINC02082	long intergenic non-protein coding RNA 2082	ncRNA	3.76e-06	5.28
Diff_peak_48hrs_1993	chr10	122378758	122378925	+	LTR78B|LTR|ERV1	ENSG00000107679	PLEKHA1	pleckstrin homology domain containing A1	protein-coding	3.85e-06	4.87
Diff_peak_48hrs_1996	chr2	187527032	187527189	+	intron (NM_001329240, intron 1 of 8)	ENSG00000003436	TFPI	tissue factor pathway inhibitor	protein-coding	4.03e-06	5.27
Diff_peak_48hrs_1997	chr4	119267214	119267385	+	intron (NM_019050, intron 11 of 17)	ENSG00000164096	C4orf3	chromosome 4 open reading frame 3	protein-coding	4.03e-06	5.31
Diff_peak_48hrs_1999	chr6	38560575	38560743	+	L1PREC2|LINE|L1	ENSG00000183826	BTBD9	BTB domain containing 9	protein-coding	4.06e-06	5.34
Diff_peak_48hrs_2000	chr5	119182877	119183028	+	intron (NM_001290321, intron 28 of 43)	ENSG00000264536	MIR5706	microRNA 5706	ncRNA	4.07e-06	5.47
Diff_peak_48hrs_2003	chr12	129633941	129634108	+	intron (NM_133448, intron 2 of 8)	ENSG00000151952	TMEM132D	transmembrane protein 132D	protein-coding	4.16e-06	5.25
Diff_peak_48hrs_2006	chr10	113043077	113043242	+	intron (NM_001198531, intron 5 of 12)		SNORA87	small nucleolar RNA, H/ACA box 87	snoRNA	4.24e-06	5.28
Diff_peak_48hrs_2007	chr12	64002973	64003129	+	(GA)n|Simple_repeat|Simple_repeat	ENSG00000196935	SRGAP1	SLIT-ROBO Rho GTPase activating protein 1	protein-coding	4.25e-06	4.66
Diff_peak_48hrs_2008	chr4	150938184	150938345	+	intron (NM_006726, intron 2 of 57)	ENSG00000198589	LRBA	LPS responsive beige-like anchor protein	protein-coding	4.26e-06	5.32
Diff_peak_48hrs_2009	chr22	38328711	38328876	+	intron (NM_001289912, intron 5 of 14)	ENSG00000213923	CSNK1E	casein kinase 1 epsilon	protein-coding	4.31e-06	5.34
Diff_peak_48hrs_2010	chr4	48861765	48861916	+	TTS (NM_001079840)	ENSG00000109180	OCIAD1	OCIA domain containing 1	protein-coding	4.31e-06	4.81
Diff_peak_48hrs_2011	chr11	58978254	58978421	+	intron (NR_033853, intron 5 of 5)	ENSG00000166840	GLYATL1	glycine-N-acyltransferase like 1	protein-coding	4.33e-06	5.36
Diff_peak_48hrs_2013	chrX	55263787	55263946	+	exon (NM_001017931, exon 2 of 5)	ENSG00000204279	PAGE3	PAGE family member 3	protein-coding	4.37e-06	5.35
Diff_peak_48hrs_2014	chr8	30715872	30716035	+	intron (NM_000637, intron 1 of 12)	ENSG00000104687	GSR	glutathione-disulfide reductase	protein-coding	4.4e-06	5.21
Diff_peak_48hrs_2015	chrX	134607080	134607249	+	intron (NM_001316887, intron 2 of 3)	ENSG00000170965	PLAC1	placenta specific 1	protein-coding	4.47e-06	5.36
Diff_peak_48hrs_2017	chr12	114394889	114395056	+	intron (NM_080717, intron 4 of 7)	ENSG00000089225	TBX5	T-box 5	protein-coding	4.51e-06	5.3
Diff_peak_48hrs_2018	chr3	142064889	142065058	+	intron (NM_001178138, intron 3 of 13)	ENSG00000114126	TFDP2	transcription factor Dp-2	protein-coding	4.53e-06	5.01
Diff_peak_48hrs_2019	chr14	64771036	64771201	+	exon (NM_001024858, exon 26 of 35)	ENSG00000070182	MIR7855	microRNA 7855	ncRNA	4.54e-06	5.34
Diff_peak_48hrs_2020	chr1	234427948	234428103	+	intron (NM_005646, intron 17 of 29)	ENSG00000059588	TARBP1	TAR (HIV-1) RNA binding protein 1	protein-coding	4.56e-06	5.07
Diff_peak_48hrs_2021	chr14	89865508	89865673	+	AluJb|SINE|Alu	ENSG00000140025	EFCAB11	EF-hand calcium binding domain 11	protein-coding	4.67e-06	5.26
Diff_peak_48hrs_2022	chr12	5754733	5754899	+	L1MA10|LINE|L1	ENSG00000047617	ANO2	anoctamin 2	protein-coding	4.73e-06	5.03
Diff_peak_48hrs_2024	chr7	107336539	107336708	+	L1MA4|LINE|L1	ENSG00000172209	GPR22	G protein-coupled receptor 22	protein-coding	4.79e-06	5.13
Diff_peak_48hrs_2028	chr15	85703997	85704151	+	intron (NM_001270546, intron 9 of 28)		LOC101929679	uncharacterized LOC101929679	ncRNA	4.87e-06	5.23
Diff_peak_48hrs_2031	chr10	29653694	29653859	+	L1MB8|LINE|L1	ENSG00000197321	SVIL	supervillin	protein-coding	4.97e-06	4.39
Diff_peak_48hrs_2032	chr3	105398130	105398287	+	intron (NM_001243283, intron 1 of 2)	ENSG00000170017	ALCAM	activated leukocyte cell adhesion molecule	protein-coding	5.01e-06	5.31
Diff_peak_48hrs_2035	chr13	78346394	78346559	+	MIR|SINE|MIR	ENSG00000152192	POU4F1	POU class 4 homeobox 1	protein-coding	5.14e-06	5.2
Diff_peak_48hrs_2039	chr13	70076621	70076782	+	L1MC2|LINE|L1		ATXN8OS	ATXN8 opposite strand (non-protein coding)	ncRNA	5.28e-06	4.92
Diff_peak_48hrs_2047	chrY	5280134	5280307	+	L1PA13|LINE|L1	ENSG00000099715	PCDH11Y	protocadherin 11 Y-linked	protein-coding	5.51e-06	5.24
Diff_peak_48hrs_2053	chr4	76576853	76577019	+	intron (NM_020859, intron 2 of 10)	ENSG00000283682	MIR548AH	microRNA 548ah	ncRNA	5.76e-06	5.26
Diff_peak_48hrs_2056	chr22	43727260	43727431	+	AluJr|SINE|Alu	ENSG00000186976	EFCAB6	EF-hand calcium binding domain 6	protein-coding	5.86e-06	5.24
Diff_peak_48hrs_2063	chr2	98244220	98244379	+	intron (NM_001345864, intron 13 of 21)	ENSG00000168658	VWA3B	von Willebrand factor A domain containing 3B	protein-coding	6.23e-06	5.25
Diff_peak_48hrs_2064	chr8	39071265	39071429	+	non-coding (NR_027878, exon 15 of 21)	ENSG00000197140	ADAM32	ADAM metallopeptidase domain 32	protein-coding	6.25e-06	5.31
Diff_peak_48hrs_2065	chr4	41194850	41195018	+	L2a|LINE|L2	ENSG00000163697	APBB2	amyloid beta precursor protein binding family B member 2	protein-coding	6.25e-06	4.98
Diff_peak_48hrs_2067	chr14	29872897	29873054	+	intron (NM_001330069, intron 1 of 18)	ENSG00000184304	PRKD1	protein kinase D1	protein-coding	6.41e-06	5.14
Diff_peak_48hrs_2068	chr18	31840913	31841070	+	intron (NM_014939, intron 26 of 28)	ENSG00000141437	SLC25A52	solute carrier family 25 member 52	protein-coding	6.45e-06	5.25
Diff_peak_48hrs_2073	chr14	64489284	64489453	+	MIR|SINE|MIR	ENSG00000089775	ZBTB25	zinc finger and BTB domain containing 25	protein-coding	6.66e-06	5.2
Diff_peak_48hrs_2077	chr6	97164975	97165134	+	intron (NM_198468, intron 21 of 24)	ENSG00000146263	MMS22L	MMS22 like, DNA repair protein	protein-coding	7.06e-06	5.23
Diff_peak_48hrs_2078	chr6	114304519	114304676	+	Charlie1a|DNA|hAT-Charlie	ENSG00000249853	HS3ST5	heparan sulfate-glucosamine 3-sulfotransferase 5	protein-coding	7.09e-06	5.23
Diff_peak_48hrs_2079	chr7	55115472	55115637	+	intron (NM_001346900, intron 1 of 27)	ENSG00000146648	EGFR	epidermal growth factor receptor	protein-coding	7.13e-06	5.17
Diff_peak_48hrs_2080	chr9	76059750	76059918	+	intron (NM_001190482, intron 5 of 36)	ENSG00000099139	PCSK5	proprotein convertase subtilisin/kexin type 5	protein-coding	7.17e-06	5.17
Diff_peak_48hrs_2087	chr3	38522762	38523188	+	intron (NR_134938, intron 6 of 7)	ENSG00000157036	EXOG	exo/endonuclease G	protein-coding	7.62e-06	5.15
Diff_peak_48hrs_2089	chr16	49539803	49539964	+	intron (NM_015069, intron 5 of 7)		ADAM3B	ADAM metallopeptidase domain 3B (pseudogene)	pseudo	7.81e-06	5.11
Diff_peak_48hrs_2093	chr7	44653080	44653245	+	AluSz6|SINE|Alu	ENSG00000105953	OGDH	oxoglutarate dehydrogenase	protein-coding	8.1e-06	5.17
Diff_peak_48hrs_2094	chrX	130132561	130132730	+	AluJo|SINE|Alu	ENSG00000156709	AIFM1	apoptosis inducing factor, mitochondria associated 1	protein-coding	8.2e-06	5.09
Diff_peak_48hrs_2098	chr11	117455626	117455781	+	intron (NM_020693, intron 19 of 32)	ENSG00000110274	CEP164	centrosomal protein 164	protein-coding	8.42e-06	5.13
Diff_peak_48hrs_2102	chr17	33028546	33028705	+	FLAM_A|SINE|Alu	ENSG00000141316	SPACA3	sperm acrosome associated 3	protein-coding	8.85e-06	5.09
Diff_peak_48hrs_2105	chr5	16419345	16419512	+	intron (NR_104625, intron 7 of 8)	ENSG00000248150	LINC02150	long intergenic non-protein coding RNA 2150	ncRNA	9.13e-06	5.12
Diff_peak_48hrs_2106	chr2	72649548	72649714	+	L1MD|LINE|L1	ENSG00000144036	EXOC6B	exocyst complex component 6B	protein-coding	9.29e-06	5.03
Diff_peak_48hrs_2108	chr13	93998694	93998855	+	L1MA8|LINE|L1		GPC6-AS2	GPC6 antisense RNA 2	ncRNA	9.45e-06	5.2
Diff_peak_48hrs_2112	chr11	85430419	85430576	+	L1ME4c|LINE|L1	ENSG00000150672	DLG2	discs large MAGUK scaffold protein 2	protein-coding	9.62e-06	5.15
Diff_peak_48hrs_2113	chr12	65237102	65237271	+	Charlie1a|DNA|hAT-Charlie	ENSG00000174099	MSRB3	methionine sulfoxide reductase B3	protein-coding	9.73e-06	5.08
Diff_peak_48hrs_2114	chrX	111715721	111715891	+	intron (NM_001324293, intron 8 of 23)	ENSG00000101901	ALG13	ALG13, UDP-N-acetylglucosaminyltransferase subunit	protein-coding	9.91e-06	5.13
Diff_peak_48hrs_2115	chr6	73291908	73292069	+	intron (NR_027005, intron 3 of 4)	ENSG00000135314	KHDC1	KH homology domain containing 1	protein-coding	9.92e-06	5.1
Diff_peak_48hrs_2118	chr3	81623833	81623999	+	AluJr|SINE|Alu	ENSG00000114480	GBE1	1,4-alpha-glucan branching enzyme 1	protein-coding	1e-05	4.98
Diff_peak_48hrs_2119	chr1	217767062	217767232	+	L1MC1|LINE|L1	ENSG00000234070	SPATA17-AS1	SPATA17 antisense RNA 1	ncRNA	1.01e-05	5.03
Diff_peak_48hrs_2122	chr7	121190097	121190265	+	L2a|LINE|L2	ENSG00000002745	WNT16	Wnt family member 16	protein-coding	1.05e-05	5.04
Diff_peak_48hrs_2123	chr12	76076000	76076166	+	intron (NM_001330231, intron 1 of 15)	ENSG00000187109	NAP1L1	nucleosome assembly protein 1 like 1	protein-coding	1.06e-05	5.21
Diff_peak_48hrs_2124	chr11	77786385	77786553	+	intron (NM_016578, intron 1 of 15)	ENSG00000048649	RSF1	remodeling and spacing factor 1	protein-coding	1.09e-05	4.89
Diff_peak_48hrs_2127	chr4	155793678	155793840	+	intron (NM_001291955, intron 4 of 12)	ENSG00000061918	GUCY1B3	guanylate cyclase 1 soluble subunit beta	protein-coding	1.11e-05	5.1
Diff_peak_48hrs_2129	chr3	34989902	34990065	+	Tigger1|DNA|TcMar-Tigger		LOC101928135	uncharacterized LOC101928135	ncRNA	1.13e-05	5.03
Diff_peak_48hrs_2130	chr22	30929310	30929478	+	intron (NM_014941, intron 25 of 26)	ENSG00000235989	MORC2-AS1	MORC2 antisense RNA 1	ncRNA	1.13e-05	5.05
Diff_peak_48hrs_2135	chr10	54258666	54258839	+	intron (NM_033056, intron 8 of 32)	ENSG00000234173	LOC105378311	uncharacterized LOC105378311	ncRNA	1.19e-05	5.07
Diff_peak_48hrs_2138	chr2	141585050	141585456	+	intron (NM_018557, intron 2 of 90)	ENSG00000168702	LRP1B	LDL receptor related protein 1B	protein-coding	1.2e-05	4.31
Diff_peak_48hrs_2139	chr6	158684340	158684510	+	intron (NM_001318745, intron 3 of 14)	ENSG00000164674	SYTL3	synaptotagmin like 3	protein-coding	1.25e-05	5.02
Diff_peak_48hrs_2142	chr5	74758885	74759038	+	intron (NM_032380, intron 4 of 20)	ENSG00000164346	NSA2	NSA2, ribosome biogenesis homolog	protein-coding	1.26e-05	5
Diff_peak_48hrs_2145	chr7	104536530	104536672	+	intron (NM_199000, intron 1 of 2)	ENSG00000187416	LHFPL3	lipoma HMGIC fusion partner-like 3	protein-coding	1.28e-05	4.99
Diff_peak_48hrs_2147	chr2	77502454	77502611	+	intron (NM_001282924, intron 3 of 3)	ENSG00000176204	LRRTM4	leucine rich repeat transmembrane neuronal 4	protein-coding	1.3e-05	5.11
Diff_peak_48hrs_2148	chr6	108858489	108858660	+	(TA)n|Simple_repeat|Simple_repeat	ENSG00000118690	ARMC2	armadillo repeat containing 2	protein-coding	1.3e-05	5.03
Diff_peak_48hrs_2149	chr9	19584814	19584971	+	intron (NM_001193288, intron 3 of 8)	ENSG00000177076	ACER2	alkaline ceramidase 2	protein-coding	1.31e-05	4.98
Diff_peak_48hrs_2151	chr13	75311417	75311589	+	L1M5|LINE|L1		LINC01078	long intergenic non-protein coding RNA 1078	ncRNA	1.34e-05	4.97
Diff_peak_48hrs_2156	chr16	67082595	67082756	+	intron (NM_001755, intron 5 of 5)	ENSG00000125149	C16orf70	chromosome 16 open reading frame 70	protein-coding	1.39e-05	5.1
Diff_peak_48hrs_2157	chr1	63555185	63555348	+	intron (NM_032437, intron 8 of 13)		DLEU2L	deleted in lymphocytic leukemia 2-like	pseudo	1.39e-05	4.99
Diff_peak_48hrs_2158	chr5	19660729	19660886	+	MLT1E3|LTR|ERVL-MaLR	ENSG00000145526	CDH18	cadherin 18	protein-coding	1.47e-05	4.14
Diff_peak_48hrs_2159	chr8	107394889	107395056	+	intron (NM_001199859, intron 1 of 8)	ENSG00000154188	ANGPT1	angiopoietin 1	protein-coding	1.47e-05	4.33
Diff_peak_48hrs_2167	chr2	157764948	157765117	+	intron (NM_001347663, intron 8 of 10)	ENSG00000115170	ACVR1	activin A receptor type 1	protein-coding	1.54e-05	5.03
Diff_peak_48hrs_2174	chr15	24952723	24952875	+	L1MC3|LINE|L1	ENSG00000128739	SNRPN	small nuclear ribonucleoprotein polypeptide N	protein-coding	1.68e-05	5
Diff_peak_48hrs_2175	chr5	114751537	114751706	+	intron (NR_130785, intron 1 of 12)		LOC101927078	uncharacterized LOC101927078	ncRNA	1.73e-05	4.99
Diff_peak_48hrs_2178	chr3	113799857	113800010	+	L1ME5|LINE|L1	ENSG00000178075	GRAMD1C	GRAM domain containing 1C	protein-coding	1.75e-05	4.95
Diff_peak_48hrs_2179	chr1	180064550	180064713	+	intron (NM_014810, intron 26 of 37)	ENSG00000116260	QSOX1	quiescin sulfhydryl oxidase 1	protein-coding	1.75e-05	4.83
Diff_peak_48hrs_2180	chr6	97486146	97486311	+	L1M2|LINE|L1	ENSG00000271860	LOC101927314	uncharacterized LOC101927314	ncRNA	1.76e-05	4.53
Diff_peak_48hrs_2181	chr21	22037057	22037215	+	AluJb|SINE|Alu	ENSG00000233215	LINC01687	long intergenic non-protein coding RNA 1687	ncRNA	1.77e-05	5.08
Diff_peak_48hrs_2184	chr8	64053578	64053733	+	intron (NR_125826, intron 4 of 4)	ENSG00000253734	LINC01289	long intergenic non-protein coding RNA 1289	ncRNA	1.78e-05	4.97
Diff_peak_48hrs_2185	chr1	95203191	95203364	+	AluSx1|SINE|Alu	ENSG00000226026	LOC101928118	uncharacterized LOC101928118	ncRNA	1.79e-05	5
Diff_peak_48hrs_2187	chr3	149653435	149653599	+	intron (NM_001168278, intron 3 of 7)	ENSG00000018408	WWTR1	WW domain containing transcription regulator 1	protein-coding	1.86e-05	5
Diff_peak_48hrs_2188	chr20	13167313	13167471	+	TTS (NM_018327)	ENSG00000101230	ISM1	isthmin 1	protein-coding	1.9e-05	-3.34
Diff_peak_48hrs_2191	chrX	76706600	76706771	+	L1MA5|LINE|L1	ENSG00000283242	MIR384	microRNA 384	ncRNA	1.93e-05	4.95
Diff_peak_48hrs_2194	chr2	214438052	214438200	+	Plat_L3|LINE|CR1	ENSG00000174453	VWC2L	von Willebrand factor C domain containing protein 2-like	protein-coding	1.97e-05	4.94
Diff_peak_48hrs_2195	chr15	71994054	71994217	+	intron (NM_006901, intron 10 of 41)	ENSG00000166192	SENP8	SUMO/sentrin peptidase family member, NEDD8 specific	protein-coding	1.98e-05	5
Diff_peak_48hrs_2197	chr9	96112841	96113011	+	intron (NR_132344, intron 2 of 2)	ENSG00000275465	LOC158434	uncharacterized LOC158434	ncRNA	2.02e-05	4.97
Diff_peak_48hrs_2199	chr15	47685877	47686028	+	intron (NM_001198999, intron 4 of 19)	ENSG00000137872	SEMA6D	semaphorin 6D	protein-coding	2.08e-05	4.94
Diff_peak_48hrs_2202	chr9	37208973	37209130	+	AluY|SINE|Alu	ENSG00000147905	ZCCHC7	zinc finger CCHC-type containing 7	protein-coding	2.2e-05	4.44
Diff_peak_48hrs_2203	chr7	28622868	28623023	+	AluSx1|SINE|Alu	ENSG00000146592	CREB5	cAMP responsive element binding protein 5	protein-coding	2.22e-05	4.87
Diff_peak_48hrs_2205	chr10	24038302	24038468	+	intron (NM_001098500, intron 2 of 18)	ENSG00000120549	KIAA1217	KIAA1217	protein-coding	2.24e-05	4.91
Diff_peak_48hrs_2207	chr9	94573542	94573709	+	L1MD|LINE|L1	ENSG00000231806	PCAT7	prostate cancer associated transcript 7 (non-protein coding)	ncRNA	2.25e-05	4.84
Diff_peak_48hrs_2208	chr3	175289175	175289346	+	intron (NM_207015, intron 4 of 13)		NAALADL2-AS2	NAALADL2 antisense RNA 2	ncRNA	2.26e-05	4.88
Diff_peak_48hrs_2209	chr14	96881354	96881499	+	3' UTR (NM_003384, exon 13 of 13)	ENSG00000225163	LINC00618	long intergenic non-protein coding RNA 618	ncRNA	2.34e-05	4.95
Diff_peak_48hrs_2212	chr7	98361726	98361889	+	AluJb|SINE|Alu	ENSG00000006453	BAIAP2L1	BAI1 associated protein 2 like 1	protein-coding	2.51e-05	4.97
Diff_peak_48hrs_2215	chr11	96357575	96357730	+	intron (NM_001318736, intron 10 of 10)	ENSG00000184384	MAML2	mastermind like transcriptional coactivator 2	protein-coding	2.57e-05	5
Diff_peak_48hrs_2216	chr13	41759353	41759511	+	L1MEf|LINE|L1	ENSG00000102763	MIR5006	microRNA 5006	ncRNA	2.57e-05	4.95
Diff_peak_48hrs_2217	chr20	11811328	11811492	+	AluY|SINE|Alu	ENSG00000228422	LINC00687	long intergenic non-protein coding RNA 687	ncRNA	2.58e-05	4.93
Diff_peak_48hrs_2221	chr14	81197491	81197655	+	intron (NM_201595, intron 4 of 8)	ENSG00000221303	SNORA79	small nucleolar RNA, H/ACA box 79	snoRNA	2.76e-05	4.89
Diff_peak_48hrs_2223	chr2	51303189	51303354	+	Tigger11a|DNA|TcMar-Tigger	ENSG00000231918	LOC730100	uncharacterized LOC730100	ncRNA	2.78e-05	4.86
Diff_peak_48hrs_2224	chr12	20907846	20907991	+	intron (NM_019844, intron 15 of 15)	ENSG00000111700	SLCO1B3	solute carrier organic anion transporter family member 1B3	protein-coding	2.78e-05	4.45
Diff_peak_48hrs_2225	chr20	52624105	52624260	+	Charlie7|DNA|hAT-Charlie	ENSG00000234948	LINC01524	long intergenic non-protein coding RNA 1524	ncRNA	2.83e-05	4.85
Diff_peak_48hrs_2226	chr13	107611754	107611911	+	AluJr|SINE|Alu	ENSG00000221650	MIR1267	microRNA 1267	ncRNA	2.83e-05	4.96
Diff_peak_48hrs_2227	chr5	55983646	55983812	+	L1ME4a|LINE|L1	ENSG00000134352	IL6ST	interleukin 6 signal transducer	protein-coding	2.85e-05	4.93
Diff_peak_48hrs_2228	chr3	143617520	143617679	+	MER102b|DNA|hAT-Charlie	ENSG00000181804	SLC9A9	solute carrier family 9 member A9	protein-coding	2.92e-05	4.83
Diff_peak_48hrs_2231	chr11	31722102	31722263	+	intron (NM_001288726, intron 10 of 11)	ENSG00000007372	PAX6	paired box 6	protein-coding	2.97e-05	4.84
Diff_peak_48hrs_2232	chr10	102588890	102589063	+	AluJo|SINE|Alu	ENSG00000171206	TRIM8	tripartite motif containing 8	protein-coding	2.99e-05	4.82
Diff_peak_48hrs_2235	chr5	175440889	175441042	+	3' UTR (NM_000794, exon 2 of 2)	ENSG00000184845	DRD1	dopamine receptor D1	protein-coding	3.07e-05	4.92
Diff_peak_48hrs_2236	chr7	123530497	123530656	+	intron (NR_104245, intron 1 of 11)	ENSG00000164675	IQUB	IQ motif and ubiquitin domain containing	protein-coding	3.08e-05	4.88
Diff_peak_48hrs_2238	chr17	3841871	3842038	+	intron (NM_001114118, intron 2 of 12)	ENSG00000074356	NCBP3	nuclear cap binding subunit 3	protein-coding	3.16e-05	4.85
Diff_peak_48hrs_2240	chr1	229461051	229461206	+	MER3|DNA|hAT-Charlie	ENSG00000143632	ACTA1	actin, alpha 1, skeletal muscle	protein-coding	3.19e-05	4.91
Diff_peak_48hrs_2241	chr3	29309900	29310066	+	L2|LINE|L2	ENSG00000144642	RBMS3	RNA binding motif single stranded interacting protein 3	protein-coding	3.23e-05	4.63
Diff_peak_48hrs_2242	chr5	62577437	62577594	+	intron (NM_001134779, intron 27 of 29)	ENSG00000186105	LRRC70	leucine rich repeat containing 70	protein-coding	3.23e-05	4.81
Diff_peak_48hrs_2243	chr6	7410084	7410243	+	intron (NM_153005, intron 5 of 9)	ENSG00000124784	RIOK1	RIO kinase 1	protein-coding	3.31e-05	4.84
Diff_peak_48hrs_2246	chr7	139158917	139159088	+	L1M5|LINE|L1	ENSG00000105948	TTC26	tetratricopeptide repeat domain 26	protein-coding	3.46e-05	4.81
Diff_peak_48hrs_2247	chr1	184550181	184550350	+	intron (NM_030806, intron 3 of 5)	ENSG00000116667	C1orf21	chromosome 1 open reading frame 21	protein-coding	3.53e-05	4.82
Diff_peak_48hrs_2248	chr19	43485849	43486008	+	FLAM_C|SINE|Alu	ENSG00000176531	PHLDB3	pleckstrin homology like domain family B member 3	protein-coding	3.56e-05	4.79
Diff_peak_48hrs_2249	chr5	83961792	83961942	+	MER104|DNA|TcMar-Tc2	ENSG00000145681	HAPLN1	hyaluronan and proteoglycan link protein 1	protein-coding	3.57e-05	4.79
Diff_peak_48hrs_2257	chr1	9949613	9949772	+	AluSz|SINE|Alu	ENSG00000173614	NMNAT1	nicotinamide nucleotide adenylyltransferase 1	protein-coding	3.94e-05	4.86
Diff_peak_48hrs_2259	chr5	19767002	19767166	+	intron (NM_001291956, intron 5 of 14)	ENSG00000145526	CDH18	cadherin 18	protein-coding	4.03e-05	4.55
Diff_peak_48hrs_2263	chr17	43997717	43997869	+	L2a|LINE|L2	ENSG00000131096	PYY	peptide YY	protein-coding	4.32e-05	-3.84
Diff_peak_48hrs_2266	chr7	18298795	18298961	+	intron (NM_001321896, intron 1 of 12)	ENSG00000048052	HDAC9	histone deacetylase 9	protein-coding	4.55e-05	4.77
Diff_peak_48hrs_2267	chr12	116948525	116948682	+	intron (NM_153348, intron 3 of 10)	ENSG00000174989	FBXW8	F-box and WD repeat domain containing 8	protein-coding	4.61e-05	4.7
[truncated: 273 more rows]

## Sheet: Enhancers 1hr
Peak.ID	Chr	Enh.Start	Enh.End	Enh.Strand	Enhancer_DB	Cell_type	Peak_location	Peak.Start	Peak.End	Peak.Strand	Enh.Gene.Name	Gene.Description	Gene.BioType	FDR	Fold.Change
[truncated: 55 more rows]

[truncated: 11 more sheets: Enhancers 12hrs, Enhancers 24hrs, Enhancers 48hrs, Intergenic - downstream 1hr, Intergenic - downstream 12hrs, Intergenic - downstream 24hrs, Intergenic - downstream 48hrs, Intergenic - upstream 1hr, Intergenic - upstream 12hrs, Intergenic - upstream 24hrs, Intergenic - upstream 48hrs]
