# Supplementary material for: Chromatin accessibility dynamics of Chlamydia-infected epithelial cells
Source: Epigenetics Chromatin. 2020 Oct 27;13:45. doi: 10.1186/s13072-020-00368-2 (PMC7590614; doi:10.1186/s13072-020-00368-2)
Supplement: Supplementary file 5 — Additional file 5. Time specific regions. The list of time-specific differential chromatin-accessible regions. It should be noted that some genes in these lists are repeated at each time due to multiple peaks occurring at an annotated interval, that enhancers can affect more than one gene, and single genes can be affected by more than one enhancer. [file 13072_2020_368_MOESM5_ESM.xlsx]

## Sheet: 1hr
Peak.ID	Gene.Name	Gene.Description	Gene.Biotype	FDR	Fold.Change	Feature_Type
Diff_peak_1hr_91	ZNF461	zinc finger protein 461	protein-coding	8.37e-13	4.82	intragenic
Diff_peak_1hr_226	LOC101928052	uncharacterized LOC101928052	ncRNA	1.1e-10	6.24	intragenic
Diff_peak_1hr_234	LRRC7	leucine rich repeat containing 7	protein-coding	1.45e-10	6.2	intragenic
Diff_peak_1hr_238	NNMT	nicotinamide N-methyltransferase	protein-coding	1.93e-10	6.17	intragenic
Diff_peak_1hr_253	AMOT	angiomotin	protein-coding	3.91e-10	6.08	intragenic
Diff_peak_1hr_256	ADGRB3	adhesion G protein-coupled receptor B3	protein-coding	4.73e-10	6.07	intragenic
Diff_peak_1hr_260	TEX13A	testis expressed 13A	protein-coding	6.53e-10	6.03	intragenic
Diff_peak_1hr_261	GRIP2	glutamate receptor interacting protein 2	protein-coding	7.05e-10	5.53	intragenic
Diff_peak_1hr_271	WFDC10A	WAP four-disulfide core domain 10A	protein-coding	1.56e-09	5.93	intragenic
Diff_peak_1hr_282	NIPBL	NIPBL, cohesin loading factor	protein-coding	3.11e-09	5.85	intragenic
Diff_peak_1hr_293	PIGV	phosphatidylinositol glycan anchor biosynthesis class V	protein-coding	1.44e-08	5.23	intragenic
Diff_peak_1hr_312	MIR3938	microRNA 3938	ncRNA	5.79e-08	5.55	intragenic
Diff_peak_1hr_322	GRIK4	glutamate ionotropic receptor kainate type subunit 4	protein-coding	9.79e-08	5.48	intragenic
Diff_peak_1hr_332	KIAA1211L	KIAA1211 like	protein-coding	1.53e-07	4.13	intragenic
Diff_peak_1hr_345	CD44	CD44 molecule (Indian blood group)	protein-coding	4.76e-07	5.29	intragenic
Diff_peak_1hr_350	ZNF800	zinc finger protein 800	protein-coding	5.49e-07	5.27	intragenic
Diff_peak_1hr_358	MTFMT	mitochondrial methionyl-tRNA formyltransferase	protein-coding	7.79e-07	5.23	intragenic
Diff_peak_1hr_361	PHF2	PHD finger protein 2	protein-coding	8.36e-07	5.24	intragenic
Diff_peak_1hr_370	PSG2	pregnancy specific beta-1-glycoprotein 2	protein-coding	1.31e-06	4.72	intragenic
Diff_peak_1hr_375	MIR1302-5	microRNA 1302-5	ncRNA	1.63e-06	5.17	intragenic
Diff_peak_1hr_437	BNC2	basonuclin 2	protein-coding	1.73e-05	4.45	intragenic
Diff_peak_1hr_489	SLC25A26	solute carrier family 25 member 26	protein-coding	5.49e-05	4.58	intragenic
Diff_peak_1hr_578	AFAP1L2	actin filament associated protein 1 like 2	protein-coding	0.00039	4.24	intragenic
Diff_peak_1hr_625	TLX3	T-cell leukemia homeobox 3	protein-coding	0.000866	4.08	intragenic
Diff_peak_1hr_631	BCL2L14	BCL2 like 14	protein-coding	0.000917	4.06	intragenic
Diff_peak_1hr_650	CDH18	cadherin 18	protein-coding	0.00119	3.76	intragenic
Diff_peak_1hr_652	PCCB	propionyl-CoA carboxylase beta subunit	protein-coding	0.00122	4	intragenic
Diff_peak_1hr_666	LINC00871	long intergenic non-protein coding RNA 871	ncRNA	0.00138	3.97	intragenic
Diff_peak_1hr_669	CEP57L1	centrosomal protein 57 like 1	protein-coding	0.00154	3.01	intragenic
Diff_peak_1hr_694	CMTM4	CKLF like MARVEL transmembrane domain containing 4	protein-coding	0.00237	3.85	intragenic
Diff_peak_1hr_702	NDST4	N-deacetylase and N-sulfotransferase 4	protein-coding	0.0029	3.46	intragenic
Diff_peak_1hr_708	LINC01572	long intergenic non-protein coding RNA 1572	ncRNA	0.00327	3.78	intragenic
Diff_peak_1hr_721	RPS13	ribosomal protein S13	protein-coding	0.00431	3.71	intragenic
Diff_peak_1hr_749	FAM230C	family with sequence similarity 230 member C	ncRNA	0.00704	-1.33	intragenic
Diff_peak_1hr_770	IFNAR1	interferon alpha and beta receptor subunit 1	protein-coding	0.0107	3.48	intragenic
Diff_peak_1hr_777	LGALS8	galectin 8	protein-coding	0.0124	3.4	intragenic
Diff_peak_1hr_801	STAT1	signal transducer and activator of transcription 1	protein-coding	0.0175	3.44	intragenic
Diff_peak_1hr_806	MIR4753	microRNA 4753	ncRNA	0.0197	3.27	intragenic
Diff_peak_1hr_809	SLA2	Src like adaptor 2	protein-coding	0.0198	3.33	intragenic
Diff_peak_1hr_816	DDAH1	dimethylarginine dimethylaminohydrolase 1	protein-coding	0.0248	3.15	intragenic
Diff_peak_1hr_818	TMEM14EP	transmembrane protein 14E, pseudogene	pseudo	0.0248	3.15	intragenic
Diff_peak_1hr_822	MIR8082	microRNA 8082	ncRNA	0.0258	3.17	intragenic
Diff_peak_1hr_849	MIR4438	microRNA 4438	ncRNA	0.0426	2.9	intragenic
Diff_peak_1hr_852	XYLT1	xylosyltransferase 1	protein-coding	0.0447	2.88	intragenic
Diff_peak_1hr_853	HECW2	HECT, C2 and WW domain containing E3 ubiquitin protein ligase 2	protein-coding	0.0447	2.88	intragenic
Diff_peak_1hr_857	SIN3A	SIN3 transcription regulator family member A	protein-coding	0.0467	2.85	intragenic
Diff_peak_1hr_860	BX004987.3	NA	NA	0.0483	2.34	enhancer
Diff_peak_1hr_860	BX571672.2	NA	NA	0.0483	2.34	enhancer
Diff_peak_1hr_860	BX571672.3	NA	NA	0.0483	2.34	enhancer
Diff_peak_1hr_860	BX571672.4	NA	NA	0.0483	2.34	enhancer
Diff_peak_1hr_860	BX571672.5	NA	NA	0.0483	2.34	enhancer
Diff_peak_1hr_860	BX571672.6	NA	NA	0.0483	2.34	enhancer
Diff_peak_1hr_860	BX571672.7	NA	NA	0.0483	2.34	enhancer
Diff_peak_1hr_860	BX571672.8	NA	NA	0.0483	2.34	enhancer
Diff_peak_1hr_862	SNORD121A	small nucleolar RNA, C/D box 121A	snoRNA	0.0489	-3.14	intragenic

## Sheet: 12hrs
Peak.ID	Gene.Name	Gene.Description	Gene.Biotype	FDR	Fold.Change	Feature_Type
Diff_peak_12hrs_244	RPPH1	ribonuclease P RNA component H1	ncRNA	0.00011	5.77	promoter
Diff_peak_12hrs_257	RN7SK	RNA, 7SK small nuclear	snRNA	0.00224	4.28	promoter
Diff_peak_12hrs_265	RN7SL2	RNA, 7SL, cytoplasmic 2	ncRNA	0.005	3.92	intragenic
Diff_peak_12hrs_266	RMRP	RNA component of mitochondrial RNA processing endoribonuclease	ncRNA	0.00938	3.42	promoter
Diff_peak_12hrs_269	SETDB1	SET domain bifurcated 1	protein-coding	0.0113	-2.99	promoter
Diff_peak_12hrs_272	PEX2	peroxisomal biogenesis factor 2	protein-coding	0.0167	-3.61	promoter
Diff_peak_12hrs_273	PSKH1	protein serine kinase H1	protein-coding	0.0203	-3.14	promoter
Diff_peak_12hrs_274	FGL1	fibrinogen like 1	protein-coding	0.0207	-2.12	intragenic
Diff_peak_12hrs_276	PJA2	praja ring finger ubiquitin ligase 2	protein-coding	0.0238	-2.67	promoter
Diff_peak_12hrs_280	FBXO46	F-box protein 46	protein-coding	0.0315	-3.34	intragenic
Diff_peak_12hrs_283	ZFAT	zinc finger and AT-hook domain containing	protein-coding	0.0358	-2.2	intragenic
Diff_peak_12hrs_285	SDCCAG8	serologically defined colon cancer antigen 8	protein-coding	0.036	-2.74	promoter
Diff_peak_12hrs_287	UBE2V1	ubiquitin conjugating enzyme E2 V1	protein-coding	0.0363	-2.84	intragenic
Diff_peak_12hrs_288	ORC2	origin recognition complex subunit 2	protein-coding	0.0367	-3.45	intragenic
Diff_peak_12hrs_289	DCAKD	dephospho-CoA kinase domain containing	protein-coding	0.0386	-3.46	promoter
Diff_peak_12hrs_290	TMEM267	transmembrane protein 267	protein-coding	0.0435	-1.92	intragenic

## Sheet: 24hrs
Peak.ID	Gene.Name	Gene.Description	Gene.Biotype	FDR	Fold.Change	Feature_Type
Diff_peak_24hrs_33	HK1	hexokinase 1	protein-coding	0.00842	-6.03	intragenic
Diff_peak_24hrs_52	FBN2	fibrillin 2	protein-coding	0.00909	-5.75	intragenic
Diff_peak_24hrs_109	WAPL	WAPL cohesin release factor	protein-coding	0.0124	-5.05	promoter
Diff_peak_24hrs_158	SMARCB1	SWI/SNF related, matrix associated, actin dependent regulator of chromatin, subfamily b, member 1	protein-coding	0.0131	-5.06	intragenic
Diff_peak_24hrs_183	ZPBP	zona pellucida binding protein	protein-coding	0.0138	-5.28	intragenic
Diff_peak_24hrs_339	FLRT2	fibronectin leucine rich transmembrane protein 2	protein-coding	0.0168	-3.71	intragenic
Diff_peak_24hrs_419	ACO1	aconitase 1	protein-coding	0.0187	-4	promoter
Diff_peak_24hrs_505	RALY	RALY heterogeneous nuclear ribonucleoprotein	protein-coding	0.0208	-4.22	promoter
Diff_peak_24hrs_518	ARSA	arylsulfatase A	protein-coding	0.021	-3.86	promoter
Diff_peak_24hrs_543	C16orf46	chromosome 16 open reading frame 46	protein-coding	0.0211	-3.72	intragenic
Diff_peak_24hrs_606	LOC101927849	uncharacterized LOC101927849	ncRNA	0.0229	-4.59	intragenic
Diff_peak_24hrs_679	CCNF	cyclin F	protein-coding	0.0246	-3.77	promoter
Diff_peak_24hrs_697	CTSK	cathepsin K	protein-coding	0.0251	-4.73	intragenic
Diff_peak_24hrs_774	AP5Z1	adaptor related protein complex 5 zeta 1 subunit	protein-coding	0.0281	-3.5	intragenic
Diff_peak_24hrs_775	XACT	X active specific transcript (non-protein coding)	ncRNA	0.0282	-3.83	intragenic
Diff_peak_24hrs_776	SLC25A6	solute carrier family 25 member 6	protein-coding	0.0282	-4.1	intragenic
Diff_peak_24hrs_855	CDC20	cell division cycle 20	protein-coding	0.0311	-3.8	promoter
Diff_peak_24hrs_860	DLG1-AS1	DLG1 antisense RNA 1	ncRNA	0.0314	-3.68	promoter
Diff_peak_24hrs_975	SLC25A13	solute carrier family 25 member 13	protein-coding	0.0347	-4.59	promoter
Diff_peak_24hrs_1100	C16orf72	chromosome 16 open reading frame 72	protein-coding	0.039	-3.2	promoter
Diff_peak_24hrs_1138	IQUB	IQ motif and ubiquitin domain containing	protein-coding	0.0405	-2.98	promoter
Diff_peak_24hrs_1150	C2CD4C	C2 calcium dependent domain containing 4C	protein-coding	0.0407	-4.01	intragenic
Diff_peak_24hrs_1312	MUC3A	mucin 3A, cell surface associated	protein-coding	0.0483	-3.2	intragenic

## Sheet: 48hrs
Peak.ID	Gene.Name	Gene.Description	Gene.Biotype	FDR	Fold.Change	Feature_Type
Diff_peak_48hrs_117	LOC101927159	uncharacterized LOC101927159	ncRNA	4.65e-09	7.15	intragenic
Diff_peak_48hrs_265	HS3ST5	heparan sulfate-glucosamine 3-sulfotransferase 5	protein-coding	1.13e-08	6.83	intragenic
Diff_peak_48hrs_291	WASHC4	WASH complex subunit 4	protein-coding	1.28e-08	6.8	intragenic
Diff_peak_48hrs_292	FAT4	FAT atypical cadherin 4	protein-coding	1.29e-08	6.84	intragenic
Diff_peak_48hrs_344	CPQ	carboxypeptidase Q	protein-coding	1.55e-08	6.72	intragenic
Diff_peak_48hrs_350	FERMT2	fermitin family member 2	protein-coding	1.57e-08	6.73	intragenic
Diff_peak_48hrs_355	LUZP2	leucine zipper protein 2	protein-coding	1.59e-08	6.79	intragenic
Diff_peak_48hrs_367	ISPD-AS1	ISPD antisense RNA 1	ncRNA	1.64e-08	6.77	intragenic
Diff_peak_48hrs_403	LOC105377621	uncharacterized LOC105377621	ncRNA	1.87e-08	6.73	intragenic
Diff_peak_48hrs_433	SPATA4	spermatogenesis associated 4	protein-coding	2.05e-08	6.67	intragenic
Diff_peak_48hrs_438	C12orf4	chromosome 12 open reading frame 4	protein-coding	2.06e-08	6.72	intragenic
Diff_peak_48hrs_494	SSB	Sjogren syndrome antigen B	protein-coding	2.47e-08	6.71	intragenic
Diff_peak_48hrs_513	LOC101926908	uncharacterized LOC101926908	ncRNA	2.57e-08	6.66	intragenic
Diff_peak_48hrs_523	LOC105377975	uncharacterized LOC105377975	ncRNA	2.65e-08	6.58	intragenic
Diff_peak_48hrs_543	SEL1L2	SEL1L2 ERAD E3 ligase adaptor subunit	protein-coding	2.87e-08	6.6	intragenic
Diff_peak_48hrs_589	SCML4	sex comb on midleg-like 4 (Drosophila)	protein-coding	3.41e-08	6.62	intragenic
Diff_peak_48hrs_594	MYCBP2	MYC binding protein 2, E3 ubiquitin protein ligase	protein-coding	3.44e-08	6.55	intragenic
Diff_peak_48hrs_598	NRG1	neuregulin 1	protein-coding	3.46e-08	6.65	intragenic
Diff_peak_48hrs_621	MAP2K5	mitogen-activated protein kinase kinase 5	protein-coding	3.64e-08	5.98	intragenic
Diff_peak_48hrs_655	PCLO	piccolo presynaptic cytomatrix protein	protein-coding	3.8e-08	6.54	intragenic
Diff_peak_48hrs_696	DDX53	DEAD-box helicase 53	protein-coding	4.17e-08	6.56	intragenic
Diff_peak_48hrs_723	KCNIP4	potassium voltage-gated channel interacting protein 4	protein-coding	4.39e-08	6.54	intragenic
Diff_peak_48hrs_736	ENTHD1	ENTH domain containing 1	protein-coding	4.66e-08	6.42	intragenic
Diff_peak_48hrs_745	XK	X-linked Kx blood group	protein-coding	4.67e-08	6.54	intragenic
Diff_peak_48hrs_746	MTSS1	MTSS1, I-BAR domain containing	protein-coding	4.68e-08	6.39	intragenic
Diff_peak_48hrs_750	LINC00907	long intergenic non-protein coding RNA 907	ncRNA	4.77e-08	5.77	intragenic
Diff_peak_48hrs_777	GPR141	G protein-coupled receptor 141	protein-coding	5.1e-08	6.51	intragenic
Diff_peak_48hrs_796	STAT5B	signal transducer and activator of transcription 5B	protein-coding	5.44e-08	6.35	intragenic
Diff_peak_48hrs_827	LGALS4	galectin 4	protein-coding	5.77e-08	-4.75	intragenic
Diff_peak_48hrs_860	MIR583	microRNA 583	ncRNA	6.15e-08	6.35	intragenic
Diff_peak_48hrs_875	ZNF331	zinc finger protein 331	protein-coding	6.33e-08	6.38	intragenic
Diff_peak_48hrs_901	GRM5-AS1	GRM5 antisense RNA 1	ncRNA	6.59e-08	6.41	intragenic
Diff_peak_48hrs_906	GPD2	glycerol-3-phosphate dehydrogenase 2	protein-coding	6.69e-08	6.31	intragenic
Diff_peak_48hrs_952	LOC102723649	uncharacterized LOC102723649	ncRNA	7.52e-08	6.3	intragenic
Diff_peak_48hrs_986	ADGRL2	adhesion G protein-coupled receptor L2	protein-coding	8.43e-08	5.82	intragenic
Diff_peak_48hrs_1024	AASDHPPT	aminoadipate-semialdehyde dehydrogenase-phosphopantetheinyl transferase	protein-coding	9.08e-08	6.32	intragenic
Diff_peak_48hrs_1041	KIAA0586	KIAA0586	protein-coding	9.35e-08	6.26	intragenic
Diff_peak_48hrs_1063	SACM1L	SAC1 suppressor of actin mutations 1-like (yeast)	protein-coding	9.61e-08	5.5	intragenic
Diff_peak_48hrs_1072	EYA1	EYA transcriptional coactivator and phosphatase 1	protein-coding	9.86e-08	6.29	intragenic
Diff_peak_48hrs_1100	SNORD96B	small nucleolar RNA, C/D box 96B	snoRNA	1.03e-07	6.17	intragenic
Diff_peak_48hrs_1103	ITGB1BP1	integrin subunit beta 1 binding protein 1	protein-coding	1.04e-07	6.19	intragenic
Diff_peak_48hrs_1108	EPG5	ectopic P-granules autophagy protein 5 homolog	protein-coding	1.08e-07	6.21	intragenic
Diff_peak_48hrs_1139	LINC00437	long intergenic non-protein coding RNA 437	ncRNA	1.16e-07	6.18	intragenic
Diff_peak_48hrs_1146	NTNG1	netrin G1	protein-coding	1.19e-07	6.22	intragenic
Diff_peak_48hrs_1149	ANKIB1	ankyrin repeat and IBR domain containing 1	protein-coding	1.2e-07	6.27	intragenic
Diff_peak_48hrs_1155	ANP32E	acidic nuclear phosphoprotein 32 family member E	protein-coding	1.22e-07	6.26	intragenic
Diff_peak_48hrs_1164	GBE1	1,4-alpha-glucan branching enzyme 1	protein-coding	1.24e-07	6.25	intragenic
Diff_peak_48hrs_1183	PLG	plasminogen	protein-coding	1.32e-07	6.25	intragenic
Diff_peak_48hrs_1184	LOC441155	zinc finger CCCH-type domain-containing-like	protein-coding	1.32e-07	6.15	intragenic
Diff_peak_48hrs_1188	SUGCT	succinyl-CoA:glutarate-CoA transferase	protein-coding	1.32e-07	6.28	intragenic
Diff_peak_48hrs_1218	C20orf194	chromosome 20 open reading frame 194	protein-coding	1.42e-07	6.14	intragenic
Diff_peak_48hrs_1220	RNU6-8	RNA, U6 small nuclear 8	snRNA	1.42e-07	6.17	intragenic
Diff_peak_48hrs_1276	INVS	inversin	protein-coding	1.58e-07	5.89	intragenic
Diff_peak_48hrs_1290	FGF1	fibroblast growth factor 1	protein-coding	1.62e-07	6.18	intragenic
Diff_peak_48hrs_1293	C3orf35	chromosome 3 open reading frame 35	protein-coding	1.65e-07	6.1	intragenic
Diff_peak_48hrs_1313	DMD	dystrophin	protein-coding	1.73e-07	6.16	intragenic
Diff_peak_48hrs_1318	FKBP15	FK506 binding protein 15	protein-coding	1.74e-07	6.06	intragenic
Diff_peak_48hrs_1319	MIR3919	microRNA 3919	ncRNA	1.74e-07	6.09	intragenic
Diff_peak_48hrs_1340	LINC00351	long intergenic non-protein coding RNA 351	ncRNA	1.87e-07	6.14	intragenic
Diff_peak_48hrs_1349	PPM1L	protein phosphatase, Mg2+/Mn2+ dependent 1L	protein-coding	1.91e-07	6.1	intragenic
Diff_peak_48hrs_1358	LOC101927286	uncharacterized LOC101927286	ncRNA	1.94e-07	6.04	intragenic
Diff_peak_48hrs_1364	RTTN	rotatin	protein-coding	1.98e-07	6.08	intragenic
Diff_peak_48hrs_1398	GRID2	glutamate ionotropic receptor delta type subunit 2	protein-coding	2.22e-07	5.97	intragenic
Diff_peak_48hrs_1401	CD99L2	CD99 molecule like 2	protein-coding	2.25e-07	6.05	intragenic
Diff_peak_48hrs_1410	THSD7B	thrombospondin type 1 domain containing 7B	protein-coding	2.31e-07	6.07	intragenic
Diff_peak_48hrs_1434	MIR361	microRNA 361	ncRNA	2.4e-07	6.07	intragenic
Diff_peak_48hrs_1443	LOC105376736	uncharacterized LOC105376736	ncRNA	2.45e-07	6.08	promoter
Diff_peak_48hrs_1445	CNBD1	cyclic nucleotide binding domain containing 1	protein-coding	2.46e-07	6.05	intragenic
Diff_peak_48hrs_1456	KIAA1191	KIAA1191	protein-coding	2.6e-07	-3.99	intragenic
Diff_peak_48hrs_1461	C1orf146	chromosome 1 open reading frame 146	protein-coding	2.65e-07	6.06	intragenic
Diff_peak_48hrs_1467	PEG10	paternally expressed 10	protein-coding	2.71e-07	6.08	intragenic
Diff_peak_48hrs_1498	ZNF860	zinc finger protein 860	protein-coding	3.1e-07	5.91	intragenic
Diff_peak_48hrs_1526	HMCN1	hemicentin 1	protein-coding	3.47e-07	5.99	intragenic
Diff_peak_48hrs_1536	LOC100130264	uncharacterized LOC100130264	ncRNA	3.69e-07	5.96	intragenic
Diff_peak_48hrs_1543	CNN3	calponin 3	protein-coding	3.82e-07	5.95	intragenic
Diff_peak_48hrs_1545	OSGIN2	oxidative stress induced growth inhibitor family member 2	protein-coding	3.86e-07	6.07	intragenic
Diff_peak_48hrs_1546	TCTEX1D2	Tctex1 domain containing 2	protein-coding	3.89e-07	6.03	intragenic
Diff_peak_48hrs_1549	LINC00434	long intergenic non-protein coding RNA 434	ncRNA	3.94e-07	5.92	intragenic
Diff_peak_48hrs_1562	SEMA3E	semaphorin 3E	protein-coding	4.15e-07	5.93	intragenic
Diff_peak_48hrs_1565	HSD17B4	hydroxysteroid 17-beta dehydrogenase 4	protein-coding	4.2e-07	5.58	intragenic
Diff_peak_48hrs_1567	KMT2E	lysine methyltransferase 2E	protein-coding	4.21e-07	6	intragenic
Diff_peak_48hrs_1569	PDE4D	phosphodiesterase 4D	protein-coding	4.24e-07	6.07	intragenic
Diff_peak_48hrs_1572	NRG3-AS1	NRG3 antisense RNA 1	ncRNA	4.29e-07	5.91	intragenic
Diff_peak_48hrs_1574	AAK1	AP2 associated kinase 1	protein-coding	4.32e-07	5.87	intragenic
Diff_peak_48hrs_1576	AGBL4-IT1	AGBL4 intronic transcript 1	ncRNA	4.36e-07	5.46	intragenic
Diff_peak_48hrs_1577	BCL2L13	BCL2 like 13	protein-coding	4.39e-07	6	intragenic
Diff_peak_48hrs_1578	SLC4A10	solute carrier family 4 member 10	protein-coding	4.42e-07	6	intragenic
Diff_peak_48hrs_1583	MED28	mediator complex subunit 28	protein-coding	4.58e-07	6.01	intragenic
Diff_peak_48hrs_1597	SPTLC2	serine palmitoyltransferase long chain base subunit 2	protein-coding	4.88e-07	5.93	intragenic
Diff_peak_48hrs_1604	SMAD2	SMAD family member 2	protein-coding	5.2e-07	-3.88	intragenic
Diff_peak_48hrs_1606	ATF1	activating transcription factor 1	protein-coding	5.24e-07	5.84	intragenic
Diff_peak_48hrs_1610	MIR548E	microRNA 548e	ncRNA	5.35e-07	5.85	intragenic
Diff_peak_48hrs_1616	RFX3	regulatory factor X3	protein-coding	5.61e-07	5.04	intragenic
Diff_peak_48hrs_1618	FANCL	Fanconi anemia complementation group L	protein-coding	5.63e-07	5.79	intragenic
Diff_peak_48hrs_1622	TRAF3IP2-AS1	TRAF3IP2 antisense RNA 1	ncRNA	5.74e-07	5.79	intragenic
Diff_peak_48hrs_1625	CLDN18	claudin 18	protein-coding	5.78e-07	5.85	intragenic
Diff_peak_48hrs_1627	ERC1	ELKS/RAB6-interacting/CAST family member 1	protein-coding	5.8e-07	5.97	intragenic
Diff_peak_48hrs_1628	CBR4	carbonyl reductase 4	protein-coding	5.8e-07	5.88	intragenic
Diff_peak_48hrs_1632	LOC101928700	uncharacterized LOC101928700	ncRNA	5.96e-07	5.75	intragenic
Diff_peak_48hrs_1638	LAMA2	laminin subunit alpha 2	protein-coding	6.09e-07	5.73	intragenic
Diff_peak_48hrs_1646	KAT14	lysine acetyltransferase 14	protein-coding	6.32e-07	5.71	intragenic
Diff_peak_48hrs_1648	NOX4	NADPH oxidase 4	protein-coding	6.4e-07	5.72	intragenic
Diff_peak_48hrs_1655	OPRM1	opioid receptor mu 1	protein-coding	6.63e-07	5.74	intragenic
Diff_peak_48hrs_1656	DHFR2	dihydrofolate reductase 2	protein-coding	6.64e-07	5.54	intragenic
Diff_peak_48hrs_1676	MACROD2-AS1	MACROD2 antisense RNA 1	ncRNA	7.6e-07	5.72	intragenic
Diff_peak_48hrs_1678	PCLAF	PCNA clamp associated factor	protein-coding	7.69e-07	5.67	promoter
Diff_peak_48hrs_1679	PACRG	PARK2 coregulated	protein-coding	7.69e-07	5.72	intragenic
Diff_peak_48hrs_1680	MIR2053	microRNA 2053	ncRNA	7.71e-07	5.77	intragenic
Diff_peak_48hrs_1685	FAM183BP	acyloxyacyl hydrolase (neutrophil)	pseudo	8.12e-07	5.72	intragenic
Diff_peak_48hrs_1688	HIST1H2AD	histone cluster 1 H2A family member d	protein-coding	8.21e-07	5.79	intragenic
Diff_peak_48hrs_1691	ADGRG4	adhesion G protein-coupled receptor G4	protein-coding	8.46e-07	5.7	intragenic
Diff_peak_48hrs_1699	ANGPTL1	angiopoietin like 1	protein-coding	8.86e-07	5.73	intragenic
Diff_peak_48hrs_1700	LINC01122	long intergenic non-protein coding RNA 1122	ncRNA	8.86e-07	5.74	intragenic
Diff_peak_48hrs_1707	LINC00359	long intergenic non-protein coding RNA 359	ncRNA	9.23e-07	5.69	intragenic
Diff_peak_48hrs_1715	GRHL2	grainyhead like transcription factor 2	protein-coding	9.55e-07	5.78	intragenic
Diff_peak_48hrs_1716	C7orf62	chromosome 7 open reading frame 62	protein-coding	9.55e-07	5.19	intragenic
Diff_peak_48hrs_1717	POTEF	POTE ankyrin domain family member F	protein-coding	9.56e-07	5.72	intragenic
Diff_peak_48hrs_1721	LINC01668	long intergenic non-protein coding RNA 1668	ncRNA	9.6e-07	5.68	intragenic
Diff_peak_48hrs_1728	CDK14	cyclin dependent kinase 14	protein-coding	9.97e-07	5.13	intragenic
Diff_peak_48hrs_1735	LINC01550	long intergenic non-protein coding RNA 1550	ncRNA	1.08e-06	5.64	intragenic
Diff_peak_48hrs_1740	RUNX1T1	RUNX1 translocation partner 1	protein-coding	1.1e-06	5.56	intragenic
Diff_peak_48hrs_1741	TUBB4B	tubulin beta 4B class IVb	protein-coding	1.11e-06	-4.46	promoter
Diff_peak_48hrs_1743	PDE4D	phosphodiesterase 4D	protein-coding	1.12e-06	5.22	intragenic
Diff_peak_48hrs_1744	NEUROD1	neuronal differentiation 1	protein-coding	1.12e-06	5.73	intragenic
Diff_peak_48hrs_1747	KCNK2	potassium two pore domain channel subfamily K member 2	protein-coding	1.13e-06	5.61	intragenic
Diff_peak_48hrs_1748	SCHLAP1	SWI/SNF complex antagonist associated with prostate cancer 1 (non-protein coding)	ncRNA	1.13e-06	5.67	intragenic
Diff_peak_48hrs_1750	CDRT8	CMT1A duplicated region transcript 8	ncRNA	1.15e-06	5.61	intragenic
Diff_peak_48hrs_1751	EIF1B	eukaryotic translation initiation factor 1B	protein-coding	1.15e-06	5.73	intragenic
Diff_peak_48hrs_1757	LINC00587	long intergenic non-protein coding RNA 587	ncRNA	1.19e-06	5.64	intragenic
Diff_peak_48hrs_1762	CDC42SE2	CDC42 small effector 2	protein-coding	1.21e-06	5.6	intragenic
Diff_peak_48hrs_1766	RMDN2	regulator of microtubule dynamics 2	protein-coding	1.22e-06	5.62	intragenic
Diff_peak_48hrs_1768	NRG1	neuregulin 1	protein-coding	1.23e-06	5.61	intragenic
Diff_peak_48hrs_1778	VPS8	VPS8, CORVET complex subunit	protein-coding	1.31e-06	5.55	intragenic
Diff_peak_48hrs_1779	HCN4	hyperpolarization activated cyclic nucleotide gated potassium channel 4	protein-coding	1.32e-06	5.64	intragenic
Diff_peak_48hrs_1781	CDR1	cerebellar degeneration related protein 1	protein-coding	1.33e-06	5.71	intragenic
Diff_peak_48hrs_1785	TENM2	teneurin transmembrane protein 2	protein-coding	1.35e-06	5.58	intragenic
Diff_peak_48hrs_1787	BMPR1B	bone morphogenetic protein receptor type 1B	protein-coding	1.37e-06	5.61	intragenic
Diff_peak_48hrs_1789	ZBTB20-AS4	ZBTB20 antisense RNA 4	ncRNA	1.38e-06	5.59	intragenic
Diff_peak_48hrs_1790	LOC101928254	uncharacterized LOC101928254	ncRNA	1.38e-06	5.49	intragenic
Diff_peak_48hrs_1791	SYNE1	spectrin repeat containing nuclear envelope protein 1	protein-coding	1.39e-06	5.71	intragenic
Diff_peak_48hrs_1792	SLC26A5	solute carrier family 26 member 5	protein-coding	1.4e-06	5.62	intragenic
Diff_peak_48hrs_1795	GPC6-AS1	GPC6 antisense RNA 1	ncRNA	1.43e-06	5.55	intragenic
Diff_peak_48hrs_1796	GAB3	GRB2 associated binding protein 3	protein-coding	1.43e-06	5.72	intragenic
Diff_peak_48hrs_1797	C7orf33	chromosome 7 open reading frame 33	protein-coding	1.44e-06	5.53	intragenic
Diff_peak_48hrs_1800	FAM133CP	family with sequence similarity 133, member A pseudogene	pseudo	1.45e-06	5.6	intragenic
Diff_peak_48hrs_1812	NRG1-IT1	NRG1 intronic transcript 1	ncRNA	1.54e-06	5.58	intragenic
Diff_peak_48hrs_1817	XYLT1	xylosyltransferase 1	protein-coding	1.59e-06	5.49	intragenic
Diff_peak_48hrs_1822	SCN1A	sodium voltage-gated channel alpha subunit 1	protein-coding	1.63e-06	5.54	intragenic
Diff_peak_48hrs_1823	SBF1P1	SET binding factor 1 pseudogene 1	pseudo	1.63e-06	5.64	intragenic
Diff_peak_48hrs_1826	LRTM2	leucine rich repeats and transmembrane domains 2	protein-coding	1.67e-06	5.59	intragenic
Diff_peak_48hrs_1827	PXDNL	peroxidasin like	protein-coding	1.68e-06	4.94	intragenic
Diff_peak_48hrs_1830	MIR1256	microRNA 1256	ncRNA	1.69e-06	5.66	intragenic
Diff_peak_48hrs_1832	LRP1B	LDL receptor related protein 1B	protein-coding	1.7e-06	5.21	intragenic
Diff_peak_48hrs_1835	NTN4	netrin 4	protein-coding	1.71e-06	5.2	intragenic
Diff_peak_48hrs_1840	CDH12	cadherin 12	protein-coding	1.74e-06	5.31	intragenic
Diff_peak_48hrs_1843	LINC01876	long intergenic non-protein coding RNA 1876	ncRNA	1.77e-06	5.52	intragenic
Diff_peak_48hrs_1846	DIEXF	digestive organ expansion factor homolog (zebrafish)	protein-coding	1.78e-06	5.59	intragenic
Diff_peak_48hrs_1849	LINC00939	long intergenic non-protein coding RNA 939	ncRNA	1.82e-06	5.45	intragenic
Diff_peak_48hrs_1850	XXYLT1	xyloside xylosyltransferase 1	protein-coding	1.82e-06	5.52	intragenic
Diff_peak_48hrs_1859	KCNMA1-AS2	KCNMA1 antisense RNA 2	ncRNA	1.87e-06	5.5	intragenic
Diff_peak_48hrs_1861	LUZP2	leucine zipper protein 2	protein-coding	1.89e-06	5.5	intragenic
Diff_peak_48hrs_1866	GNAS	GNAS complex locus	protein-coding	1.93e-06	5.05	intragenic
Diff_peak_48hrs_1872	MUC19	mucin 19, oligomeric	protein-coding	2.01e-06	5.46	intragenic
Diff_peak_48hrs_1882	ZNF790	zinc finger protein 790	protein-coding	2.04e-06	5.74	intragenic
Diff_peak_48hrs_1885	KIF5B	kinesin family member 5B	protein-coding	2.13e-06	5.39	intragenic
Diff_peak_48hrs_1886	PKHD1L1	polycystic kidney and hepatic disease 1 (autosomal recessive)-like 1	protein-coding	2.13e-06	5.51	intragenic
Diff_peak_48hrs_1890	DMD	dystrophin	protein-coding	2.22e-06	5.53	intragenic
Diff_peak_48hrs_1893	CPNE8	copine 8	protein-coding	2.23e-06	5.42	intragenic
Diff_peak_48hrs_1901	PIK3CG	phosphatidylinositol-4,5-bisphosphate 3-kinase catalytic subunit gamma	protein-coding	2.34e-06	5.46	intragenic
Diff_peak_48hrs_1906	LOC101927069	uncharacterized LOC101927069	ncRNA	2.37e-06	5.06	intragenic
Diff_peak_48hrs_1907	SNX12	sorting nexin 12	protein-coding	2.38e-06	5.47	intragenic
Diff_peak_48hrs_1910	TRIM43B	tripartite motif containing 43B	protein-coding	2.42e-06	5.49	intragenic
Diff_peak_48hrs_1912	KIAA0319	KIAA0319	protein-coding	2.42e-06	5.4	intragenic
Diff_peak_48hrs_1913	ABHD6	abhydrolase domain containing 6	protein-coding	2.44e-06	5.41	intragenic
Diff_peak_48hrs_1914	SGTB	small glutamine rich tetratricopeptide repeat containing beta	protein-coding	2.44e-06	5.48	intragenic
Diff_peak_48hrs_1915	PDZD8	PDZ domain containing 8	protein-coding	2.44e-06	5.31	intragenic
Diff_peak_48hrs_1920	GTF3C3	general transcription factor IIIC subunit 3	protein-coding	2.52e-06	5.1	intragenic
Diff_peak_48hrs_1925	POU4F1	POU class 4 homeobox 1	protein-coding	2.61e-06	5.54	intragenic
Diff_peak_48hrs_1927	EFCAB1	EF-hand calcium binding domain 1	protein-coding	2.62e-06	4.8	intragenic
Diff_peak_48hrs_1930	ZBED2	zinc finger BED-type containing 2	protein-coding	2.68e-06	5.42	intragenic
Diff_peak_48hrs_1931	LOC101928433	uncharacterized LOC101928433	ncRNA	2.69e-06	5.07	intragenic
Diff_peak_48hrs_1942	C10orf107	chromosome 10 open reading frame 107	protein-coding	2.82e-06	5.29	intragenic
Diff_peak_48hrs_1947	DST	dystonin	protein-coding	2.85e-06	5.53	intragenic
Diff_peak_48hrs_1949	GLRA1	glycine receptor alpha 1	protein-coding	2.88e-06	5.5	intragenic
Diff_peak_48hrs_1952	MPP4	membrane palmitoylated protein 4	protein-coding	2.93e-06	5.42	intragenic
Diff_peak_48hrs_1953	AGAP1-IT1	AGAP1 intronic transcript 1	ncRNA	2.95e-06	5.37	intragenic
Diff_peak_48hrs_1954	DDX21	DExD-box helicase 21	protein-coding	2.96e-06	4.88	intragenic
Diff_peak_48hrs_1957	MIR3121	microRNA 3121	ncRNA	3.05e-06	5.43	intragenic
Diff_peak_48hrs_1958	ADSL	adenylosuccinate lyase	protein-coding	3.11e-06	5.34	intragenic
Diff_peak_48hrs_1960	CHEK1	checkpoint kinase 1	protein-coding	3.12e-06	5.48	intragenic
Diff_peak_48hrs_1961	WDR3	WD repeat domain 3	protein-coding	3.13e-06	5.19	intragenic
Diff_peak_48hrs_1968	THAP9-AS1	THAP9 antisense RNA 1	ncRNA	3.22e-06	5.41	intragenic
Diff_peak_48hrs_1974	ZNF90	zinc finger protein 90	protein-coding	3.3e-06	5.31	intragenic
Diff_peak_48hrs_1975	SV2B	synaptic vesicle glycoprotein 2B	protein-coding	3.3e-06	5.33	intragenic
Diff_peak_48hrs_1977	C4orf45	chromosome 4 open reading frame 45	protein-coding	3.31e-06	5.33	intragenic
Diff_peak_48hrs_1981	CSTF2T	cleavage stimulation factor subunit 2 tau variant	protein-coding	3.34e-06	5.36	intragenic
Diff_peak_48hrs_1983	ADGRL3	adhesion G protein-coupled receptor L3	protein-coding	3.4e-06	5.3	intragenic
Diff_peak_48hrs_1988	PDSS2	decaprenyl diphosphate synthase subunit 2	protein-coding	3.69e-06	5.24	intragenic
Diff_peak_48hrs_1992	LINC02082	long intergenic non-protein coding RNA 2082	ncRNA	3.76e-06	5.28	intragenic
Diff_peak_48hrs_1996	TFPI	tissue factor pathway inhibitor	protein-coding	4.03e-06	5.27	intragenic
Diff_peak_48hrs_1997	C4orf3	chromosome 4 open reading frame 3	protein-coding	4.03e-06	5.31	intragenic
Diff_peak_48hrs_2000	MIR5706	microRNA 5706	ncRNA	4.07e-06	5.47	intragenic
Diff_peak_48hrs_2002	HNRNPL	heterogeneous nuclear ribonucleoprotein L	protein-coding	4.13e-06	-4.53	promoter
Diff_peak_48hrs_2003	TMEM132D	transmembrane protein 132D	protein-coding	4.16e-06	5.25	intragenic
Diff_peak_48hrs_2006	SNORA87	small nucleolar RNA, H/ACA box 87	snoRNA	4.24e-06	5.28	intragenic
Diff_peak_48hrs_2007	SRGAP1	SLIT-ROBO Rho GTPase activating protein 1	protein-coding	4.25e-06	4.66	intragenic
Diff_peak_48hrs_2009	CSNK1E	casein kinase 1 epsilon	protein-coding	4.31e-06	5.34	intragenic
Diff_peak_48hrs_2010	OCIAD1	OCIA domain containing 1	protein-coding	4.31e-06	4.81	intragenic
Diff_peak_48hrs_2013	PAGE3	PAGE family member 3	protein-coding	4.37e-06	5.35	intragenic
Diff_peak_48hrs_2014	GSR	glutathione-disulfide reductase	protein-coding	4.4e-06	5.21	intragenic
Diff_peak_48hrs_2017	TBX5	T-box 5	protein-coding	4.51e-06	5.3	intragenic
Diff_peak_48hrs_2018	TFDP2	transcription factor Dp-2	protein-coding	4.53e-06	5.01	intragenic
Diff_peak_48hrs_2019	MIR7855	microRNA 7855	ncRNA	4.54e-06	5.34	intragenic
Diff_peak_48hrs_2020	TARBP1	TAR (HIV-1) RNA binding protein 1	protein-coding	4.56e-06	5.07	intragenic
Diff_peak_48hrs_2021	EFCAB11	EF-hand calcium binding domain 11	protein-coding	4.67e-06	5.26	intragenic
Diff_peak_48hrs_2022	ANO2	anoctamin 2	protein-coding	4.73e-06	5.03	intragenic
Diff_peak_48hrs_2024	GPR22	G protein-coupled receptor 22	protein-coding	4.79e-06	5.13	intragenic
Diff_peak_48hrs_2028	LOC101929679	uncharacterized LOC101929679	ncRNA	4.87e-06	5.23	intragenic
Diff_peak_48hrs_2031	SVIL	supervillin	protein-coding	4.97e-06	4.39	intragenic
Diff_peak_48hrs_2035	POU4F1	POU class 4 homeobox 1	protein-coding	5.14e-06	5.2	intragenic
Diff_peak_48hrs_2041	MTFR1	mitochondrial fission regulator 1	protein-coding	5.29e-06	5.2	promoter
Diff_peak_48hrs_2047	PCDH11Y	protocadherin 11 Y-linked	protein-coding	5.51e-06	5.24	intragenic
Diff_peak_48hrs_2053	MIR548AH	microRNA 548ah	ncRNA	5.76e-06	5.26	intragenic
Diff_peak_48hrs_2063	VWA3B	von Willebrand factor A domain containing 3B	protein-coding	6.23e-06	5.25	intragenic
Diff_peak_48hrs_2064	ADAM32	ADAM metallopeptidase domain 32	protein-coding	6.25e-06	5.31	intragenic
Diff_peak_48hrs_2067	PRKD1	protein kinase D1	protein-coding	6.41e-06	5.14	intragenic
Diff_peak_48hrs_2078	HS3ST5	heparan sulfate-glucosamine 3-sulfotransferase 5	protein-coding	7.09e-06	5.23	intragenic
Diff_peak_48hrs_2079	EGFR	epidermal growth factor receptor	protein-coding	7.13e-06	5.17	intragenic
Diff_peak_48hrs_2080	PCSK5	proprotein convertase subtilisin/kexin type 5	protein-coding	7.17e-06	5.17	intragenic
Diff_peak_48hrs_2087	EXOG	exo/endonuclease G	protein-coding	7.62e-06	5.15	intragenic
Diff_peak_48hrs_2089	ADAM3B	ADAM metallopeptidase domain 3B (pseudogene)	pseudo	7.81e-06	5.11	intragenic
Diff_peak_48hrs_2093	OGDH	oxoglutarate dehydrogenase	protein-coding	8.1e-06	5.17	intragenic
Diff_peak_48hrs_2098	CEP164	centrosomal protein 164	protein-coding	8.42e-06	5.13	intragenic
Diff_peak_48hrs_2102	SPACA3	sperm acrosome associated 3	protein-coding	8.85e-06	5.09	intragenic
Diff_peak_48hrs_2105	LINC02150	long intergenic non-protein coding RNA 2150	ncRNA	9.13e-06	5.12	intragenic
Diff_peak_48hrs_2106	EXOC6B	exocyst complex component 6B	protein-coding	9.29e-06	5.03	intragenic
Diff_peak_48hrs_2112	DLG2	discs large MAGUK scaffold protein 2	protein-coding	9.62e-06	5.15	intragenic
Diff_peak_48hrs_2114	ALG13	ALG13, UDP-N-acetylglucosaminyltransferase subunit	protein-coding	9.91e-06	5.13	intragenic
Diff_peak_48hrs_2115	KHDC1	KH homology domain containing 1	protein-coding	9.92e-06	5.1	intragenic
Diff_peak_48hrs_2119	SPATA17-AS1	SPATA17 antisense RNA 1	ncRNA	1.01e-05	5.03	intragenic
Diff_peak_48hrs_2122	WNT16	Wnt family member 16	protein-coding	1.05e-05	5.04	intragenic
Diff_peak_48hrs_2123	NAP1L1	nucleosome assembly protein 1 like 1	protein-coding	1.06e-05	5.21	intragenic
Diff_peak_48hrs_2124	RSF1	remodeling and spacing factor 1	protein-coding	1.09e-05	4.89	intragenic
Diff_peak_48hrs_2129	LOC101928135	uncharacterized LOC101928135	ncRNA	1.13e-05	5.03	intragenic
Diff_peak_48hrs_2135	LOC105378311	uncharacterized LOC105378311	ncRNA	1.19e-05	5.07	intragenic
Diff_peak_48hrs_2139	SYTL3	synaptotagmin like 3	protein-coding	1.25e-05	5.02	intragenic
Diff_peak_48hrs_2142	NSA2	NSA2, ribosome biogenesis homolog	protein-coding	1.26e-05	5	intragenic
Diff_peak_48hrs_2145	LHFPL3	lipoma HMGIC fusion partner-like 3	protein-coding	1.28e-05	4.99	intragenic
Diff_peak_48hrs_2147	LRRTM4	leucine rich repeat transmembrane neuronal 4	protein-coding	1.3e-05	5.11	intragenic
Diff_peak_48hrs_2149	ACER2	alkaline ceramidase 2	protein-coding	1.31e-05	4.98	intragenic
Diff_peak_48hrs_2155	MTRNR2L8	MT-RNR2-like 8	protein-coding	1.37e-05	-3.61	promoter
Diff_peak_48hrs_2156	C16orf70	chromosome 16 open reading frame 70	protein-coding	1.39e-05	5.1	intragenic
Diff_peak_48hrs_2157	DLEU2L	deleted in lymphocytic leukemia 2-like	pseudo	1.39e-05	4.99	intragenic
Diff_peak_48hrs_2174	SNRPN	small nuclear ribonucleoprotein polypeptide N	protein-coding	1.68e-05	5	intragenic
Diff_peak_48hrs_2175	LOC101927078	uncharacterized LOC101927078	ncRNA	1.73e-05	4.99	intragenic
Diff_peak_48hrs_2178	GRAMD1C	GRAM domain containing 1C	protein-coding	1.75e-05	4.95	intragenic
Diff_peak_48hrs_2179	QSOX1	quiescin sulfhydryl oxidase 1	protein-coding	1.75e-05	4.83	intragenic
Diff_peak_48hrs_2180	LOC101927314	uncharacterized LOC101927314	ncRNA	1.76e-05	4.53	intragenic
Diff_peak_48hrs_2181	LINC01687	long intergenic non-protein coding RNA 1687	ncRNA	1.77e-05	5.08	intragenic
Diff_peak_48hrs_2184	LINC01289	long intergenic non-protein coding RNA 1289	ncRNA	1.78e-05	4.97	intragenic
Diff_peak_48hrs_2185	LOC101928118	uncharacterized LOC101928118	ncRNA	1.79e-05	5	intragenic
Diff_peak_48hrs_2187	WWTR1	WW domain containing transcription regulator 1	protein-coding	1.86e-05	5	intragenic
Diff_peak_48hrs_2188	ISM1	isthmin 1	protein-coding	1.9e-05	-3.34	intragenic
Diff_peak_48hrs_2194	VWC2L	von Willebrand factor C domain containing protein 2-like	protein-coding	1.97e-05	4.94	intragenic
Diff_peak_48hrs_2195	SENP8	SUMO/sentrin peptidase family member, NEDD8 specific	protein-coding	1.98e-05	5	intragenic
Diff_peak_48hrs_2199	SEMA6D	semaphorin 6D	protein-coding	2.08e-05	4.94	intragenic
Diff_peak_48hrs_2202	ZCCHC7	zinc finger CCHC-type containing 7	protein-coding	2.2e-05	4.44	intragenic
Diff_peak_48hrs_2203	CREB5	cAMP responsive element binding protein 5	protein-coding	2.22e-05	4.87	intragenic
Diff_peak_48hrs_2205	KIAA1217	KIAA1217	protein-coding	2.24e-05	4.91	intragenic
Diff_peak_48hrs_2207	PCAT7	prostate cancer associated transcript 7 (non-protein coding)	ncRNA	2.25e-05	4.84	intragenic
Diff_peak_48hrs_2208	NAALADL2-AS2	NAALADL2 antisense RNA 2	ncRNA	2.26e-05	4.88	intragenic
Diff_peak_48hrs_2209	LINC00618	long intergenic non-protein coding RNA 618	ncRNA	2.34e-05	4.95	intragenic
Diff_peak_48hrs_2213	MIR217	microRNA 217	ncRNA	2.51e-05	4.9	promoter
Diff_peak_48hrs_2212	BAIAP2L1	BAI1 associated protein 2 like 1	protein-coding	2.51e-05	4.97	intragenic
Diff_peak_48hrs_2215	MAML2	mastermind like transcriptional coactivator 2	protein-coding	2.57e-05	5	intragenic
Diff_peak_48hrs_2217	LINC00687	long intergenic non-protein coding RNA 687	ncRNA	2.58e-05	4.93	intragenic
Diff_peak_48hrs_2221	SNORA79	small nucleolar RNA, H/ACA box 79	snoRNA	2.76e-05	4.89	intragenic
Diff_peak_48hrs_2223	LOC730100	uncharacterized LOC730100	ncRNA	2.78e-05	4.86	intragenic
Diff_peak_48hrs_2224	SLCO1B3	solute carrier organic anion transporter family member 1B3	protein-coding	2.78e-05	4.45	intragenic
Diff_peak_48hrs_2225	LINC01524	long intergenic non-protein coding RNA 1524	ncRNA	2.83e-05	4.85	intragenic
Diff_peak_48hrs_2226	MIR1267	microRNA 1267	ncRNA	2.83e-05	4.96	intragenic
Diff_peak_48hrs_2227	IL6ST	interleukin 6 signal transducer	protein-coding	2.85e-05	4.93	intragenic
Diff_peak_48hrs_2228	SLC9A9	solute carrier family 9 member A9	protein-coding	2.92e-05	4.83	intragenic
Diff_peak_48hrs_2231	PAX6	paired box 6	protein-coding	2.97e-05	4.84	intragenic
Diff_peak_48hrs_2232	TRIM8	tripartite motif containing 8	protein-coding	2.99e-05	4.82	intragenic
Diff_peak_48hrs_2235	DRD1	dopamine receptor D1	protein-coding	3.07e-05	4.92	intragenic
Diff_peak_48hrs_2236	IQUB	IQ motif and ubiquitin domain containing	protein-coding	3.08e-05	4.88	intragenic
Diff_peak_48hrs_2238	NCBP3	nuclear cap binding subunit 3	protein-coding	3.16e-05	4.85	intragenic
Diff_peak_48hrs_2240	ACTA1	actin, alpha 1, skeletal muscle	protein-coding	3.19e-05	4.91	intragenic
Diff_peak_48hrs_2241	RBMS3	RNA binding motif single stranded interacting protein 3	protein-coding	3.23e-05	4.63	intragenic
Diff_peak_48hrs_2242	LRRC70	leucine rich repeat containing 70	protein-coding	3.23e-05	4.81	intragenic
Diff_peak_48hrs_2243	RIOK1	RIO kinase 1	protein-coding	3.31e-05	4.84	intragenic
Diff_peak_48hrs_2247	C1orf21	chromosome 1 open reading frame 21	protein-coding	3.53e-05	4.82	intragenic
Diff_peak_48hrs_2248	PHLDB3	pleckstrin homology like domain family B member 3	protein-coding	3.56e-05	4.79	intragenic
Diff_peak_48hrs_2249	HAPLN1	hyaluronan and proteoglycan link protein 1	protein-coding	3.57e-05	4.79	intragenic
Diff_peak_48hrs_2255	ARRDC1	arrestin domain containing 1	protein-coding	3.92e-05	-4.67	promoter
Diff_peak_48hrs_2257	NMNAT1	nicotinamide nucleotide adenylyltransferase 1	protein-coding	3.94e-05	4.86	intragenic
Diff_peak_48hrs_2261	VMAC	vimentin-type intermediate filament associated coiled-coil protein	protein-coding	4.17e-05	-3.73	promoter
Diff_peak_48hrs_2263	PYY	peptide YY	protein-coding	4.32e-05	-3.84	intragenic
Diff_peak_48hrs_2265	ICE1	interactor of little elongation complex ELL subunit 1	protein-coding	4.49e-05	-3.6	promoter
Diff_peak_48hrs_2266	HDAC9	histone deacetylase 9	protein-coding	4.55e-05	4.77	intragenic
Diff_peak_48hrs_2272	AK1	adenylate kinase 1	protein_coding	4.71e-05	-4.56	enhancer
Diff_peak_48hrs_2272	AL590708.2	NA	NA	4.71e-05	-4.56	enhancer
Diff_peak_48hrs_2272	ANGPTL2	angiopoietin like 2	protein_coding	4.71e-05	-4.56	enhancer
Diff_peak_48hrs_2272	C9orf117	NA	NA	4.71e-05	-4.56	enhancer
Diff_peak_48hrs_2272	C9orf16	chromosome 9 open reading frame 16	protein_coding	4.71e-05	-4.56	enhancer
Diff_peak_48hrs_2272	CDK9	cyclin dependent kinase 9	protein_coding	4.71e-05	-4.56	enhancer
Diff_peak_48hrs_2272	CIZ1	CDKN1A interacting zinc finger protein 1	protein_coding	4.71e-05	-4.56	enhancer
Diff_peak_48hrs_2272	COQ4	coenzyme Q4	protein_coding	4.71e-05	-4.56	enhancer
Diff_peak_48hrs_2272	DNM1	dynamin 1	protein_coding	4.71e-05	-4.56	enhancer
Diff_peak_48hrs_2272	DPM2	dolichyl-phosphate mannosyltransferase subunit 2, regulatory	protein_coding	4.71e-05	-4.56	enhancer
Diff_peak_48hrs_2272	ENG	endoglin	protein_coding	4.71e-05	-4.56	enhancer
Diff_peak_48hrs_2272	FAM102A	family with sequence similarity 102 member A	protein_coding	4.71e-05	-4.56	enhancer
Diff_peak_48hrs_2272	FAM129B	family with sequence similarity 129 member B	protein_coding	4.71e-05	-4.56	enhancer
Diff_peak_48hrs_2272	FPGS	folylpolyglutamate synthase	protein_coding	4.71e-05	-4.56	enhancer
Diff_peak_48hrs_2272	GARNL3	GTPase activating Rap/RanGAP domain like 3	protein_coding	4.71e-05	-4.56	enhancer
Diff_peak_48hrs_2272	GLE1	GLE1, RNA export mediator	protein_coding	4.71e-05	-4.56	enhancer
Diff_peak_48hrs_2272	GOLGA2	golgin A2	protein_coding	4.71e-05	-4.56	enhancer
Diff_peak_48hrs_2272	HMGA1P4	high mobility group AT-hook 1 pseudogene 4	antisense	4.71e-05	-4.56	enhancer
Diff_peak_48hrs_2272	LCN2	lipocalin 2	protein_coding	4.71e-05	-4.56	enhancer
Diff_peak_48hrs_2272	LRSAM1	leucine rich repeat and sterile alpha motif containing 1	protein_coding	4.71e-05	-4.56	enhancer
Diff_peak_48hrs_2272	ODF2	outer dense fiber of sperm tails 2	protein_coding	4.71e-05	-4.56	enhancer
Diff_peak_48hrs_2272	PIP5KL1	phosphatidylinositol-4-phosphate 5-kinase like 1	protein_coding	4.71e-05	-4.56	enhancer
Diff_peak_48hrs_2272	PTGES2	prostaglandin E synthase 2	protein_coding	4.71e-05	-4.56	enhancer
Diff_peak_48hrs_2272	PTRH1	peptidyl-tRNA hydrolase 1 homolog	protein_coding	4.71e-05	-4.56	enhancer
Diff_peak_48hrs_2272	RP11-203J24.8	NA	antisense	4.71e-05	-4.56	enhancer
Diff_peak_48hrs_2272	RP11-203J24.9	NA	processed_transcript	4.71e-05	-4.56	enhancer
Diff_peak_48hrs_2272	RP11-228B15.4	NA	antisense	4.71e-05	-4.56	enhancer
Diff_peak_48hrs_2272	RP11-395P17.3	NA	NA	4.71e-05	-4.56	enhancer
Diff_peak_48hrs_2272	RP11-56D16.2	NA	NA	4.71e-05	-4.56	enhancer
Diff_peak_48hrs_2272	RP11-56D16.8	NA	NA	4.71e-05	-4.56	enhancer
Diff_peak_48hrs_2272	RP13-225O21.2	NA	antisense	4.71e-05	-4.56	enhancer
Diff_peak_48hrs_2272	RP13-225O21.5	NA	processed_pseudogene	4.71e-05	-4.56	enhancer
Diff_peak_48hrs_2272	RPL12	ribosomal protein L12	protein_coding	4.71e-05	-4.56	enhancer
Diff_peak_48hrs_2272	SH2D3C	SH2 domain containing 3C	protein_coding	4.71e-05	-4.56	enhancer
Diff_peak_48hrs_2272	SLC25A25	solute carrier family 25 member 25	protein_coding	4.71e-05	-4.56	enhancer
Diff_peak_48hrs_2272	SLC27A4	solute carrier family 27 member 4	protein_coding	4.71e-05	-4.56	enhancer
Diff_peak_48hrs_2272	SLC2A8	solute carrier family 2 member 8	protein_coding	4.71e-05	-4.56	enhancer
Diff_peak_48hrs_2272	SNORA65	small nucleolar RNA, H/ACA box 65	snoRNA	4.71e-05	-4.56	enhancer
Diff_peak_48hrs_2272	SPTAN1	spectrin alpha, non-erythrocytic 1	protein_coding	4.71e-05	-4.56	enhancer
Diff_peak_48hrs_2272	ST6GALNAC4	ST6 N-acetylgalactosaminide alpha-2,6-sialyltransferase 4	protein_coding	4.71e-05	-4.56	enhancer
Diff_peak_48hrs_2272	ST6GALNAC6	ST6 N-acetylgalactosaminide alpha-2,6-sialyltransferase 6	protein_coding	4.71e-05	-4.56	enhancer
Diff_peak_48hrs_2272	STXBP1	syntaxin binding protein 1	protein_coding	4.71e-05	-4.56	enhancer
Diff_peak_48hrs_2272	SWI5	SWI5 homologous recombination repair protein	protein_coding	4.71e-05	-4.56	enhancer
Diff_peak_48hrs_2272	TMSB4XP4	TMSB4X pseudogene 4	processed_pseudogene	4.71e-05	-4.56	enhancer
Diff_peak_48hrs_2272	TOR2A	torsin family 2 member A	protein_coding	4.71e-05	-4.56	enhancer
Diff_peak_48hrs_2272	TRUB2	TruB pseudouridine synthase family member 2	protein_coding	4.71e-05	-4.56	enhancer
Diff_peak_48hrs_2272	TTC16	tetratricopeptide repeat domain 16	protein_coding	4.71e-05	-4.56	enhancer
Diff_peak_48hrs_2272	URM1	ubiquitin related modifier 1	protein_coding	4.71e-05	-4.56	enhancer
Diff_peak_48hrs_2272	Y_RNA	NA	misc_RNA	4.71e-05	-4.56	enhancer
Diff_peak_48hrs_2272	ZNF79	zinc finger protein 79	protein_coding	4.71e-05	-4.56	enhancer
Diff_peak_48hrs_2271	COL4A3BP	collagen type IV alpha 3 binding protein	protein-coding	4.71e-05	4.77	intragenic
Diff_peak_48hrs_2273	TK1	thymidine kinase 1	protein-coding	4.83e-05	-4.51	promoter
Diff_peak_48hrs_2274	NOL10	nucleolar protein 10	protein-coding	5.01e-05	4.74	intragenic
Diff_peak_48hrs_2276	TAX1BP1	Tax1 binding protein 1	protein-coding	5.05e-05	4.8	intragenic
Diff_peak_48hrs_2280	KIF5C	kinesin family member 5C	protein-coding	5.27e-05	-4.02	intragenic
Diff_peak_48hrs_2281	MRPL41	mitochondrial ribosomal protein L41	protein-coding	5.29e-05	-4.97	promoter
Diff_peak_48hrs_2282	STARD4	StAR related lipid transfer domain containing 4	protein-coding	5.34e-05	4.83	intragenic
Diff_peak_48hrs_2284	CHDH	choline dehydrogenase	protein-coding	5.37e-05	4.73	intragenic
Diff_peak_48hrs_2288	PER3	period circadian clock 3	protein-coding	5.64e-05	-3.9	promoter
Diff_peak_48hrs_2291	HNRNPUL1	heterogeneous nuclear ribonucleoprotein U like 1	protein-coding	5.87e-05	-4.14	promoter
Diff_peak_48hrs_2296	ACSS3	acyl-CoA synthetase short-chain family member 3	protein-coding	6.24e-05	4.76	intragenic
Diff_peak_48hrs_2299	DGKB	diacylglycerol kinase beta	protein-coding	6.7e-05	4.72	intragenic
Diff_peak_48hrs_2301	DGKB	diacylglycerol kinase beta	protein-coding	6.77e-05	4.43	intragenic
Diff_peak_48hrs_2307	ERBB4	erb-b2 receptor tyrosine kinase 4	protein-coding	7.15e-05	4.77	intragenic
Diff_peak_48hrs_2313	SMURF1	SMAD specific E3 ubiquitin protein ligase 1	protein-coding	7.76e-05	-4.86	intragenic
Diff_peak_48hrs_2318	ELL	elongation factor for RNA polymerase II	protein-coding	8.3e-05	-4.81	promoter
Diff_peak_48hrs_2320	OSBP	oxysterol binding protein	protein-coding	8.57e-05	-3.25	promoter
Diff_peak_48hrs_2321	CDH20	cadherin 20	protein-coding	8.59e-05	4.7	intragenic
Diff_peak_48hrs_2322	DIAPH3-AS2	DIAPH3 antisense RNA 2	ncRNA	8.74e-05	4.63	intragenic
Diff_peak_48hrs_2323	BARD1	BRCA1 associated RING domain 1	protein-coding	8.87e-05	-4.6	promoter
Diff_peak_48hrs_2324	GAS5	growth arrest specific 5 (non-protein coding)	ncRNA	8.94e-05	-4.26	promoter
Diff_peak_48hrs_2325	LOC100507373	uncharacterized LOC100507373	ncRNA	9.29e-05	-4.35	promoter
Diff_peak_48hrs_2327	ZBTB49	zinc finger and BTB domain containing 49	protein-coding	9.84e-05	4.61	intragenic
Diff_peak_48hrs_2330	PMFBP1	polyamine modulated factor 1 binding protein 1	protein-coding	9.92e-05	4.69	intragenic
Diff_peak_48hrs_2332	ERLIN1	ER lipid raft associated 1	protein-coding	0.000101	4.62	intragenic
Diff_peak_48hrs_2335	TNR	tenascin R	protein-coding	0.000106	4.65	intragenic
Diff_peak_48hrs_2337	LOC101929570	uncharacterized LOC101929570	ncRNA	0.000108	4.67	intragenic
Diff_peak_48hrs_2338	PBX4	PBX homeobox 4	protein-coding	0.00011	4.59	intragenic
Diff_peak_48hrs_2340	AC009065.1	NA	protein_coding	0.000112	-3.67	enhancer
Diff_peak_48hrs_2340	AC009065.2	NA	NA	0.000112	-3.67	enhancer
Diff_peak_48hrs_2340	AC092117.1	NA	NA	0.000112	-3.67	enhancer
Diff_peak_48hrs_2340	AC092117.9	NA	NA	0.000112	-3.67	enhancer
Diff_peak_48hrs_2340	AC141586.5	NA	transcribed_unprocessed_pseudogene	0.000112	-3.67	enhancer
Diff_peak_48hrs_2340	AMDHD2	amidohydrolase domain containing 2	protein_coding	0.000112	-3.67	enhancer
Diff_peak_48hrs_2340	ATP6V0C	ATPase H+ transporting V0 subunit c	protein_coding	0.000112	-3.67	enhancer
Diff_peak_48hrs_2340	C16orf59	NA	protein_coding	0.000112	-3.67	enhancer
Diff_peak_48hrs_2340	CCDC64B	NA	NA	0.000112	-3.67	enhancer
Diff_peak_48hrs_2340	CCNF	cyclin F	protein_coding	0.000112	-3.67	enhancer
Diff_peak_48hrs_2340	CEMP1	cementum protein 1	protein_coding	0.000112	-3.67	enhancer
Diff_peak_48hrs_2340	CLDN6	claudin 6	protein_coding	0.000112	-3.67	enhancer
Diff_peak_48hrs_2340	CLDN9	claudin 9	protein_coding	0.000112	-3.67	enhancer
Diff_peak_48hrs_2340	CTD-2270P14.3	NA	NA	0.000112	-3.67	enhancer
Diff_peak_48hrs_2340	CTD-3126B10.1	NA	antisense	0.000112	-3.67	enhancer
Diff_peak_48hrs_2340	CTD-3126B10.4	NA	lincRNA	0.000112	-3.67	enhancer
Diff_peak_48hrs_2340	ECI1	enoyl-CoA delta isomerase 1	protein_coding	0.000112	-3.67	enhancer
Diff_peak_48hrs_2340	ERVK13-1	endogenous retrovirus group K13 member 1	NA	0.000112	-3.67	enhancer
Diff_peak_48hrs_2340	FLYWCH1	FLYWCH-type zinc finger 1	protein_coding	0.000112	-3.67	enhancer
Diff_peak_48hrs_2340	FLYWCH2	FLYWCH family member 2	protein_coding	0.000112	-3.67	enhancer
Diff_peak_48hrs_2340	HCFC1R1	host cell factor C1 regulator 1	protein_coding	0.000112	-3.67	enhancer
Diff_peak_48hrs_2340	IL32	interleukin 32	protein_coding	0.000112	-3.67	enhancer
Diff_peak_48hrs_2340	KCTD5	potassium channel tetramerization domain containing 5	protein_coding	0.000112	-3.67	enhancer
Diff_peak_48hrs_2340	KREMEN2	kringle containing transmembrane protein 2	protein_coding	0.000112	-3.67	enhancer
Diff_peak_48hrs_2340	LA16c-321D4.1	NA	NA	0.000112	-3.67	enhancer
Diff_peak_48hrs_2340	LA16c-321D4.2	NA	antisense	0.000112	-3.67	enhancer
Diff_peak_48hrs_2340	LA16c-325D7.2	NA	lincRNA	0.000112	-3.67	enhancer
Diff_peak_48hrs_2340	LA16c-352F10.1	NA	NA	0.000112	-3.67	enhancer
Diff_peak_48hrs_2340	LA16c-380H5.2	NA	sense_overlapping	0.000112	-3.67	enhancer
Diff_peak_48hrs_2340	LINC00514	long intergenic non-protein coding RNA 514	NA	0.000112	-3.67	enhancer
Diff_peak_48hrs_2340	MLST8	MTOR associated protein, LST8 homolog	protein_coding	0.000112	-3.67	enhancer
Diff_peak_48hrs_2340	MMP25	matrix metallopeptidase 25	protein_coding	0.000112	-3.67	enhancer
Diff_peak_48hrs_2340	PAQR4	progestin and adipoQ receptor family member 4	protein_coding	0.000112	-3.67	enhancer
Diff_peak_48hrs_2340	PDPK1	3-phosphoinositide dependent protein kinase 1	protein_coding	0.000112	-3.67	enhancer
Diff_peak_48hrs_2340	PDPK2	NA	NA	0.000112	-3.67	enhancer
Diff_peak_48hrs_2340	PGP	phosphoglycolate phosphatase	protein_coding	0.000112	-3.67	enhancer
Diff_peak_48hrs_2340	PKMYT1	protein kinase, membrane associated tyrosine/threonine 1	protein_coding	0.000112	-3.67	enhancer
Diff_peak_48hrs_2340	PRSS21	serine protease 21	protein_coding	0.000112	-3.67	enhancer
Diff_peak_48hrs_2340	PRSS22	serine protease 22	protein_coding	0.000112	-3.67	enhancer
Diff_peak_48hrs_2340	PRSS27	serine protease 27	protein_coding	0.000112	-3.67	enhancer
Diff_peak_48hrs_2340	PRSS30P	serine protease 30, pseudogene	unitary_pseudogene	0.000112	-3.67	enhancer
Diff_peak_48hrs_2340	PRSS33	serine protease 33	protein_coding	0.000112	-3.67	enhancer
Diff_peak_48hrs_2340	RNPS1	RNA binding protein with serine rich domain 1	protein_coding	0.000112	-3.67	enhancer
Diff_peak_48hrs_2340	RP11-20I23.1	NA	protein_coding	0.000112	-3.67	enhancer
Diff_peak_48hrs_2340	RP11-20I23.3	NA	protein_coding	0.000112	-3.67	enhancer
Diff_peak_48hrs_2340	RP11-20I23.7	NA	antisense	0.000112	-3.67	enhancer
Diff_peak_48hrs_2340	RP11-20I23.8	NA	antisense	0.000112	-3.67	enhancer
Diff_peak_48hrs_2340	RP11-473M20.11	NA	sense_overlapping	0.000112	-3.67	enhancer
Diff_peak_48hrs_2340	RP11-473M20.14	NA	NA	0.000112	-3.67	enhancer
Diff_peak_48hrs_2340	RP11-473M20.15	NA	NA	0.000112	-3.67	enhancer
Diff_peak_48hrs_2340	RP11-473M20.16	NA	lincRNA	0.000112	-3.67	enhancer
Diff_peak_48hrs_2340	RP11-473M20.5	NA	antisense	0.000112	-3.67	enhancer
Diff_peak_48hrs_2340	RP11-473M20.7	NA	NA	0.000112	-3.67	enhancer
Diff_peak_48hrs_2340	RP11-473M20.9	NA	lincRNA	0.000112	-3.67	enhancer
Diff_peak_48hrs_2340	RP11-715J22.1	NA	processed_pseudogene	0.000112	-3.67	enhancer
Diff_peak_48hrs_2340	RP11-715J22.3	NA	antisense	0.000112	-3.67	enhancer
Diff_peak_48hrs_2340	RP11-715J22.6	NA	sense_intronic	0.000112	-3.67	enhancer
Diff_peak_48hrs_2340	SNORA3	NA	snoRNA	0.000112	-3.67	enhancer
Diff_peak_48hrs_2340	SRRM2	serine/arginine repetitive matrix 2	protein_coding	0.000112	-3.67	enhancer
Diff_peak_48hrs_2340	TBC1D24	TBC1 domain family member 24	protein_coding	0.000112	-3.67	enhancer
Diff_peak_48hrs_2340	TCEB2	NA	protein_coding	0.000112	-3.67	enhancer
Diff_peak_48hrs_2340	THOC6	THO complex 6	protein_coding	0.000112	-3.67	enhancer
Diff_peak_48hrs_2340	TNFRSF12A	TNF receptor superfamily member 12A	protein_coding	0.000112	-3.67	enhancer
Diff_peak_48hrs_2340	U1	NA	snRNA	0.000112	-3.67	enhancer
Diff_peak_48hrs_2340	ZG16B	zymogen granule protein 16B	protein_coding	0.000112	-3.67	enhancer
Diff_peak_48hrs_2340	ZNF200	zinc finger protein 200	protein_coding	0.000112	-3.67	enhancer
Diff_peak_48hrs_2340	ZNF205	zinc finger protein 205	protein_coding	0.000112	-3.67	enhancer
Diff_peak_48hrs_2340	ZNF213	zinc finger protein 213	protein_coding	0.000112	-3.67	enhancer
Diff_peak_48hrs_2340	ZNF263	zinc finger protein 263	protein_coding	0.000112	-3.67	enhancer
Diff_peak_48hrs_2340	ZSCAN10	zinc finger and SCAN domain containing 10	protein_coding	0.000112	-3.67	enhancer
Diff_peak_48hrs_2341	PTPRD	protein tyrosine phosphatase, receptor type D	protein-coding	0.000113	4.61	intragenic
Diff_peak_48hrs_2347	FOXO6	forkhead box O6	protein-coding	0.000123	-4.64	promoter
Diff_peak_48hrs_2346	CSMD1	CUB and Sushi multiple domains 1	protein-coding	0.000123	4.59	intragenic
Diff_peak_48hrs_2350	GLRA3	glycine receptor alpha 3	protein-coding	0.000127	4.58	intragenic
Diff_peak_48hrs_2353	ZNF7	zinc finger protein 7	protein-coding	0.000132	-3.66	promoter
Diff_peak_48hrs_2356	ANXA4	annexin A4	protein-coding	0.000134	4.57	intragenic
Diff_peak_48hrs_2361	HSPA1B	heat shock protein family A (Hsp70) member 1B	protein-coding	0.000138	-4.03	promoter
Diff_peak_48hrs_2362	MCM8-AS1	MCM8 antisense RNA 1	ncRNA	0.000141	4.57	intragenic
Diff_peak_48hrs_2364	LOC101927100	uncharacterized LOC101927100	ncRNA	0.000144	4.56	intragenic
Diff_peak_48hrs_2372	FTH1P3	ferritin heavy chain 1 pseudogene 3	pseudo	0.000166	4.56	promoter
Diff_peak_48hrs_2373	DNAH12	dynein axonemal heavy chain 12	protein-coding	0.000169	4.54	intragenic
Diff_peak_48hrs_2381	STAT2	signal transducer and activator of transcription 2	protein-coding	0.000185	-4.54	promoter
Diff_peak_48hrs_2380	CNTLN	centlein	protein-coding	0.000185	4.47	intragenic
Diff_peak_48hrs_2384	LMTK2	lemur tyrosine kinase 2	protein-coding	0.000195	4.49	intragenic
Diff_peak_48hrs_2385	SURF4	surfeit 4	protein-coding	0.000197	-4.71	promoter
Diff_peak_48hrs_2388	TOMM40	translocase of outer mitochondrial membrane 40	protein-coding	0.000204	-3.83	promoter
Diff_peak_48hrs_2393	DERL2	derlin 2	protein-coding	0.00021	-4.45	promoter
Diff_peak_48hrs_2394	CYHR1	cysteine and histidine rich 1	protein-coding	0.000217	-4.7	promoter
Diff_peak_48hrs_2397	CSTF2T	cleavage stimulation factor subunit 2 tau variant	protein-coding	0.000236	4.45	intragenic
Diff_peak_48hrs_2398	FBXO24	F-box protein 24	protein-coding	0.000241	-3.66	promoter
Diff_peak_48hrs_2400	KDM4B	lysine demethylase 4B	protein-coding	0.000245	-4.56	promoter
Diff_peak_48hrs_2405	ZHX1	zinc fingers and homeoboxes 1	protein-coding	0.000269	-4.36	promoter
Diff_peak_48hrs_2406	SEMA3A	semaphorin 3A	protein-coding	0.000273	4.48	intragenic
Diff_peak_48hrs_2408	ZNF575	zinc finger protein 575	protein-coding	0.000282	-4.19	intragenic
Diff_peak_48hrs_2410	LOC105374205	uncharacterized LOC105374205	ncRNA	0.000292	4.47	intragenic
Diff_peak_48hrs_2412	LDOC1L	leucine zipper down-regulated in cancer 1 like	protein-coding	0.000293	-4.12	promoter
Diff_peak_48hrs_2413	STEAP1	STEAP family member 1	protein-coding	0.000309	4.44	intragenic
Diff_peak_48hrs_2414	DNAJB1	DnaJ heat shock protein family (Hsp40) member B1	protein-coding	0.000317	-4.45	promoter
Diff_peak_48hrs_2415	WDFY3	WD repeat and FYVE domain containing 3	protein-coding	0.000331	4.41	intragenic
Diff_peak_48hrs_2416	HRAT5	heart tissue-associated transcript 5	ncRNA	0.000337	-2.8	promoter
Diff_peak_48hrs_2419	KATNA1	katanin catalytic subunit A1	protein-coding	0.000349	4.34	intragenic
Diff_peak_48hrs_2422	ARHGEF10	Rho guanine nucleotide exchange factor 10	protein-coding	0.000373	-4.17	intragenic
Diff_peak_48hrs_2423	LINC00094	long intergenic non-protein coding RNA 94	ncRNA	0.000375	-3.98	promoter
Diff_peak_48hrs_2424	SPSB1	splA/ryanodine receptor domain and SOCS box containing 1	protein-coding	0.00038	4.34	intragenic
Diff_peak_48hrs_2425	LOC100507506	uncharacterized LOC100507506	ncRNA	0.000384	-4.57	promoter
Diff_peak_48hrs_2426	LINC01578	long intergenic non-protein coding RNA 1578	ncRNA	0.000384	-3.67	promoter
Diff_peak_48hrs_2428	CROCCP2	ciliary rootlet coiled-coil, rootletin pseudogene 2	transcribed_unprocessed_pseudogene	0.000385	-3.33	enhancer
Diff_peak_48hrs_2428	EIF1AP1	NA	NA	0.000385	-3.33	enhancer
Diff_peak_48hrs_2428	MST1P2	macrophage stimulating 1 pseudogene 2	unprocessed_pseudogene	0.000385	-3.33	enhancer
Diff_peak_48hrs_2428	NBPF1	NBPF member 1	protein_coding	0.000385	-3.33	enhancer
Diff_peak_48hrs_2428	PADI2	peptidyl arginine deiminase 2	protein_coding	0.000385	-3.33	enhancer
Diff_peak_48hrs_2428	PADI4	peptidyl arginine deiminase 4	protein_coding	0.000385	-3.33	enhancer
Diff_peak_48hrs_2428	SDHB	succinate dehydrogenase complex iron sulfur subunit B	protein_coding	0.000385	-3.33	enhancer
Diff_peak_48hrs_2427	ZNRF3	zinc and ring finger 3	protein-coding	0.000385	-4.38	promoter
Diff_peak_48hrs_2438	NRG3-AS1	NRG3 antisense RNA 1	ncRNA	0.000449	4.31	intragenic
Diff_peak_48hrs_2442	IRS2	insulin receptor substrate 2	protein-coding	0.000461	-4.6	promoter
Diff_peak_48hrs_2443	C17orf67	chromosome 17 open reading frame 67	protein-coding	0.000462	-4.58	promoter
Diff_peak_48hrs_2444	HMGCS1	3-hydroxy-3-methylglutaryl-CoA synthase 1	protein-coding	0.000462	-3.56	promoter
Diff_peak_48hrs_2445	SLMAP	sarcolemma associated protein	protein-coding	0.000464	4.26	intragenic
Diff_peak_48hrs_2446	RELL1	RELT like 1	protein-coding	0.000474	-4.36	promoter
Diff_peak_48hrs_2448	SNCAIP	synuclein alpha interacting protein	protein-coding	0.000478	-3.52	intragenic
Diff_peak_48hrs_2449	LIPI	lipase I	protein-coding	0.000483	4.31	intragenic
Diff_peak_48hrs_2450	SLC4A10	solute carrier family 4 member 10	protein-coding	0.000486	4.29	intragenic
Diff_peak_48hrs_2452	CCBE1	collagen and calcium binding EGF domains 1	protein-coding	0.000491	4.29	intragenic
Diff_peak_48hrs_2453	STIP1	stress induced phosphoprotein 1	protein-coding	0.000507	-2.94	promoter
Diff_peak_48hrs_2456	ZBTB5	zinc finger and BTB domain containing 5	protein-coding	0.000521	-2.87	promoter
Diff_peak_48hrs_2457	NOP56	NOP56 ribonucleoprotein	protein-coding	0.000524	3.67	intragenic
Diff_peak_48hrs_2458	ZNF143	zinc finger protein 143	protein-coding	0.000541	-4.03	promoter
Diff_peak_48hrs_2460	RNA28S5	RNA, 28S ribosomal 5	rRNA	0.000547	-3.74	intragenic
Diff_peak_48hrs_2461	DNPEP	aspartyl aminopeptidase	protein-coding	0.000552	-3.6	promoter
Diff_peak_48hrs_2462	C1orf185	chromosome 1 open reading frame 185	protein-coding	0.000555	4.35	intragenic
Diff_peak_48hrs_2464	KIAA0430	KIAA0430	protein-coding	0.000562	-4.03	promoter
Diff_peak_48hrs_2466	LINC01003	long intergenic non-protein coding RNA 1003	ncRNA	0.000571	-4.24	promoter
Diff_peak_48hrs_2470	LINC00377	long intergenic non-protein coding RNA 377	ncRNA	0.000607	4.26	intragenic
Diff_peak_48hrs_2474	RBM48	RNA binding motif protein 48	protein-coding	0.00063	-4.38	promoter
Diff_peak_48hrs_2475	LOC643339	uncharacterized LOC643339	ncRNA	0.000632	4.3	intragenic
Diff_peak_48hrs_2476	DPP10	dipeptidyl peptidase like 10	protein-coding	0.000633	4.21	intragenic
Diff_peak_48hrs_2477	LINC01609	long intergenic non-protein coding RNA 1609	ncRNA	0.00065	4.3	intragenic
Diff_peak_48hrs_2478	SF1	splicing factor 1	protein-coding	0.000651	-3.36	promoter
Diff_peak_48hrs_2480	CIB1	calcium and integrin binding 1	protein-coding	0.000683	-4.01	promoter
Diff_peak_48hrs_2481	SLC25A28	solute carrier family 25 member 28	protein-coding	0.000697	-4.39	promoter
Diff_peak_48hrs_2482	SYNE2	spectrin repeat containing nuclear envelope protein 2	protein-coding	0.000721	4.26	intragenic
Diff_peak_48hrs_2483	TMEM141	transmembrane protein 141	protein-coding	0.000722	-3.35	promoter
Diff_peak_48hrs_2486	CNST	consortin, connexin sorting protein	protein-coding	0.000733	4.35	intragenic
Diff_peak_48hrs_2489	LOC101928401	uncharacterized LOC101928401	ncRNA	0.000768	4.14	intragenic
Diff_peak_48hrs_2490	MIR4735	microRNA 4735	ncRNA	0.00077	4.16	intragenic
Diff_peak_48hrs_2491	GBA	glucosylceramidase beta	protein-coding	0.000774	-4.59	intragenic
Diff_peak_48hrs_2492	CNKSR3	CNKSR family member 3	protein-coding	0.000776	4.26	intragenic
Diff_peak_48hrs_2494	ATF7IP2	activating transcription factor 7 interacting protein 2	protein-coding	0.000778	4.17	intragenic
Diff_peak_48hrs_2496	ADARB2-AS1	ADARB2 antisense RNA 1	ncRNA	0.000786	-4.26	intragenic
Diff_peak_48hrs_2497	MIR4501	microRNA 4501	ncRNA	0.000788	3.52	intragenic
Diff_peak_48hrs_2500	STX6	syntaxin 6	protein-coding	0.000813	-4.31	promoter
Diff_peak_48hrs_2501	MIR4461	microRNA 4461	ncRNA	0.000819	-2.6	intragenic
Diff_peak_48hrs_2504	ZBED5-AS1	ZBED5 antisense RNA 1	ncRNA	0.000852	-4.09	promoter
Diff_peak_48hrs_2505	PFKFB2	6-phosphofructo-2-kinase/fructose-2,6-biphosphatase 2	protein-coding	0.000862	-4.31	promoter
Diff_peak_48hrs_2506	ANKS1B	ankyrin repeat and sterile alpha motif domain containing 1B	protein-coding	0.000864	4.21	intragenic
Diff_peak_48hrs_2513	FLOT1	flotillin 1	protein_coding	0.000933	-4.09	enhancer
Diff_peak_48hrs_2513	HLA-E	major histocompatibility complex, class I, E	protein_coding	0.000933	-4.09	enhancer
Diff_peak_48hrs_2513	IER3	immediate early response 3	protein_coding	0.000933	-4.09	enhancer
Diff_peak_48hrs_2513	KIAA1949	NA	NA	0.000933	-4.09	enhancer
Diff_peak_48hrs_2513	PPP1R10	protein phosphatase 1 regulatory subunit 10	protein_coding	0.000933	-4.09	enhancer
Diff_peak_48hrs_2513	TRIM39	tripartite motif containing 39	protein_coding	0.000933	-4.09	enhancer
Diff_peak_48hrs_2513	TRIM39-RPP21	TRIM39-RPP21 readthrough	protein_coding	0.000933	-4.09	enhancer
Diff_peak_48hrs_2517	C6orf99	chromosome 6 open reading frame 99	protein-coding	0.000994	-4.34	promoter
Diff_peak_48hrs_2518	DDX5	DEAD-box helicase 5	protein-coding	0.00101	-4.32	promoter
Diff_peak_48hrs_2521	RPUSD3	RNA pseudouridylate synthase domain containing 3	protein-coding	0.00103	-4.2	promoter
Diff_peak_48hrs_2519	LOC101929497	uncharacterized LOC101929497	ncRNA	0.00103	4.13	intragenic
Diff_peak_48hrs_2523	PITRM1	pitrilysin metallopeptidase 1	protein-coding	0.00104	-3.82	promoter
Diff_peak_48hrs_2522	LRRC7	leucine rich repeat containing 7	protein-coding	0.00104	4.16	intragenic
Diff_peak_48hrs_2529	TMEM222	transmembrane protein 222	protein-coding	0.00109	-4.18	promoter
Diff_peak_48hrs_2531	SP2	Sp2 transcription factor	protein-coding	0.00111	-3.92	promoter
Diff_peak_48hrs_2530	CPN1	carboxypeptidase N subunit 1	protein-coding	0.00111	-3	intragenic
Diff_peak_48hrs_2536	LOC101928437	uncharacterized LOC101928437	ncRNA	0.00121	4.2	intragenic
Diff_peak_48hrs_2537	JUP	junction plakoglobin	protein-coding	0.00122	-4.02	promoter
Diff_peak_48hrs_2541	APEH	acylaminoacyl-peptide hydrolase	protein-coding	0.00127	-3.98	intragenic
Diff_peak_48hrs_2542	ORMDL2	ORMDL sphingolipid biosynthesis regulator 2	protein-coding	0.00129	-3.55	promoter
Diff_peak_48hrs_2543	AGFG2	ArfGAP with FG repeats 2	protein-coding	0.00133	-3.48	promoter
Diff_peak_48hrs_2544	B3GAT3	beta-1,3-glucuronyltransferase 3	protein-coding	0.00135	-3.62	promoter
Diff_peak_48hrs_2549	FAM214B	family with sequence similarity 214 member B	protein-coding	0.0014	-3.04	promoter
Diff_peak_48hrs_2551	CENPF	centromere protein F	protein-coding	0.00143	-3.86	promoter
Diff_peak_48hrs_2552	RBFOX2	RNA binding protein, fox-1 homolog 2	protein-coding	0.00143	-4.19	promoter
Diff_peak_48hrs_2553	GCDH	glutaryl-CoA dehydrogenase	protein-coding	0.00144	-4.16	promoter
Diff_peak_48hrs_2556	CIDEC	cell death inducing DFFA like effector c	protein-coding	0.00148	4.04	intragenic
Diff_peak_48hrs_2557	ZNF730	zinc finger protein 730	protein-coding	0.00148	4.1	intragenic
Diff_peak_48hrs_2561	ARHGAP30	Rho GTPase activating protein 30	protein_coding	0.00156	-4	enhancer
Diff_peak_48hrs_2561	ATF6	activating transcription factor 6	protein_coding	0.00156	-4	enhancer
Diff_peak_48hrs_2561	FCER1G	Fc fragment of IgE receptor Ig	protein_coding	0.00156	-4	enhancer
Diff_peak_48hrs_2561	FCGR2A	Fc fragment of IgG receptor IIa	protein_coding	0.00156	-4	enhancer
Diff_peak_48hrs_2561	HSPA6	heat shock protein family A (Hsp70) member 6	protein_coding	0.00156	-4	enhancer
Diff_peak_48hrs_2561	SDHC	succinate dehydrogenase complex subunit C	protein_coding	0.00156	-4	enhancer
Diff_peak_48hrs_2562	AC025335.1	NA	protein_coding	0.00157	-3.05	enhancer
Diff_peak_48hrs_2562	AC129492.6	NA	antisense	0.00157	-3.05	enhancer
Diff_peak_48hrs_2562	AC135178.1	NA	NA	0.00157	-3.05	enhancer
Diff_peak_48hrs_2562	ALOX12B	arachidonate 12-lipoxygenase, 12R type	protein_coding	0.00157	-3.05	enhancer
Diff_peak_48hrs_2562	ALOX15B	arachidonate 15-lipoxygenase, type B	protein_coding	0.00157	-3.05	enhancer
Diff_peak_48hrs_2562	ALOXE3	arachidonate lipoxygenase 3	protein_coding	0.00157	-3.05	enhancer
Diff_peak_48hrs_2562	AURKB	aurora kinase B	protein_coding	0.00157	-3.05	enhancer
Diff_peak_48hrs_2562	C17orf59	NA	NA	0.00157	-3.05	enhancer
Diff_peak_48hrs_2562	CHD3	chromodomain helicase DNA binding protein 3	protein_coding	0.00157	-3.05	enhancer
Diff_peak_48hrs_2562	CNTROB	centrobin, centriole duplication and spindle assembly protein	protein_coding	0.00157	-3.05	enhancer
Diff_peak_48hrs_2562	CTC1	CST telomere replication complex component 1	protein_coding	0.00157	-3.05	enhancer
Diff_peak_48hrs_2562	CYB5D1	cytochrome b5 domain containing 1	protein_coding	0.00157	-3.05	enhancer
Diff_peak_48hrs_2562	DNAH2	dynein axonemal heavy chain 2	protein_coding	0.00157	-3.05	enhancer
Diff_peak_48hrs_2562	FXR2	FMR1 autosomal homolog 2	protein_coding	0.00157	-3.05	enhancer
Diff_peak_48hrs_2562	GUCY2D	guanylate cyclase 2D, retinal	protein_coding	0.00157	-3.05	enhancer
Diff_peak_48hrs_2562	HES7	hes family bHLH transcription factor 7	protein_coding	0.00157	-3.05	enhancer
Diff_peak_48hrs_2562	KCNAB3	potassium voltage-gated channel subfamily A regulatory beta subunit 3	protein_coding	0.00157	-3.05	enhancer
Diff_peak_48hrs_2562	KDM6B	lysine demethylase 6B	protein_coding	0.00157	-3.05	enhancer
Diff_peak_48hrs_2562	KRBA2	KRAB-A domain containing 2	protein_coding	0.00157	-3.05	enhancer
Diff_peak_48hrs_2562	LINC00324	long intergenic non-protein coding RNA 324	lincRNA	0.00157	-3.05	enhancer
Diff_peak_48hrs_2562	LSMD1	NA	NA	0.00157	-3.05	enhancer
Diff_peak_48hrs_2562	MYH10	myosin heavy chain 10	protein_coding	0.00157	-3.05	enhancer
Diff_peak_48hrs_2562	NDEL1	nudE neurodevelopment protein 1 like 1	protein_coding	0.00157	-3.05	enhancer
Diff_peak_48hrs_2562	PER1	period circadian regulator 1	protein_coding	0.00157	-3.05	enhancer
Diff_peak_48hrs_2562	PFAS	phosphoribosylformylglycinamidine synthase	protein_coding	0.00157	-3.05	enhancer
Diff_peak_48hrs_2562	RANGRF	RAN guanine nucleotide release factor	protein_coding	0.00157	-3.05	enhancer
Diff_peak_48hrs_2562	RNF222	ring finger protein 222	protein_coding	0.00157	-3.05	enhancer
Diff_peak_48hrs_2562	RP11-1099M24.7	NA	protein_coding	0.00157	-3.05	enhancer
Diff_peak_48hrs_2562	RP11-1099M24.8	NA	processed_pseudogene	0.00157	-3.05	enhancer
Diff_peak_48hrs_2562	RP11-199F11.2	NA	sense_intronic	0.00157	-3.05	enhancer
Diff_peak_48hrs_2562	RP11-713H12.1	NA	processed_pseudogene	0.00157	-3.05	enhancer
Diff_peak_48hrs_2562	RPL26	ribosomal protein L26	protein_coding	0.00157	-3.05	enhancer
Diff_peak_48hrs_2562	RPL29P2	ribosomal protein L29 pseudogene 2	transcribed_processed_pseudogene	0.00157	-3.05	enhancer
Diff_peak_48hrs_2562	SAT2	spermidine/spermine N1-acetyltransferase family member 2	protein_coding	0.00157	-3.05	enhancer
Diff_peak_48hrs_2562	SCARNA21	small Cajal body-specific RNA 21	scaRNA	0.00157	-3.05	enhancer
Diff_peak_48hrs_2562	SLC25A35	solute carrier family 25 member 35	protein_coding	0.00157	-3.05	enhancer
Diff_peak_48hrs_2562	SNORD118	small nucleolar RNA, C/D box 118	snoRNA	0.00157	-3.05	enhancer
Diff_peak_48hrs_2562	TMEM107	transmembrane protein 107	protein_coding	0.00157	-3.05	enhancer
Diff_peak_48hrs_2562	TMEM88	transmembrane protein 88	protein_coding	0.00157	-3.05	enhancer
Diff_peak_48hrs_2562	TNFSF12	TNF superfamily member 12	protein_coding	0.00157	-3.05	enhancer
Diff_peak_48hrs_2562	TP53	tumor protein p53	protein_coding	0.00157	-3.05	enhancer
Diff_peak_48hrs_2562	TRAPPC1	trafficking protein particle complex 1	protein_coding	0.00157	-3.05	enhancer
Diff_peak_48hrs_2562	VAMP2	vesicle associated membrane protein 2	protein_coding	0.00157	-3.05	enhancer
Diff_peak_48hrs_2562	WRAP53	WD repeat containing antisense to TP53	protein_coding	0.00157	-3.05	enhancer
Diff_peak_48hrs_2563	TRHDE-AS1	TRHDE antisense RNA 1	ncRNA	0.00157	4.09	intragenic
Diff_peak_48hrs_2564	MIR320B2	microRNA 320b-2	ncRNA	0.00158	-3.65	intragenic
Diff_peak_48hrs_2566	C17orf99	chromosome 17 open reading frame 99	protein-coding	0.00161	-3.61	intragenic
Diff_peak_48hrs_2567	SBF1P1	SET binding factor 1 pseudogene 1	pseudo	0.00162	3.58	intragenic
Diff_peak_48hrs_2571	LINC00534	long intergenic non-protein coding RNA 534	ncRNA	0.0017	3.68	intragenic
Diff_peak_48hrs_2573	USP28	ubiquitin specific peptidase 28	protein-coding	0.00171	3.51	intragenic
Diff_peak_48hrs_2575	ZNF563	zinc finger protein 563	protein-coding	0.00172	4.09	intragenic
Diff_peak_48hrs_2577	FBXO11	F-box protein 11	protein-coding	0.00174	-3.57	promoter
Diff_peak_48hrs_2578	SAXO1	stabilizer of axonemal microtubules 1	protein-coding	0.00177	-3.47	intragenic
Diff_peak_48hrs_2579	LINC00877	long intergenic non-protein coding RNA 877	ncRNA	0.00177	4.08	intragenic
Diff_peak_48hrs_2580	PNKP	polynucleotide kinase 3'-phosphatase	protein-coding	0.00177	-4.03	intragenic
Diff_peak_48hrs_2582	ZNF330	zinc finger protein 330	protein-coding	0.00178	4.07	intragenic
Diff_peak_48hrs_2585	HNRNPA3	heterogeneous nuclear ribonucleoprotein A3	protein-coding	0.00183	-3.81	promoter
Diff_peak_48hrs_2586	C1GALT1	core 1 synthase, glycoprotein-N-acetylgalactosamine 3-beta-galactosyltransferase 1	protein-coding	0.00183	-3.59	promoter
Diff_peak_48hrs_2589	DNAH14	dynein axonemal heavy chain 14	protein-coding	0.00189	3.98	intragenic
Diff_peak_48hrs_2590	MIR599	microRNA 599	ncRNA	0.00193	-2.37	intragenic
Diff_peak_48hrs_2591	KIAA0825	KIAA0825	protein-coding	0.00194	-2.25	intragenic
Diff_peak_48hrs_2592	CNNM2	cyclin and CBS domain divalent metal cation transport mediator 2	protein-coding	0.00196	-3.75	promoter
Diff_peak_48hrs_2594	DNAJB1	DnaJ heat shock protein family (Hsp40) member B1	protein-coding	0.00199	-3.68	promoter
Diff_peak_48hrs_2593	TEX14	testis expressed 14, intercellular bridge forming factor	protein-coding	0.00199	-3.79	intragenic
Diff_peak_48hrs_2595	SNORD114-13	small nucleolar RNA, C/D box 114-13	snoRNA	0.00199	4.08	intragenic
Diff_peak_48hrs_2597	UBC	ubiquitin C	protein_coding	0.00201	-3.57	enhancer
Diff_peak_48hrs_2600	C9orf128	NA	NA	0.00206	-3.07	enhancer
Diff_peak_48hrs_2600	GBA2	glucosylceramidase beta 2	protein_coding	0.00206	-3.07	enhancer
Diff_peak_48hrs_2600	RUSC2	RUN and SH3 domain containing 2	protein_coding	0.00206	-3.07	enhancer
Diff_peak_48hrs_2600	SPAG8	sperm associated antigen 8	protein_coding	0.00206	-3.07	enhancer
Diff_peak_48hrs_2600	TMEM8B	transmembrane protein 8B	protein_coding	0.00206	-3.07	enhancer
Diff_peak_48hrs_2599	SLAIN2	SLAIN motif family member 2	protein-coding	0.00206	-3.39	promoter
Diff_peak_48hrs_2601	XRCC6	X-ray repair cross complementing 6	protein-coding	0.00206	-3.79	promoter
Diff_peak_48hrs_2602	ZNF584	zinc finger protein 584	protein-coding	0.00208	-4.04	promoter
Diff_peak_48hrs_2603	SAMD4B	sterile alpha motif domain containing 4B	protein-coding	0.00209	-3.63	promoter
Diff_peak_48hrs_2604	MAGI3	membrane associated guanylate kinase, WW and PDZ domain containing 3	protein-coding	0.0021	-3.8	promoter
Diff_peak_48hrs_2607	USP25	ubiquitin specific peptidase 25	protein-coding	0.00217	3.94	intragenic
Diff_peak_48hrs_2608	TAF3	TATA-box binding protein associated factor 3	protein-coding	0.00218	3.91	intragenic
Diff_peak_48hrs_2609	MYADML	myeloid associated differentiation marker like (pseudogene)	pseudo	0.00221	-3.62	intragenic
Diff_peak_48hrs_2611	FZD5	frizzled class receptor 5	protein-coding	0.00222	-3.83	promoter
Diff_peak_48hrs_2613	CALN1	calneuron 1	protein-coding	0.00225	3.8	intragenic
Diff_peak_48hrs_2614	LINC00506	long intergenic non-protein coding RNA 506	ncRNA	0.00226	3.99	intragenic
Diff_peak_48hrs_2615	C9orf78	chromosome 9 open reading frame 78	protein-coding	0.00227	-3.78	promoter
Diff_peak_48hrs_2617	ZMYND19	zinc finger MYND-type containing 19	protein-coding	0.00229	-3.61	promoter
Diff_peak_48hrs_2619	ZCCHC17	zinc finger CCHC-type containing 17	protein-coding	0.00232	-3.09	promoter
Diff_peak_48hrs_2621	LEPROT	leptin receptor overlapping transcript	protein-coding	0.00234	-3.33	promoter
Diff_peak_48hrs_2622	ALDH6A1	aldehyde dehydrogenase 6 family member A1	protein-coding	0.00236	-3.23	promoter
Diff_peak_48hrs_2624	CPA6	carboxypeptidase A6	protein-coding	0.00242	-3.73	intragenic
Diff_peak_48hrs_2627	PRPF40B	pre-mRNA processing factor 40 homolog B	protein-coding	0.00246	-3.96	promoter
Diff_peak_48hrs_2629	PABPN1	poly(A) binding protein nuclear 1	protein-coding	0.00247	-3.37	intragenic
Diff_peak_48hrs_2631	MAPK1	mitogen-activated protein kinase 1	protein-coding	0.00249	3.98	intragenic
Diff_peak_48hrs_2632	BRPF1	bromodomain and PHD finger containing 1	protein-coding	0.0025	-3.7	promoter
Diff_peak_48hrs_2633	RAI1-AS1	RAI1 antisense RNA 1	ncRNA	0.00252	-3.97	intragenic
Diff_peak_48hrs_2634	PC	pyruvate carboxylase	protein-coding	0.00255	-3.83	promoter
Diff_peak_48hrs_2639	MICALL2	MICAL like 2	protein-coding	0.0026	-3.55	promoter
Diff_peak_48hrs_2642	B4GALT1	beta-1,4-galactosyltransferase 1	protein-coding	0.00262	-2.96	promoter
Diff_peak_48hrs_2644	IQSEC1	IQ motif and Sec7 domain 1	protein-coding	0.00266	-3.89	promoter
Diff_peak_48hrs_2645	FARP2	FERM, ARH/RhoGEF and pleckstrin domain protein 2	protein-coding	0.00271	-3.97	promoter
Diff_peak_48hrs_2646	LNX1	ligand of numb-protein X 1	protein-coding	0.00271	-3.66	intragenic
Diff_peak_48hrs_2648	RREB1	ras responsive element binding protein 1	protein_coding	0.00276	-3.92	enhancer
Diff_peak_48hrs_2649	TGFBR1	transforming growth factor beta receptor 1	protein-coding	0.00285	-3.69	promoter
Diff_peak_48hrs_2650	VKORC1L1	vitamin K epoxide reductase complex subunit 1 like 1	protein-coding	0.00289	-3.89	promoter
Diff_peak_48hrs_2652	MAP2K1	mitogen-activated protein kinase kinase 1	protein_coding	0.00292	-3.82	enhancer
Diff_peak_48hrs_2652	SMAD6	SMAD family member 6	protein_coding	0.00292	-3.82	enhancer
Diff_peak_48hrs_2653	CHM	CHM, Rab escort protein 1	protein-coding	0.00292	3.85	intragenic
Diff_peak_48hrs_2654	EREG	epiregulin	protein-coding	0.00294	3.93	intragenic
Diff_peak_48hrs_2656	NFU1	NFU1 iron-sulfur cluster scaffold	protein-coding	0.00296	3.55	intragenic
Diff_peak_48hrs_2657	PKNOX1	PBX/knotted 1 homeobox 1	protein-coding	0.003	-3.48	promoter
Diff_peak_48hrs_2658	AXIN1	axin 1	protein-coding	0.00301	-2.67	promoter
Diff_peak_48hrs_2660	C5orf51	chromosome 5 open reading frame 51	protein-coding	0.00301	-2.44	promoter
Diff_peak_48hrs_2661	ZBTB20	zinc finger and BTB domain containing 20	protein-coding	0.00304	-3.53	promoter
Diff_peak_48hrs_2663	LIMCH1	LIM and calponin homology domains 1	protein-coding	0.00309	3.83	intragenic
Diff_peak_48hrs_2664	ZCCHC6	zinc finger CCHC-type containing 6	protein-coding	0.0031	-3.8	promoter
Diff_peak_48hrs_2666	CARD19	caspase recruitment domain family member 19	protein-coding	0.00314	-3.44	promoter
Diff_peak_48hrs_2667	ALAD	aminolevulinate dehydratase	protein-coding	0.00315	-3.82	promoter
Diff_peak_48hrs_2668	MIR3123	microRNA 3123	ncRNA	0.00322	3.82	intragenic
Diff_peak_48hrs_2670	CALU	calumenin	protein-coding	0.00331	-3.51	promoter
Diff_peak_48hrs_2669	EEPD1	endonuclease/exonuclease/phosphatase family domain containing 1	protein-coding	0.00331	3.81	intragenic
Diff_peak_48hrs_2672	GNE	glucosamine (UDP-N-acetyl)-2-epimerase/N-acetylmannosamine kinase	protein-coding	0.00339	-3	intragenic
Diff_peak_48hrs_2673	ARNTL	aryl hydrocarbon receptor nuclear translocator like	protein-coding	0.00341	-3.4	promoter
Diff_peak_48hrs_2674	RAB11FIP4	RAB11 family interacting protein 4	protein-coding	0.00342	-3.82	promoter
Diff_peak_48hrs_2677	PPP3R1	protein phosphatase 3 regulatory subunit B, alpha	protein-coding	0.00344	3.75	intragenic
Diff_peak_48hrs_2678	ZSWIM4	zinc finger SWIM-type containing 4	protein-coding	0.00345	-3.74	promoter
Diff_peak_48hrs_2679	FAM86C2P	family with sequence similarity 86, member A pseudogene	pseudo	0.00347	-3.72	promoter
Diff_peak_48hrs_2680	AC109309.5	NA	NA	0.00351	-3.32	enhancer
Diff_peak_48hrs_2680	AC131971.1	NA	NA	0.00351	-3.32	enhancer
Diff_peak_48hrs_2680	CARS	cysteinyl-tRNA synthetase	protein_coding	0.00351	-3.32	enhancer
Diff_peak_48hrs_2680	CDKN1C	cyclin dependent kinase inhibitor 1C	protein_coding	0.00351	-3.32	enhancer
Diff_peak_48hrs_2680	FAM86GP	family with sequence similarity 86, member A pseudogene	unprocessed_pseudogene	0.00351	-3.32	enhancer
Diff_peak_48hrs_2680	NAP1L4	nucleosome assembly protein 1 like 4	protein_coding	0.00351	-3.32	enhancer
Diff_peak_48hrs_2680	RP5-1173A5.1	NA	antisense	0.00351	-3.32	enhancer
Diff_peak_48hrs_2680	SNORA54	small nucleolar RNA, H/ACA box 54	snoRNA	0.00351	-3.32	enhancer
Diff_peak_48hrs_2680	TSSC2	tumor suppressing subtransferable candidate 2 pseudogene	transcribed_unprocessed_pseudogene	0.00351	-3.32	enhancer
Diff_peak_48hrs_2680	ZNF195	zinc finger protein 195	protein_coding	0.00351	-3.32	enhancer
Diff_peak_48hrs_2682	AIF1L	allograft inflammatory factor 1 like	protein_coding	0.00355	-3.24	enhancer
Diff_peak_48hrs_2682	AK1	adenylate kinase 1	protein_coding	0.00355	-3.24	enhancer
Diff_peak_48hrs_2682	AL590708.1	NA	NA	0.00355	-3.24	enhancer
Diff_peak_48hrs_2682	AL590708.2	NA	NA	0.00355	-3.24	enhancer
Diff_peak_48hrs_2682	C9orf114	NA	NA	0.00355	-3.24	enhancer
Diff_peak_48hrs_2682	C9orf117	NA	NA	0.00355	-3.24	enhancer
Diff_peak_48hrs_2682	C9orf16	chromosome 9 open reading frame 16	protein_coding	0.00355	-3.24	enhancer
Diff_peak_48hrs_2682	CCBL1	NA	NA	0.00355	-3.24	enhancer
Diff_peak_48hrs_2682	CDK9	cyclin dependent kinase 9	protein_coding	0.00355	-3.24	enhancer
Diff_peak_48hrs_2682	CERCAM	cerebral endothelial cell adhesion molecule	protein_coding	0.00355	-3.24	enhancer
Diff_peak_48hrs_2682	CIZ1	CDKN1A interacting zinc finger protein 1	protein_coding	0.00355	-3.24	enhancer
Diff_peak_48hrs_2682	COQ4	coenzyme Q4	protein_coding	0.00355	-3.24	enhancer
Diff_peak_48hrs_2682	CRAT	carnitine O-acetyltransferase	protein_coding	0.00355	-3.24	enhancer
Diff_peak_48hrs_2682	DNM1	dynamin 1	protein_coding	0.00355	-3.24	enhancer
Diff_peak_48hrs_2682	DOLK	dolichol kinase	protein_coding	0.00355	-3.24	enhancer
Diff_peak_48hrs_2682	DOLPP1	dolichyldiphosphatase 1	protein_coding	0.00355	-3.24	enhancer
Diff_peak_48hrs_2682	DPM2	dolichyl-phosphate mannosyltransferase subunit 2, regulatory	protein_coding	0.00355	-3.24	enhancer
Diff_peak_48hrs_2682	ENDOG	endonuclease G	protein_coding	0.00355	-3.24	enhancer
Diff_peak_48hrs_2682	ENG	endoglin	protein_coding	0.00355	-3.24	enhancer
Diff_peak_48hrs_2682	FAM102A	family with sequence similarity 102 member A	protein_coding	0.00355	-3.24	enhancer
Diff_peak_48hrs_2682	FAM73B	NA	NA	0.00355	-3.24	enhancer
Diff_peak_48hrs_2682	FPGS	folylpolyglutamate synthase	protein_coding	0.00355	-3.24	enhancer
Diff_peak_48hrs_2682	GLE1	GLE1, RNA export mediator	protein_coding	0.00355	-3.24	enhancer
Diff_peak_48hrs_2682	GOLGA2	golgin A2	protein_coding	0.00355	-3.24	enhancer
Diff_peak_48hrs_2682	HMGA1P4	high mobility group AT-hook 1 pseudogene 4	antisense	0.00355	-3.24	enhancer
Diff_peak_48hrs_2682	IER5L	immediate early response 5 like	protein_coding	0.00355	-3.24	enhancer
Diff_peak_48hrs_2682	LCN2	lipocalin 2	protein_coding	0.00355	-3.24	enhancer
Diff_peak_48hrs_2682	LRRC8A	leucine rich repeat containing 8 VRAC subunit A	protein_coding	0.00355	-3.24	enhancer
Diff_peak_48hrs_2682	METTL11A	NA	NA	0.00355	-3.24	enhancer
Diff_peak_48hrs_2682	MIR219-2	NA	NA	0.00355	-3.24	enhancer
Diff_peak_48hrs_2682	NAIF1	nuclear apoptosis inducing factor 1	protein_coding	0.00355	-3.24	enhancer
Diff_peak_48hrs_2682	NUP188	nucleoporin 188	protein_coding	0.00355	-3.24	enhancer
Diff_peak_48hrs_2682	ODF2	outer dense fiber of sperm tails 2	protein_coding	0.00355	-3.24	enhancer
Diff_peak_48hrs_2682	PHYHD1	phytanoyl-CoA dioxygenase domain containing 1	protein_coding	0.00355	-3.24	enhancer
Diff_peak_48hrs_2682	PIP5KL1	phosphatidylinositol-4-phosphate 5-kinase like 1	protein_coding	0.00355	-3.24	enhancer
Diff_peak_48hrs_2682	PKN3	protein kinase N3	protein_coding	0.00355	-3.24	enhancer
Diff_peak_48hrs_2682	POMT1	protein O-mannosyltransferase 1	protein_coding	0.00355	-3.24	enhancer
Diff_peak_48hrs_2682	PPP2R4	NA	NA	0.00355	-3.24	enhancer
Diff_peak_48hrs_2682	PRRC2B	proline rich coiled-coil 2B	protein_coding	0.00355	-3.24	enhancer
Diff_peak_48hrs_2682	PTGES2	prostaglandin E synthase 2	protein_coding	0.00355	-3.24	enhancer
Diff_peak_48hrs_2682	PTRH1	peptidyl-tRNA hydrolase 1 homolog	protein_coding	0.00355	-3.24	enhancer
Diff_peak_48hrs_2682	RP11-101E3.5	NA	protein_coding	0.00355	-3.24	enhancer
Diff_peak_48hrs_2682	RP11-203J24.8	NA	antisense	0.00355	-3.24	enhancer
Diff_peak_48hrs_2682	RP11-203J24.9	NA	processed_transcript	0.00355	-3.24	enhancer
Diff_peak_48hrs_2682	RP11-216B9.6	NA	antisense	0.00355	-3.24	enhancer
Diff_peak_48hrs_2682	RP11-228B15.4	NA	antisense	0.00355	-3.24	enhancer
Diff_peak_48hrs_2682	RP11-247A12.1	NA	antisense	0.00355	-3.24	enhancer
Diff_peak_48hrs_2682	RP11-247A12.2	NA	antisense	0.00355	-3.24	enhancer
Diff_peak_48hrs_2682	RP11-339B21.8	NA	processed_pseudogene	0.00355	-3.24	enhancer
Diff_peak_48hrs_2682	RP11-339B21.9	NA	NA	0.00355	-3.24	enhancer
Diff_peak_48hrs_2682	RP11-379C10.4	NA	antisense	0.00355	-3.24	enhancer
Diff_peak_48hrs_2682	RP11-395P17.3	NA	NA	0.00355	-3.24	enhancer
Diff_peak_48hrs_2682	RP11-492E3.1	NA	NA	0.00355	-3.24	enhancer
Diff_peak_48hrs_2682	RP11-492E3.51	NA	NA	0.00355	-3.24	enhancer
Diff_peak_48hrs_2682	RP11-545E17.3	NA	antisense	0.00355	-3.24	enhancer
Diff_peak_48hrs_2682	RP11-56D16.2	NA	NA	0.00355	-3.24	enhancer
Diff_peak_48hrs_2682	RP11-56D16.8	NA	NA	0.00355	-3.24	enhancer
Diff_peak_48hrs_2682	RP11-65J3.1	NA	NA	0.00355	-3.24	enhancer
Diff_peak_48hrs_2682	SET	SET nuclear proto-oncogene	protein_coding	0.00355	-3.24	enhancer
Diff_peak_48hrs_2682	SH2D3C	SH2 domain containing 3C	protein_coding	0.00355	-3.24	enhancer
Diff_peak_48hrs_2682	SH3GLB2	SH3 domain containing GRB2 like, endophilin B2	protein_coding	0.00355	-3.24	enhancer
Diff_peak_48hrs_2682	SLC25A25	solute carrier family 25 member 25	protein_coding	0.00355	-3.24	enhancer
Diff_peak_48hrs_2682	SLC27A4	solute carrier family 27 member 4	protein_coding	0.00355	-3.24	enhancer
Diff_peak_48hrs_2682	SPTAN1	spectrin alpha, non-erythrocytic 1	protein_coding	0.00355	-3.24	enhancer
Diff_peak_48hrs_2682	ST6GALNAC4	ST6 N-acetylgalactosaminide alpha-2,6-sialyltransferase 4	protein_coding	0.00355	-3.24	enhancer
Diff_peak_48hrs_2682	SWI5	SWI5 homologous recombination repair protein	protein_coding	0.00355	-3.24	enhancer
Diff_peak_48hrs_2682	TBC1D13	TBC1 domain family member 13	protein_coding	0.00355	-3.24	enhancer
Diff_peak_48hrs_2682	TMSB4XP4	TMSB4X pseudogene 4	processed_pseudogene	0.00355	-3.24	enhancer
Diff_peak_48hrs_2682	TOR2A	torsin family 2 member A	protein_coding	0.00355	-3.24	enhancer
Diff_peak_48hrs_2682	TRUB2	TruB pseudouridine synthase family member 2	protein_coding	0.00355	-3.24	enhancer
Diff_peak_48hrs_2682	TTC16	tetratricopeptide repeat domain 16	protein_coding	0.00355	-3.24	enhancer
Diff_peak_48hrs_2682	URM1	ubiquitin related modifier 1	protein_coding	0.00355	-3.24	enhancer
Diff_peak_48hrs_2682	VTI1BP4	vesicle transport through interaction with t-SNAREs 1B pseudogene 4	processed_pseudogene	0.00355	-3.24	enhancer
Diff_peak_48hrs_2682	WDR34	WD repeat domain 34	protein_coding	0.00355	-3.24	enhancer
Diff_peak_48hrs_2682	Y_RNA	NA	misc_RNA	0.00355	-3.24	enhancer
Diff_peak_48hrs_2682	ZDHHC12	zinc finger DHHC-type containing 12	protein_coding	0.00355	-3.24	enhancer
Diff_peak_48hrs_2682	ZER1	zyg-11 related cell cycle regulator	protein_coding	0.00355	-3.24	enhancer
Diff_peak_48hrs_2682	snoU13	NA	snoRNA	0.00355	-3.24	enhancer
Diff_peak_48hrs_2681	RNU5D-1	RNA, U5D small nuclear 1	snRNA	0.00355	-2.86	intragenic
Diff_peak_48hrs_2683	NAA25	N(alpha)-acetyltransferase 25, NatB auxiliary subunit	protein-coding	0.00359	3.84	intragenic
Diff_peak_48hrs_2684	ANKRD42	ankyrin repeat domain 42	protein-coding	0.0036	-3.8	promoter
Diff_peak_48hrs_2685	PSMB10	proteasome subunit beta 10	protein-coding	0.0036	-3.8	intragenic
Diff_peak_48hrs_2686	GBF1	golgi brefeldin A resistant guanine nucleotide exchange factor 1	protein-coding	0.0037	-3.55	promoter
Diff_peak_48hrs_2687	PYCRL	pyrroline-5-carboxylate reductase-like	protein-coding	0.00373	-2.97	promoter
Diff_peak_48hrs_2688	PFDN1	prefoldin subunit 1	protein-coding	0.00376	3.79	intragenic
Diff_peak_48hrs_2689	ZNF724	zinc finger protein 724	pseudo	0.00376	3.84	intragenic
Diff_peak_48hrs_2691	AP1AR	adaptor related protein complex 1 associated regulatory protein	protein-coding	0.00379	-3.76	promoter
Diff_peak_48hrs_2694	PNPLA8	patatin like phospholipase domain containing 8	protein-coding	0.00385	-3.22	promoter
Diff_peak_48hrs_2696	F2RL3	F2R like thrombin/trypsin receptor 3	protein-coding	0.00386	-3.78	intragenic
Diff_peak_48hrs_2698	DNAJC21	DnaJ heat shock protein family (Hsp40) member C21	protein-coding	0.00394	-3.42	promoter
Diff_peak_48hrs_2699	POLR1E	RNA polymerase I subunit E	protein-coding	0.00399	-3.7	promoter
Diff_peak_48hrs_2700	DESI2	desumoylating isopeptidase 2	protein-coding	0.00423	-3.47	promoter
Diff_peak_48hrs_2701	DOPEY2	dopey family member 2	protein-coding	0.00431	-3.41	promoter
Diff_peak_48hrs_2702	PLAUR	plasminogen activator, urokinase receptor	protein-coding	0.00436	-3.04	intragenic
Diff_peak_48hrs_2703	TEF	TEF, PAR bZIP transcription factor	protein-coding	0.00438	-3.34	promoter
Diff_peak_48hrs_2705	GRIK1-AS2	GRIK1 antisense RNA 2	ncRNA	0.00442	3.73	intragenic
Diff_peak_48hrs_2706	FAM126A	family with sequence similarity 126 member A	protein-coding	0.00445	-3.35	promoter
Diff_peak_48hrs_2707	NPR3	natriuretic peptide receptor 3	protein-coding	0.00447	-3.03	intragenic
Diff_peak_48hrs_2708	CCDC171	coiled-coil domain containing 171	protein-coding	0.00452	-3.48	intragenic
Diff_peak_48hrs_2709	TPO	thyroid peroxidase	protein-coding	0.00456	-3.63	intragenic
Diff_peak_48hrs_2710	SLC11A2	solute carrier family 11 member 2	protein-coding	0.0046	3.53	intragenic
Diff_peak_48hrs_2714	ATG10	autophagy related 10	protein-coding	0.00471	-3.67	promoter
Diff_peak_48hrs_2716	RILP	Rab interacting lysosomal protein	protein-coding	0.00483	-3.65	intragenic
Diff_peak_48hrs_2717	MIR181A2	microRNA 181a-2	ncRNA	0.00489	3.43	intragenic
Diff_peak_48hrs_2718	DENND5B-AS1	DENND5B antisense RNA 1	ncRNA	0.00489	-3.32	intragenic
Diff_peak_48hrs_2722	FAM86JP	family with sequence similarity 86, member A pseudogene	pseudo	0.00512	-3.49	promoter
Diff_peak_48hrs_2726	CA8	carbonic anhydrase 8	protein-coding	0.00522	3.36	intragenic
Diff_peak_48hrs_2730	EIF2AK3	eukaryotic translation initiation factor 2 alpha kinase 3	protein-coding	0.00532	-3.52	promoter
Diff_peak_48hrs_2731	MIR583	microRNA 583	ncRNA	0.00544	3.63	intragenic
Diff_peak_48hrs_2732	FAM160A2	family with sequence similarity 160 member A2	protein-coding	0.00548	-3.12	promoter
Diff_peak_48hrs_2733	GCSH	glycine cleavage system protein H	protein-coding	0.00553	-3.55	promoter
Diff_peak_48hrs_2734	UVSSA	UV stimulated scaffold protein A	protein-coding	0.00557	-3.53	promoter
Diff_peak_48hrs_2737	BSDC1	BSD domain containing 1	protein-coding	0.00561	-3.43	promoter
Diff_peak_48hrs_2738	LOC441155	zinc finger CCCH-type domain-containing-like	protein-coding	0.00566	3.61	intragenic
Diff_peak_48hrs_2739	CLIC4	chloride intracellular channel 4	protein-coding	0.00568	-3.53	promoter
Diff_peak_48hrs_2740	LOC105378098	uncharacterized LOC105378098	ncRNA	0.00573	3.66	intragenic
Diff_peak_48hrs_2743	OSBPL2	oxysterol binding protein like 2	protein-coding	0.00575	-3.54	promoter
Diff_peak_48hrs_2741	CFAP69	cilia and flagella associated protein 69	protein-coding	0.00575	3.66	intragenic
Diff_peak_48hrs_2746	SHKBP1	SH3KBP1 binding protein 1	protein-coding	0.00581	-3.22	intragenic
Diff_peak_48hrs_2748	DMD	dystrophin	protein-coding	0.00587	3.51	intragenic
Diff_peak_48hrs_2749	CEP162	centrosomal protein 162	protein-coding	0.0059	-2.82	intragenic
Diff_peak_48hrs_2750	ZBTB18	zinc finger and BTB domain containing 18	protein-coding	0.00595	-3.36	promoter
Diff_peak_48hrs_2753	NPHP4	nephrocystin 4	protein-coding	0.00602	-3.45	promoter
Diff_peak_48hrs_2754	HOXC10	homeobox C10	protein-coding	0.00602	-3.45	promoter
Diff_peak_48hrs_2755	TARS	threonyl-tRNA synthetase	protein-coding	0.00604	-2.11	promoter
Diff_peak_48hrs_2756	HDGFRP2	hepatoma-derived growth factor-related protein 2	protein-coding	0.00606	-2.72	promoter
Diff_peak_48hrs_2757	HM13-AS1	HM13 antisense RNA 1	ncRNA	0.00614	-3.1	intragenic
Diff_peak_48hrs_2759	SETD2	SET domain containing 2	protein-coding	0.00616	-3.57	promoter
Diff_peak_48hrs_2760	SUCLA2	succinate-CoA ligase ADP-forming beta subunit	protein-coding	0.00616	3.61	intragenic
Diff_peak_48hrs_2761	TRPM7	transient receptor potential cation channel subfamily M member 7	protein-coding	0.00623	3.73	intragenic
Diff_peak_48hrs_2765	LINC01091	long intergenic non-protein coding RNA 1091	ncRNA	0.00634	3.61	intragenic
Diff_peak_48hrs_2766	MAP2K3	mitogen-activated protein kinase kinase 3	protein-coding	0.00636	-3.25	promoter
Diff_peak_48hrs_2769	LOC102724933	uncharacterized LOC102724933	ncRNA	0.00648	3.61	intragenic
Diff_peak_48hrs_2770	RPH3A	rabphilin 3A	protein-coding	0.00648	3.61	intragenic
Diff_peak_48hrs_2771	ABHD2	abhydrolase domain containing 2	protein-coding	0.00649	-2.63	promoter
Diff_peak_48hrs_2772	WDYHV1	WDYHV motif containing 1	protein-coding	0.00649	-2.87	promoter
Diff_peak_48hrs_2775	SOAT1	sterol O-acyltransferase 1	protein-coding	0.00657	-3.46	promoter
Diff_peak_48hrs_2780	SH2B3	SH2B adaptor protein 3	protein-coding	0.00669	-3.2	promoter
Diff_peak_48hrs_2781	TOP2A	topoisomerase (DNA) II alpha	protein-coding	0.00676	-3.46	promoter
Diff_peak_48hrs_2783	NGLY1	N-glycanase 1	protein-coding	0.00681	-3.45	promoter
Diff_peak_48hrs_2784	RRBP1	ribosome binding protein 1	protein-coding	0.00682	-3.45	promoter
Diff_peak_48hrs_2785	FAM86FP	family with sequence similarity 86, member A pseudogene	pseudo	0.00687	-3.06	promoter
Diff_peak_48hrs_2786	STN1	STN1, CST complex subunit	protein-coding	0.00697	-3.03	promoter
Diff_peak_48hrs_2789	LOC100129917	uncharacterized LOC100129917	ncRNA	0.00707	-3.2	promoter
Diff_peak_48hrs_2791	AMY2A	amylase, alpha 2A (pancreatic)	protein-coding	0.00716	-2.9	intragenic
Diff_peak_48hrs_2792	ZBTB20-AS3	ZBTB20 antisense RNA 3	ncRNA	0.00717	3.65	intragenic
Diff_peak_48hrs_2793	TH2LCRR	T helper type 2 locus control region associated RNA	ncRNA	0.00723	3.56	intragenic
Diff_peak_48hrs_2794	AFG3L2	AFG3 like matrix AAA peptidase subunit 2	protein-coding	0.0073	-2.75	promoter
Diff_peak_48hrs_2796	KYAT3	kynurenine aminotransferase 3	protein-coding	0.00731	-3.14	promoter
Diff_peak_48hrs_2795	BMX	BMX non-receptor tyrosine kinase	protein-coding	0.00731	3.63	intragenic
Diff_peak_48hrs_2799	SLC4A7	solute carrier family 4 member 7	protein-coding	0.00736	-3.39	promoter
Diff_peak_48hrs_2798	STAG3L5P-PVRIG2P-PILRB	STAG3L5P-PVRIG2P-PILRB readthrough	ncRNA	0.00736	3.59	intragenic
Diff_peak_48hrs_2800	EBF1	early B-cell factor 1	protein-coding	0.00737	-3.46	intragenic
Diff_peak_48hrs_2801	IQCD	IQ motif containing D	protein-coding	0.00739	-3.05	promoter
Diff_peak_48hrs_2802	PDE4D	phosphodiesterase 4D	protein_coding	0.00746	-2.72	enhancer
Diff_peak_48hrs_2804	ZNF768	zinc finger protein 768	protein-coding	0.00762	-3.33	promoter
Diff_peak_48hrs_2805	CNOT3	CCR4-NOT transcription complex subunit 3	protein-coding	0.00763	-2.85	promoter
Diff_peak_48hrs_2807	BLOC1S3	biogenesis of lysosomal organelles complex 1 subunit 3	protein-coding	0.00781	-3.03	promoter
Diff_peak_48hrs_2809	BAG1	BCL2 associated athanogene 1	protein-coding	0.00785	-2.6	promoter
Diff_peak_48hrs_2810	DHX8	DEAH-box helicase 8	protein-coding	0.00794	-3.25	promoter
Diff_peak_48hrs_2814	MED12L	mediator complex subunit 12 like	protein-coding	0.00813	3.55	intragenic
Diff_peak_48hrs_2815	REEP6	receptor accessory protein 6	protein-coding	0.00833	-2.91	promoter
Diff_peak_48hrs_2816	CENPX	centromere protein X	protein-coding	0.00839	-2.61	promoter
Diff_peak_48hrs_2818	OSMR-AS1	OSMR antisense RNA 1 (head to head)	ncRNA	0.00842	-2.63	intragenic
Diff_peak_48hrs_2819	C11orf68	chromosome 11 open reading frame 68	protein-coding	0.00844	-3.08	promoter
Diff_peak_48hrs_2822	SP1	Sp1 transcription factor	protein-coding	0.00863	-2.46	promoter
Diff_peak_48hrs_2823	RHEB	Ras homolog enriched in brain	protein-coding	0.00865	-3.16	promoter
Diff_peak_48hrs_2824	RNF213	ring finger protein 213	protein-coding	0.00872	-3.29	promoter
Diff_peak_48hrs_2825	CDV3	CDV3 homolog	protein-coding	0.00875	-3.28	promoter
Diff_peak_48hrs_2828	WBSCR17	Williams-Beuren syndrome chromosome region 17	protein-coding	0.00878	3.49	intragenic
Diff_peak_48hrs_2830	CTNND2	catenin delta 2	protein-coding	0.00885	-3.42	intragenic
Diff_peak_48hrs_2831	TRIO	trio Rho guanine nucleotide exchange factor	protein-coding	0.00886	-2.28	intragenic
Diff_peak_48hrs_2832	SPRYD3	SPRY domain containing 3	protein-coding	0.00887	-3.23	promoter
Diff_peak_48hrs_2835	TARBP2	TARBP2, RISC loading complex RNA binding subunit	protein-coding	0.00889	-3.34	promoter
Diff_peak_48hrs_2833	PITPNB	phosphatidylinositol transfer protein beta	protein-coding	0.00889	3.54	intragenic
Diff_peak_48hrs_2838	AGRN	agrin	protein_coding	0.00901	-2.08	enhancer
Diff_peak_48hrs_2838	ISG15	ISG15 ubiquitin-like modifier	protein_coding	0.00901	-2.08	enhancer
Diff_peak_48hrs_2838	MTND1P23	MT-ND1 pseudogene 23	unprocessed_pseudogene	0.00901	-2.08	enhancer
Diff_peak_48hrs_2838	MTND2P28	MT-ND2 pseudogene 28	unprocessed_pseudogene	0.00901	-2.08	enhancer
Diff_peak_48hrs_2838	RP5-857K21.10	NA	NA	0.00901	-2.08	enhancer
Diff_peak_48hrs_2838	RP5-857K21.11	NA	NA	0.00901	-2.08	enhancer
Diff_peak_48hrs_2838	RP5-857K21.14	NA	NA	0.00901	-2.08	enhancer
Diff_peak_48hrs_2838	RP5-857K21.6	NA	NA	0.00901	-2.08	enhancer
Diff_peak_48hrs_2838	RP5-857K21.7	NA	NA	0.00901	-2.08	enhancer
Diff_peak_48hrs_2839	SNHG10	small nucleolar RNA host gene 10	ncRNA	0.00905	-2.74	promoter
Diff_peak_48hrs_2841	TLE4	transducin like enhancer of split 4	protein-coding	0.00914	-3.03	promoter
Diff_peak_48hrs_2842	KATNBL1P6	katanin regulatory subunit B1 like 1 pseudogene 6	pseudo	0.00921	3.48	intragenic
Diff_peak_48hrs_2844	SPAG9	sperm associated antigen 9	protein-coding	0.00934	-3.32	promoter
Diff_peak_48hrs_2845	PCF11	PCF11 cleavage and polyadenylation factor subunit	protein-coding	0.00937	-2.68	promoter
Diff_peak_48hrs_2849	KIF1B	kinesin family member 1B	protein-coding	0.00949	-3.01	promoter
Diff_peak_48hrs_2850	SDE2	SDE2 telomere maintenance homolog	protein-coding	0.00951	-3.33	promoter
Diff_peak_48hrs_2852	GALE	UDP-galactose-4-epimerase	protein-coding	0.00958	-3.2	promoter
Diff_peak_48hrs_2853	LOC101928012	uncharacterized LOC101928012	ncRNA	0.00958	3.44	intragenic
Diff_peak_48hrs_2854	TEK	TEK receptor tyrosine kinase	protein-coding	0.00959	-3.23	intragenic
Diff_peak_48hrs_2855	CORO7	coronin 7	protein_coding	0.00961	-3.05	enhancer
Diff_peak_48hrs_2855	TFAP4	transcription factor AP-4	protein_coding	0.00961	-3.05	enhancer
Diff_peak_48hrs_2856	DUSP10	dual specificity phosphatase 10	protein-coding	0.00978	-3.02	promoter
Diff_peak_48hrs_2857	SWSAP1	SWIM-type zinc finger 7 associated protein 1	protein-coding	0.00987	-3.14	intragenic
Diff_peak_48hrs_2858	LPAR1	lysophosphatidic acid receptor 1	protein-coding	0.0099	-3.16	intragenic
Diff_peak_48hrs_2859	MATN1-AS1	MATN1 antisense RNA 1	ncRNA	0.00997	-2.93	promoter
Diff_peak_48hrs_2860	COL7A1	collagen type VII alpha 1 chain	protein-coding	0.01	-2.9	promoter
Diff_peak_48hrs_2861	RNA28S5	RNA, 28S ribosomal 5	rRNA	0.0102	-2.28	intragenic
Diff_peak_48hrs_2862	NLGN1	neuroligin 1	protein-coding	0.0102	3.45	intragenic
Diff_peak_48hrs_2863	ULK4	unc-51 like kinase 4	protein-coding	0.0103	-3.05	intragenic
Diff_peak_48hrs_2868	DNAJB5	DnaJ heat shock protein family (Hsp40) member B5	protein-coding	0.0104	-2.42	promoter
Diff_peak_48hrs_2870	MIR99AHG	mir-99a-let-7c cluster host gene	ncRNA	0.0106	-3.27	promoter
Diff_peak_48hrs_2871	TBL2	transducin beta like 2	protein-coding	0.0107	-2.77	promoter
Diff_peak_48hrs_2872	GTF2A1L	general transcription factor IIA subunit 1 like	protein-coding	0.0108	3.43	intragenic
Diff_peak_48hrs_2875	PPFIBP1	PPFIA binding protein 1	protein-coding	0.0109	3.44	intragenic
Diff_peak_48hrs_2877	CDH4	cadherin 4	protein-coding	0.0115	3.33	intragenic
Diff_peak_48hrs_2878	MUSK	muscle associated receptor tyrosine kinase	protein-coding	0.0116	-2.93	intragenic
Diff_peak_48hrs_2881	FAM86C1	family with sequence similarity 86 member C1	protein-coding	0.0117	-2.82	promoter
Diff_peak_48hrs_2882	VIT	vitrin	protein-coding	0.0118	-3.22	promoter
Diff_peak_48hrs_2886	CAMTA1	calmodulin binding transcription activator 1	protein-coding	0.0119	-2.86	promoter
Diff_peak_48hrs_2884	CPA6	carboxypeptidase A6	protein-coding	0.0119	-1.99	intragenic
Diff_peak_48hrs_2887	FNBP4	formin binding protein 4	protein-coding	0.012	-2.56	promoter
Diff_peak_48hrs_2888	BCL9	B-cell CLL/lymphoma 9	protein-coding	0.012	-2.96	intragenic
Diff_peak_48hrs_2891	MSC	musculin	protein-coding	0.0122	3.34	intragenic
Diff_peak_48hrs_2892	BASP1	brain abundant membrane attached signal protein 1	protein-coding	0.0122	-3	intragenic
Diff_peak_48hrs_2893	PRSS8	protease, serine 8	protein-coding	0.0123	-3.06	intragenic
Diff_peak_48hrs_2894	C9orf139	chromosome 9 open reading frame 139	protein-coding	0.0124	-3.23	intragenic
Diff_peak_48hrs_2896	PTGDS	prostaglandin D2 synthase	protein-coding	0.0125	-2.86	intragenic
Diff_peak_48hrs_2899	DNAJB5	DnaJ heat shock protein family (Hsp40) member B5	protein-coding	0.0129	-2.56	intragenic
Diff_peak_48hrs_2900	CENPA	centromere protein A	protein-coding	0.013	-3.08	promoter
Diff_peak_48hrs_2901	KLF7	Kruppel like factor 7	protein-coding	0.013	-2.83	promoter
Diff_peak_48hrs_2902	CYTH2	cytohesin 2	protein-coding	0.013	-3.04	promoter
Diff_peak_48hrs_2903	CASC3	cancer susceptibility candidate 3	protein-coding	0.013	-3.19	promoter
Diff_peak_48hrs_2904	NRARP	NOTCH-regulated ankyrin repeat protein	protein-coding	0.013	-3.09	promoter
Diff_peak_48hrs_2905	ERRFI1	ERBB receptor feedback inhibitor 1	protein_coding	0.0133	-2.8	enhancer
Diff_peak_48hrs_2907	LOC105371485	uncharacterized LOC105371485	ncRNA	0.0134	3.38	intragenic
Diff_peak_48hrs_2908	DESI2	desumoylating isopeptidase 2	protein-coding	0.0135	3.33	intragenic
Diff_peak_48hrs_2910	PTBP1	polypyrimidine tract binding protein 1	protein-coding	0.0136	-2.86	promoter
Diff_peak_48hrs_2913	MIR31HG	MIR31 host gene	ncRNA	0.0138	-1.98	intragenic
Diff_peak_48hrs_2914	LLGL2	LLGL2, scribble cell polarity complex component	protein-coding	0.0139	-3.13	promoter
Diff_peak_48hrs_2915	ACO1	aconitase 1	protein-coding	0.0141	3.2	intragenic
Diff_peak_48hrs_2917	CREB3L2	cAMP responsive element binding protein 3 like 2	protein-coding	0.0142	-2.86	promoter
Diff_peak_48hrs_2919	C21orf58	chromosome 21 open reading frame 58	protein-coding	0.0145	-3.06	promoter
Diff_peak_48hrs_2923	TTC23L	tetratricopeptide repeat domain 23 like	protein-coding	0.0147	-2.83	promoter
Diff_peak_48hrs_2921	CDC42SE2	CDC42 small effector 2	protein-coding	0.0147	3.29	intragenic
Diff_peak_48hrs_2922	AKAP6	A-kinase anchoring protein 6	protein-coding	0.0147	-3.38	intragenic
Diff_peak_48hrs_2926	AGTR1	angiotensin II receptor type 1	protein-coding	0.0148	3.34	intragenic
Diff_peak_48hrs_2929	EVI5L	ecotropic viral integration site 5 like	protein-coding	0.015	-2.52	promoter
Diff_peak_48hrs_2928	NRG1-IT1	NRG1 intronic transcript 1	ncRNA	0.015	3.2	intragenic
Diff_peak_48hrs_2930	OGG1	8-oxoguanine DNA glycosylase	protein-coding	0.0152	-2.67	promoter
Diff_peak_48hrs_2931	LINC01088	long intergenic non-protein coding RNA 1088	ncRNA	0.0154	3.33	intragenic
Diff_peak_48hrs_2934	PLD6	phospholipase D family member 6	protein-coding	0.0156	-2.86	promoter
Diff_peak_48hrs_2935	SPAG4	sperm associated antigen 4	protein-coding	0.0156	-2.63	intragenic
Diff_peak_48hrs_2937	FAM86B3P	family with sequence similarity 86, member A pseudogene	pseudo	0.0161	-3.25	promoter
Diff_peak_48hrs_2938	RABIF	RAB interacting factor	protein-coding	0.0161	3.32	intragenic
Diff_peak_48hrs_2940	DRC3	dynein regulatory complex subunit 3	protein-coding	0.0163	-2.53	promoter
Diff_peak_48hrs_2941	CYHR1	cysteine and histidine rich 1	protein-coding	0.0164	-2.96	promoter
Diff_peak_48hrs_2942	PDP1	pyruvate dehyrogenase phosphatase catalytic subunit 1	protein-coding	0.0165	-3.09	promoter
Diff_peak_48hrs_2946	PRMT1	protein arginine methyltransferase 1	protein-coding	0.0168	-2.6	promoter
Diff_peak_48hrs_2947	TMEM179B	transmembrane protein 179B	protein-coding	0.0169	-2.74	promoter
Diff_peak_48hrs_2948	PTN	pleiotrophin	protein-coding	0.0171	-3.04	intragenic
Diff_peak_48hrs_2949	ACSS2	acyl-CoA synthetase short-chain family member 2	protein-coding	0.0172	-2.72	promoter
Diff_peak_48hrs_2950	AKAP2	A-kinase anchoring protein 2	protein-coding	0.0173	-3.29	intragenic
Diff_peak_48hrs_2952	HIST1H2AE	histone cluster 1 H2A family member e	protein-coding	0.0174	-2.7	promoter
Diff_peak_48hrs_2955	DBNDD1	dysbindin domain containing 1	protein-coding	0.0176	-2.96	intragenic
Diff_peak_48hrs_2958	PWRN4	Prader-Willi region non-protein coding RNA 4	ncRNA	0.0178	3.2	intragenic
Diff_peak_48hrs_2960	CRELD2	cysteine rich with EGF like domains 2	protein-coding	0.018	-2.86	promoter
Diff_peak_48hrs_2962	CDH17	cadherin 17	protein-coding	0.0181	3.29	intragenic
Diff_peak_48hrs_2965	NUSAP1	nucleolar and spindle associated protein 1	protein-coding	0.0183	-2.81	promoter
Diff_peak_48hrs_2967	CDC25C	cell division cycle 25C	protein-coding	0.0185	-2.81	promoter
Diff_peak_48hrs_2969	RTN4	reticulon 4	protein-coding	0.0186	-3.06	promoter
Diff_peak_48hrs_2970	CECR1	cat eye syndrome chromosome region, candidate 1	protein-coding	0.0188	3.18	promoter
Diff_peak_48hrs_2976	CD9	CD9 molecule	protein_coding	0.019	-3.27	enhancer
Diff_peak_48hrs_2978	FAM86HP	family with sequence similarity 86, member A pseudogene	pseudo	0.0193	-3.04	promoter
Diff_peak_48hrs_2979	COL19A1	collagen type XIX alpha 1 chain	protein-coding	0.0194	3.19	intragenic
Diff_peak_48hrs_2980	SEMA3E	semaphorin 3E	protein-coding	0.0194	3.11	intragenic
Diff_peak_48hrs_2982	GPR108	G protein-coupled receptor 108	protein-coding	0.0205	-2.91	promoter
Diff_peak_48hrs_2983	ARID3B	AT-rich interaction domain 3B	protein-coding	0.0205	-2.67	promoter
Diff_peak_48hrs_2985	RBBP7	RB binding protein 7, chromatin remodeling factor	protein-coding	0.0211	-2.99	intragenic
Diff_peak_48hrs_2986	CELSR3-AS1	CELSR3 antisense RNA 1 (head to head)	ncRNA	0.0212	-3	promoter
Diff_peak_48hrs_2987	GOLGB1	golgin B1	protein-coding	0.0214	-2.82	promoter
Diff_peak_48hrs_2988	RICTOR	RPTOR independent companion of MTOR complex 2	protein-coding	0.0215	3.15	intragenic
Diff_peak_48hrs_2991	CYR61	cysteine rich angiogenic inducer 61	protein-coding	0.0216	-2.93	promoter
Diff_peak_48hrs_2993	LOC101929341	uncharacterized LOC101929341	ncRNA	0.0219	3.19	intragenic
Diff_peak_48hrs_2994	SORT1	sortilin 1	protein-coding	0.0219	3.12	intragenic
Diff_peak_48hrs_2995	SLC2A8	solute carrier family 2 member 8	protein-coding	0.022	-2.67	promoter
Diff_peak_48hrs_2996	LURAP1L-AS1	LURAP1L antisense RNA 1	ncRNA	0.0222	-2.17	promoter
Diff_peak_48hrs_2997	MIR6761	microRNA 6761	ncRNA	0.0223	3.09	intragenic
Diff_peak_48hrs_2998	MED17	mediator complex subunit 17	protein-coding	0.0225	3.16	intragenic
Diff_peak_48hrs_2999	ISOC2	isochorismatase domain containing 2	protein-coding	0.0226	-2.7	promoter
Diff_peak_48hrs_3001	RAB11B	RAB11B, member RAS oncogene family	protein-coding	0.0228	-2.74	promoter
Diff_peak_48hrs_3000	MKLN1	muskelin 1	protein-coding	0.0228	-2.59	intragenic
Diff_peak_48hrs_3002	NOL6	nucleolar protein 6	protein-coding	0.0229	-2.19	promoter
Diff_peak_48hrs_3005	YIF1A	Yip1 interacting factor homolog A, membrane trafficking protein	protein-coding	0.023	-2.76	promoter
Diff_peak_48hrs_3008	LINC01569	long intergenic non-protein coding RNA 1569	ncRNA	0.0233	-2.25	promoter
Diff_peak_48hrs_3006	LINC01614	long intergenic non-protein coding RNA 1614	ncRNA	0.0233	-2.3	intragenic
Diff_peak_48hrs_3009	CXCL13	C-X-C motif chemokine ligand 13	protein-coding	0.0237	2.73	intragenic
Diff_peak_48hrs_3013	EMC9	ER membrane protein complex subunit 9	protein-coding	0.0247	-2.6	promoter
Diff_peak_48hrs_3015	AC074389.9	NA	NA	0.0251	-2.6	enhancer
Diff_peak_48hrs_3015	AC091729.9	NA	antisense	0.0251	-2.6	enhancer
Diff_peak_48hrs_3015	AC093734.1	NA	NA	0.0251	-2.6	enhancer
Diff_peak_48hrs_3015	AC093734.11	NA	NA	0.0251	-2.6	enhancer
Diff_peak_48hrs_3015	AC093734.13	NA	NA	0.0251	-2.6	enhancer
Diff_peak_48hrs_3015	AC093734.14	NA	NA	0.0251	-2.6	enhancer
Diff_peak_48hrs_3015	AC102953.4	NA	antisense	0.0251	-2.6	enhancer
Diff_peak_48hrs_3015	AC102953.6	NA	antisense	0.0251	-2.6	enhancer
Diff_peak_48hrs_3015	C7orf50	chromosome 7 open reading frame 50	protein_coding	0.0251	-2.6	enhancer
Diff_peak_48hrs_3015	INTS1	integrator complex subunit 1	protein_coding	0.0251	-2.6	enhancer
Diff_peak_48hrs_3015	MAFK	MAF bZIP transcription factor K	protein_coding	0.0251	-2.6	enhancer
Diff_peak_48hrs_3015	MICALL2	MICAL like 2	protein_coding	0.0251	-2.6	enhancer
Diff_peak_48hrs_3015	PSMG3	proteasome assembly chaperone 3	protein_coding	0.0251	-2.6	enhancer
Diff_peak_48hrs_3015	TFAMP1	transcription factor A, mitochondrial pseudogene 1	processed_pseudogene	0.0251	-2.6	enhancer
Diff_peak_48hrs_3015	TMEM184A	transmembrane protein 184A	protein_coding	0.0251	-2.6	enhancer
Diff_peak_48hrs_3015	ZFAND2A	zinc finger AN1-type containing 2A	protein_coding	0.0251	-2.6	enhancer
Diff_peak_48hrs_3016	CISD1	CDGSH iron sulfur domain 1	protein-coding	0.0251	-2.81	intragenic
Diff_peak_48hrs_3017	MCC	mutated in colorectal cancers	protein-coding	0.0253	-2.85	intragenic
Diff_peak_48hrs_3018	MIR3154	microRNA 3154	ncRNA	0.0255	-2.5	intragenic
Diff_peak_48hrs_3019	THNSL2	threonine synthase like 2	protein-coding	0.0256	-3.08	intragenic
Diff_peak_48hrs_3023	ACLY	ATP citrate lyase	protein-coding	0.0257	-2.43	promoter
Diff_peak_48hrs_3020	NTPCR	nucleoside-triphosphatase, cancer-related	protein-coding	0.0257	-2.58	intragenic
Diff_peak_48hrs_3021	ST7-AS2	ST7 antisense RNA 2	ncRNA	0.0257	-2.3	intragenic
Diff_peak_48hrs_3022	LOC100996335	uncharacterized LOC100996335	ncRNA	0.0257	-3.31	intragenic
Diff_peak_48hrs_3025	ILF2	interleukin enhancer binding factor 2	protein-coding	0.026	-2.36	promoter
Diff_peak_48hrs_3027	RCN3	reticulocalbin 3	protein-coding	0.0263	3.09	intragenic
Diff_peak_48hrs_3028	KIAA0825	KIAA0825	protein-coding	0.0263	-1.78	intragenic
Diff_peak_48hrs_3030	HINT2	histidine triad nucleotide binding protein 2	protein-coding	0.0264	-2.29	promoter
Diff_peak_48hrs_3031	TYW1B	tRNA-yW synthesizing protein 1 homolog B	protein-coding	0.0265	-2.77	promoter
Diff_peak_48hrs_3032	PMS2	PMS1 homolog 2, mismatch repair system component	protein-coding	0.0266	-2.55	promoter
Diff_peak_48hrs_3035	SH3GLB2	SH3 domain containing GRB2 like endophilin B2	protein-coding	0.0268	-2.31	promoter
Diff_peak_48hrs_3034	LRRTM3	leucine rich repeat transmembrane neuronal 3	protein-coding	0.0268	3.03	intragenic
Diff_peak_48hrs_3036	CAND2	cullin associated and neddylation dissociated 2 (putative)	protein-coding	0.0271	-2.85	intragenic
Diff_peak_48hrs_3037	NDEL1	nudE neurodevelopment protein 1 like 1	protein-coding	0.0275	2.99	intragenic
Diff_peak_48hrs_3038	QRICH1	glutamine rich 1	protein-coding	0.0282	-2.77	promoter
Diff_peak_48hrs_3040	DYNC2H1	dynein cytoplasmic 2 heavy chain 1	protein-coding	0.0291	-1.75	intragenic
Diff_peak_48hrs_3042	MS4A5	membrane spanning 4-domains A5	protein-coding	0.0292	2.99	intragenic
Diff_peak_48hrs_3043	DEPDC1B	DEP domain containing 1B	protein-coding	0.0293	-2.63	intragenic
Diff_peak_48hrs_3046	HSD17B2	hydroxysteroid 17-beta dehydrogenase 2	protein-coding	0.0302	3.03	intragenic
Diff_peak_48hrs_3048	DNAH7	dynein axonemal heavy chain 7	protein-coding	0.0312	3.07	intragenic
Diff_peak_48hrs_3049	APLP1	amyloid beta precursor like protein 1	protein-coding	0.0313	-2.77	promoter
Diff_peak_48hrs_3051	TRIP13	thyroid hormone receptor interactor 13	protein-coding	0.0314	-1.9	intragenic
Diff_peak_48hrs_3052	CUX1	cut like homeobox 1	protein-coding	0.0315	2.7	intragenic
Diff_peak_48hrs_3053	ST6GALNAC4	ST6 N-acetylgalactosaminide alpha-2,6-sialyltransferase 4	protein-coding	0.0316	-2.65	promoter
Diff_peak_48hrs_3055	CCR10	C-C motif chemokine receptor 10	protein-coding	0.0317	2.88	promoter
Diff_peak_48hrs_3058	CXXC4	CXXC finger protein 4	protein-coding	0.0319	2.93	intragenic
Diff_peak_48hrs_3059	C6	complement C6	protein-coding	0.032	-2.41	intragenic
Diff_peak_48hrs_3062	SSX2IP	SSX family member 2 interacting protein	protein-coding	0.0322	-2.64	promoter
Diff_peak_48hrs_3063	TMBIM6	transmembrane BAX inhibitor motif containing 6	protein-coding	0.0323	-2.76	promoter
Diff_peak_48hrs_3064	SEMA3C	semaphorin 3C	protein-coding	0.0326	-1.92	intragenic
Diff_peak_48hrs_3065	QSOX2	quiescin sulfhydryl oxidase 2	protein-coding	0.0329	-2.52	promoter
Diff_peak_48hrs_3066	CDH26	cadherin 26	protein-coding	0.0333	-3.04	intragenic
Diff_peak_48hrs_3067	PPM1B	protein phosphatase, Mg2+/Mn2+ dependent 1B	protein-coding	0.0334	-2.51	promoter
Diff_peak_48hrs_3068	SUSD6	sushi domain containing 6	protein-coding	0.0336	-2.52	promoter
Diff_peak_48hrs_3069	ANO10	anoctamin 10	protein-coding	0.0347	-2.54	promoter
Diff_peak_48hrs_3071	SNHG19	small nucleolar RNA host gene 19	ncRNA	0.0348	-2.38	promoter
Diff_peak_48hrs_3073	ABCA12	ATP binding cassette subfamily A member 12	protein-coding	0.0349	2.85	intragenic
Diff_peak_48hrs_3074	OXCT1-AS1	OXCT1 antisense RNA 1	ncRNA	0.0356	-1.82	intragenic
Diff_peak_48hrs_3075	MTRNR2L7	MT-RNR2-like 7	protein-coding	0.0357	-2.23	intragenic
Diff_peak_48hrs_3076	AC015923.1	NA	antisense	0.0362	2.79	enhancer
Diff_peak_48hrs_3076	AC037445.1	NA	antisense	0.0362	2.79	enhancer
Diff_peak_48hrs_3076	AC113554.1	NA	NA	0.0362	2.79	enhancer
Diff_peak_48hrs_3076	ACE	angiotensin I converting enzyme	protein_coding	0.0362	2.79	enhancer
Diff_peak_48hrs_3076	CYB561	cytochrome b561	protein_coding	0.0362	2.79	enhancer
Diff_peak_48hrs_3076	DCAF7	DDB1 and CUL4 associated factor 7	protein_coding	0.0362	2.79	enhancer
Diff_peak_48hrs_3076	MAP3K3	mitogen-activated protein kinase kinase kinase 3	protein_coding	0.0362	2.79	enhancer
Diff_peak_48hrs_3076	TACO1	translational activator of cytochrome c oxidase I	protein_coding	0.0362	2.79	enhancer
Diff_peak_48hrs_3076	U6	NA	snRNA	0.0362	2.79	enhancer
Diff_peak_48hrs_3077	SREBF2	sterol regulatory element binding transcription factor 2	protein-coding	0.0366	-2.61	promoter
Diff_peak_48hrs_3079	ATF3	activating transcription factor 3	protein-coding	0.037	-2.3	promoter
Diff_peak_48hrs_3080	SEC14L5	SEC14 like lipid binding 5	protein-coding	0.037	-2.54	promoter
Diff_peak_48hrs_3081	DLG2	discs large MAGUK scaffold protein 2	protein-coding	0.0371	2.67	intragenic
Diff_peak_48hrs_3083	RAB40B	RAB40B, member RAS oncogene family	protein-coding	0.0374	-2.43	promoter
Diff_peak_48hrs_3084	KCNK13	potassium two pore domain channel subfamily K member 13	protein-coding	0.0376	2.82	intragenic
Diff_peak_48hrs_3085	ADORA2B	adenosine A2b receptor	protein-coding	0.0377	-2.38	intragenic
Diff_peak_48hrs_3091	CBWD6	COBW domain containing 6	protein-coding	0.0395	2.94	intragenic
Diff_peak_48hrs_3093	THSD4-AS1	THSD4 antisense RNA 1	ncRNA	0.0403	-2.33	intragenic
Diff_peak_48hrs_3095	LOC105377967	uncharacterized LOC105377967	ncRNA	0.0411	-2.63	intragenic
Diff_peak_48hrs_3096	TCF25	transcription factor 25	protein-coding	0.0414	2.86	promoter
Diff_peak_48hrs_3098	ARRDC4	arrestin domain containing 4	protein-coding	0.0416	-2.21	promoter
Diff_peak_48hrs_3100	RICTOR	RPTOR independent companion of MTOR complex 2	protein-coding	0.0419	2.55	intragenic
Diff_peak_48hrs_3103	TRIB1	tribbles pseudokinase 1	protein-coding	0.0421	-2.13	promoter
Diff_peak_48hrs_3105	MFN2	mitofusin 2	protein-coding	0.0422	-2.44	promoter
Diff_peak_48hrs_3106	UGGT2	UDP-glucose glycoprotein glucosyltransferase 2	protein-coding	0.0424	2.63	intragenic
Diff_peak_48hrs_3107	NR3C1	nuclear receptor subfamily 3 group C member 1	protein-coding	0.0424	2.8	intragenic
Diff_peak_48hrs_3108	PHTF2	putative homeodomain transcription factor 2	protein-coding	0.0435	-2.5	promoter
Diff_peak_48hrs_3109	MIR4279	microRNA 4279	ncRNA	0.0442	-1.79	intragenic
Diff_peak_48hrs_3113	FAM72A	family with sequence similarity 72 member A	protein-coding	0.0453	-2.64	promoter
Diff_peak_48hrs_3117	BCDIN3D-AS1	BCDIN3D antisense RNA 1	ncRNA	0.0471	-2.05	promoter
Diff_peak_48hrs_3119	TRIO	trio Rho guanine nucleotide exchange factor	protein_coding	0.0472	-1.64	enhancer
Diff_peak_48hrs_3118	FDXR	ferredoxin reductase	protein-coding	0.0472	-2.36	promoter
Diff_peak_48hrs_3120	MIR7156	microRNA 7156	ncRNA	0.0473	-2.39	intragenic
Diff_peak_48hrs_3122	LOC100271832	uncharacterized LOC100271832	ncRNA	0.0478	-2.9	intragenic
Diff_peak_48hrs_3126	NADK2	NAD kinase 2, mitochondrial	protein-coding	0.0481	-2.33	promoter
Diff_peak_48hrs_3127	PSME4	proteasome activator subunit 4	protein-coding	0.0484	2.75	intragenic
